# Supplementary material for: Transcriptome Analysis of Insulin Signaling-Associated Transcription Factors in C. elegans Reveal Their Genome-Wide Target Genes Specificity and Complexity
Source: Int J Mol Sci. 2021 Nov 18;22(22):12462. doi: 10.3390/ijms222212462 (PMC8618238; doi:10.3390/ijms222212462)
Supplement: Supplementary file 1 [file ijms-22-12462-s001.zip]

Archive with 3 entries (3 files):
- Supplementary File/Table S1. RNA-Sequencing Details.xlsx
- Supplementary File/Table S2. Differential Expression.xlsx
- Supplementary File/Table S3. Oligo Details.xlsx
