# Supplementary material for: Transcriptome Analysis of Insulin Signaling-Associated Transcription Factors in C. elegans Reveal Their Genome-Wide Target Genes Specificity and Complexity
Source: Int J Mol Sci. 2021 Nov 18;22(22):12462. doi: 10.3390/ijms222212462 (PMC8618238; doi:10.3390/ijms222212462)
Supplement: Supplementary file 1 [file ijms-22-12462-s001.zip › Supplementary File/Table S1. RNA-Sequencing Details.xlsx]

## Sheet: Sheet1
Kaushik Neha et al., Table S1
Table S1: Samples treatment and RNA-Seq processed data
Worm strains	RNAi	Temperature (˚C)	Biological replicate number	Total sequence reads	Total number of reads after adapter and length (≤ 15) trimming	Total number of sequence reads that mapped to C.elegans genome (%)	Counted fragments by type (%) -Gene	Genes identified following mapping	%age of genes identified
rrf-3(pk 1426)	Empty vector	20˚C	BR1	17145575	17068092	16,991,689 (99.55%)	15,295,562 (90.02%)	16985	82.97
rrf-3(pk 1426)	Empty vector	20˚C	BR2	11798536	11654411	11,587,674 (99.43%)	10,459,675 (90.27%)	17064	83.36
rrf-3(pk 1426)	Empty vector (HS)	20˚C+ 33˚C for 2 hrs at L4/YA	BR1	30972858	30875647	27,329,943 (88.52%)	24123657 (88.27%)	16830	82.21
rrf-3(pk 1426)	Empty vector (HS)	20˚C+ 33˚C for 2 hrs at L4/YA	BR2	31337612	30999862	22,694,986 (73.21%)	19973197 (88.01%)	16599	81.08
rrf-3(pk 1426); daf-2(e1368)	Empty vector	20˚C	BR1	15061651	14812277	14,755,017 (99.61%)	13,138,184 (89.04%)	17215	84.09
rrf-3(pk 1426); daf-2(e1368)	Empty vector	20˚C	BR2	5418805	5360369	5332929 (99.49%)	4848110 (90.91%)	15930	77.82
rrf-3(pk 1426); daf-2(e1368)	Empty vector (HS)	20˚C+ 33˚C for 2 hrs at L4/YA	BR1	15258651	15090921	15,030,788 (99.60%)	13431031 (89.36%)	16361	79.92
rrf-3(pk 1426); daf-2(e1368)	Empty vector (HS)	20˚C+ 33˚C for 2 hrs at L4/YA	BR2	7748864	7661207	7619812 (99.46%)	6,881,675 (90.31%)	16225	79.26
rrf-3(pk 1426); daf-2(e1368)	daf-16 RNAi	20˚C	BR1	13005341	12931871	12872976 (99.54%)	11,563,158 (89.83 %)	16626	81.22
rrf-3(pk 1426); daf-2(e1368)	daf-16 RNAi	20˚C	BR2	7963423	7864335	7823208 (99.48%)	7,032,549 (89.89 %)	16406	80.14
rrf-3(pk 1426); daf-2(e1368)	skn-1 RNAi	20˚C	BR1	15275093	15139970	15077259 (99.59%)	13760659 (91.27%)	15385	75.15
rrf-3(pk 1426); daf-2(e1368)	skn-1 RNAi	20˚C	BR2	7430010	7333417	7286992 (99.37%)	6580280 (90.3%)	15570	76.06
rrf-3(pk 1426); daf-2(e1368)	hsf-1 RNAi (HS)	20˚C+ 33˚C for 2 hrs at L4/YA	BR1	10429203	10248878	10183819 (99.37%)	9,208,947 (90.43 %)	15402	75.24
rrf-3(pk 1426); daf-2(e1368)	hsf-1 RNAi (HS)	20˚C+ 33˚C for 2 hrs at L4/YA	BR2	12922780	12755556	12,658,456 (99.24%)	11,501,435 (90.86 %)	16661	81.39
