# Supplementary material for: Transcriptome Analysis of Insulin Signaling-Associated Transcription Factors in C. elegans Reveal Their Genome-Wide Target Genes Specificity and Complexity
Source: Int J Mol Sci. 2021 Nov 18;22(22):12462. doi: 10.3390/ijms222212462 (PMC8618238; doi:10.3390/ijms222212462)
Supplement: Supplementary file 1 [file ijms-22-12462-s001.zip › Supplementary File/Table S2. Differential Expression.xlsx]

## Sheet: Key
Kaushik Neha et al., Table S2
Table S2: Differentially expressed genes between different conditions
Serial No.	Sheet Name	comparisons
1	rIIS	rrf-3(pk1426);daf-2(e1368) on empty vector vs rrf-3(pk1426) on empty vector
2	rIIS(HS)	rrf-3(pk1426);daf-2(e1368) on empty vector (Heat shock) vs rrf-3(pk1426) on empty vector (Heat Shock)
3	DAF-16	rrf-3(pk1426);daf-2(e1368) on empty vector vs rrf-3(pk1426);daf-2(e1368) on daf-16 RNAi
4	SKN-1	rrf-3(pk1426);daf-2(e1368) on empty vector vs rrf-3(pk1426);daf-2(e1368) on skn-1 RNAi
5	HSF-1	rrf-3(pk1426);daf-2(e1368) on empty vector (Heat Shock) vs rrf-3(pk1426);daf-2(e1368) on hsf-1 RNAi (Heat Shock)

## Sheet: rIIS
Activated Genes	Fold change	p-value		Repressed Genes	Fold change	p-value
F11E6.3	131.192	0		set-30	-1.49485	0.0237459
T22F3.11	92.1713	0		W01C8.5	-1.49504	0.0231337
clec-266	53.8744	0		ssp-10	-1.49519	0.023074
F07C4.12	41.8626	1.28284e-11		T23B3.5	-1.49528	0.0244987
zip-8	25.4862	1.63303e-08		C23G10.2	-1.49657	0.0257672
fbxc-51	21.4915	2.53233e-09		dcar-1	-1.4972	0.012511
Y82E9BR.17	20.1255	7.01482e-07		mlc-3	-1.49728	0.0305715
cht-1	19.4699	0		ZK686.2	-1.49737	0.0254235
pes-2.2	18.4254	0		tba-4	-1.49802	0.0308604
sodh-1	17.565	0		ngp-1	-1.49814	0.0301639
bath-26	17.2938	0		T26G10.1	-1.49871	0.0224074
Y43F11A.1	17.1777	8.46243e-05		T27D12.1	-1.49879	0.0152703
C17E4.2	16.6424	1.15815e-05		cpr-5	-1.49915	0.0287962
vet-6	15.8036	1.40248e-08		nhx-4	-1.49941	0.0387811
C08F11.3	15.3715	1.02838e-08		Y47A7.2	-1.50039	0.0386533
mtl-2	13.8715	0		ZK1225.4	-1.50352	0.0230492
C23G10.11	13.6097	7.89241e-08		K10C3.5	-1.50353	0.0144514
pes-2.1	13.1506	2.33147e-15		hex-5	-1.50385	0.0482982
Y71A12B.11	12.962	9.79818e-07		aat-4	-1.5045	0.0319135
fbxb-66	12.8887	0.00084023		kin-16	-1.50558	0.0312058
F01D5.7	12.334	6.50073e-06		bcc-1	-1.50662	0.0507724
sdz-5	12.0074	1.16459e-05		tatn-1	-1.50708	0.0132427
fbxb-90	11.8394	0.000812254		C45G9.9	-1.50735	0.0252775
dod-3	11.821	7.01099e-11		dod-19	-1.5074	0.0182779
tbx-8	11.3137	0.0011568		ssp-34	-1.50772	0.0229524
sdz-30	11.3076	0.0011583		ceh-18	-1.50908	0.0376398
H25K10.1	10.898	1.68215e-05		F43B10.1	-1.50928	0.0298862
C27A7.8	10.8842	1.63443e-05		dur-1	-1.50941	0.0243979
clec-75	10.7874	0.00167239		nol-14	-1.51004	0.021883
acs-2	10.1536	0		F02D8.4	-1.51004	0.0152657
Y70G10A.2	10.1162	0.000263822		let-716	-1.51138	0.0386397
fbxb-84	9.92192	0.00132379		Y54E2A.7	-1.51167	0.0451932
clec-76	9.89529	8.53239e-10		ssp-16	-1.51264	0.0340533
dmsr-16	9.83035	0.00462378		Y53C12B.1	-1.51268	0.0358658
fip-2	9.78992	0		Y56A3A.18	-1.51676	0.0331033
fbxb-35	9.71677	0.00291492		lec-1	-1.5168	0.0240667
F53A9.8	9.56859	0		Y54H5A.1	-1.51771	0.0220198
F45D11.15	9.54194	0		T10B5.3	-1.51896	0.0160893
cyp-37B1	9.52171	4.31037e-07		ZK909.6	-1.52078	0.0545342
zeel-1	9.44852	0.000108611		C27B7.7	-1.52092	0.0457117
fbxb-37	9.44229	0.0008111		acp-7	-1.52112	0.0300941
fbxc-18	9.36657	0.000375344		B0454.6	-1.52151	0.0198091
lys-7	9.35674	0		suca-1	-1.52212	0.022204
F45D11.16	9.34061	0		ifa-4	-1.52247	0.0257368
F26D11.13	9.17429	0.00391454		fbf-2	-1.52264	0.0315713
F15E6.3	9.03661	8.77076e-15		egl-30	-1.52273	0.0282806
ham-1	8.77311	2.67104e-07		F11F1.1	-1.52362	0.0272757
btb-10	8.72508	2.34905e-07		F36H12.9	-1.52438	0.053049
C05G5.5	8.62845	0.000684112		zyx-1	-1.52457	0.0205282
sdz-28	8.52385	1.57693e-06		mab-10	-1.52513	0.0301875
fbxa-164	8.25037	0.00111447		cth-2	-1.52523	0.0184026
fbxb-83	8.2415	0.00132207		R11E3.1	-1.52611	0.00939158
atz-1	8.20501	1.77134e-10		tra-1	-1.52632	0.0482985
igcm-4	8.20029	1.49033e-10		C49A9.6	-1.52744	0.051368
sepa-1	8.17619	5.9951e-09		F40A3.6	-1.52775	0.0169782
Y60C6A.3	8.10114	0.00815133		F08H9.2	-1.52894	0.011273
Y106G6D.2	7.99694	2.47258e-05		F33D11.7	-1.52913	0.0215225
fmo-2	7.98635	0		F08B4.8	-1.5292	0.0261677
lipl-1	7.8844	2.22045e-16		T28B4.1	-1.52985	0.0474525
gst-19	7.86183	1.87103e-07		prx-13	-1.52989	0.0398807
best-1	7.67367	0		M01G12.9	-1.53079	0.0322602
vet-1	7.60812	1.09673e-08		sptl-3	-1.53134	0.0139345
fbxb-8	7.57339	0.0074108		Y49E10.10	-1.5315	0.011239
F33D11.16	7.52416	9.97715e-05		K05F1.9	-1.53153	0.0163003
skr-8	7.47945	7.87459e-05		Y39G8B.1	-1.53241	0.0176103
T05D4.2	7.27322	1.16041e-06		ndg-4	-1.53332	0.0165301
F46C5.1	7.2519	3.51019e-11		F47G3.1	-1.53408	0.0519123
C18D11.6	7.03734	0.0130787		bcat-1	-1.5342	0.0178029
clec-222	6.9496	0		C44C10.11	-1.53536	0.042321
Y41D4B.17	6.91119	4.43085e-05		F46H5.3	-1.53548	0.0219753
lipl-2	6.90348	0		F23F1.6	-1.53578	0.0134084
C15H11.10	6.88681	0.0013357		jph-1	-1.53619	0.0322173
T05H4.15	6.81825	9.5787e-10		C06H5.6	-1.53643	0.0121817
lact-7	6.7639	0.00438937		lfi-1	-1.53761	0.03807
F34D6.1	6.76026	0.00472345		T16G12.1	-1.54157	0.0308725
tbx-38	6.76026	0.00473647		Y69H2.3	-1.54204	0.0258377
F17E9.2	6.71873	3.42507e-05		C04F12.7	-1.54237	0.0474317
F14B6.3	6.69406	3.12644e-06		nhr-3	-1.54322	0.0365263
Y27F2A.8	6.60892	0.000962216		F38E1.3	-1.54372	0.028924
ver-4	6.58663	1.64655e-08		tat-2	-1.54549	0.0322073
fkh-4	6.57872	2.02112e-08		cls-1	-1.54574	0.0110551
F41C3.1	6.50061	4.28226e-05		H06I04.6	-1.54641	0.034998
dsl-2	6.46605	1.55802e-07		AH6.3	-1.54685	0.0269647
ugt-18	6.41055	8.15834e-08		heh-1	-1.54782	0.0316845
Y43B11AL.1	6.40662	6.32415e-05		zmp-4	-1.5479	0.00825362
comt-2	6.39317	0.00571476		F13A7.1	-1.54867	0.0128439
F14F9.8	6.3508	7.58242e-06		ZC317.6	-1.54869	0.0231009
aptf-4	6.3203	1.30246e-05		C05G5.1	-1.54977	0.0339444
sdz-26	6.28197	0.000584952		pssy-1	-1.54993	0.00968066
Y77E11A.23	6.2786	0.000760137		bli-3	-1.55044	0.00971525
djr-1.2	6.05503	0.00286687		K04C2.2	-1.55099	0.0251495
C50F7.5	6.05009	1.18791e-09		ZK669.3	-1.55107	0.0277896
C43C3.4	6.02939	3.63671e-05		C18D11.1	-1.55144	0.0266359
icmt-1	6.02391	0		F36H12.3	-1.55199	0.0228521
pals-5	6.02117	0.00795736		C23H4.7	-1.5521	0.046597
ZK1053.4	6.00771	4.19664e-14		cyn-6	-1.55293	0.01875
C06G3.3	5.99247	2.27578e-08		C34F11.5	-1.55309	0.00804161
pals-33	5.98408	1.81108e-06		col-184	-1.55315	0.0151208
Y102A5C.4	5.97625	0.0215948		prdh-1	-1.55331	0.00759249
F14H12.2	5.97303	0.0245399		nas-7	-1.5536	0.0456153
Y39G10AL.1	5.9644	7.81233e-06		Y48G1BR.1	-1.55372	0.0184008
Y68A4A.13	5.84439	9.75576e-09		C48E7.1	-1.55386	0.0131447
pgp-1	5.83912	1.37113e-13		kin-15	-1.55405	0.0282445
mtl-1	5.77703	1.01391e-05		msp-53	-1.55444	0.0251718
pals-26	5.74106	1.18123e-08		T09B4.8	-1.55486	0.0122438
Y40H7A.11	5.71809	4.61619e-06		F35E12.10	-1.55635	0.00924504
clec-61	5.70278	4.79007e-05		C34C12.7	-1.55746	0.0257681
clec-227	5.63743	1.10044e-08		lgc-34	-1.55857	0.0265662
col-116	5.62685	3.53764e-06		efl-3	-1.55896	0.0434816
far-7	5.60125	1.80189e-13		pcp-5	-1.55981	0.00759684
F30A10.11	5.59022	0.00149642		lap-1	-1.55994	0.0135863
M01B2.13	5.54525	0.000822286		blmp-1	-1.56054	0.0246011
hsp-16.41	5.50043	4.33561e-08		unc-97	-1.56066	0.00790678
fbxb-26	5.48483	0.000777394		acdh-8	-1.5612	0.00690408
W01C9.1	5.47243	0.00411591		snf-2	-1.56165	0.00745275
Y51A2B.9	5.47055	0.00551191		glna-2	-1.56221	0.0120352
srd-55	5.44067	0.0326135		pat-2	-1.56249	0.0073366
srh-195	5.44067	0.0327576		msi-1	-1.5625	0.0101928
W04A8.3	5.44067	0.0328327		F56D6.22	-1.56313	0.0306847
ceh-43	5.37667	9.60773e-09		rhr-2	-1.56436	0.0520569
Y71F9AL.7	5.36203	0.00175265		rpc-2	-1.5652	0.0329639
bath-47	5.36018	2.10808e-09		F17A9.4	-1.56745	0.005936
Y47H9C.1	5.33477	2.18954e-05		dys-1	-1.56842	0.0066757
asp-16	5.29284	0.00100554		Y45F10D.7	-1.56954	0.0265902
lipl-3	5.27939	0.0149517		F44B9.2	-1.56973	0.00789152
srd-53	5.27472	0.0145598		ssp-9	-1.57057	0.0120225
fbxc-22	5.27188	0.0174215		B0410.3	-1.57106	0.0125994
gst-8	5.27085	0.018694		grl-4	-1.57112	0.00701374
cav-1	5.26831	0		ZK512.2	-1.5713	0.00772773
hsp-16.2	5.23949	7.77156e-16		tni-4	-1.57137	0.0272681
cfz-2	5.23552	0.000592354		C53B4.3	-1.57294	0.0176521
clec-172	5.22807	7.81511e-06		unc-112	-1.57344	0.0115377
ZK430.5	5.156	0.000186546		unc-96	-1.57354	0.013008
fbxb-103	5.13789	0.00253079		R07E5.15	-1.57356	0.00678257
fbxc-39	5.09717	0.00114936		C08G9.1	-1.57375	0.0213381
C08F1.6	5.07034	0.00085164		tep-1	-1.57414	0.00716785
mltn-1	5.06384	2.53131e-14		ZC204.14	-1.5746	0.036824
B0205.14	5.03736	0.000615763		pgph-3	-1.57525	0.0106325
gmeb-3	5.03244	0.000178218		rpoa-1	-1.57758	0.0233627
nspa-4	4.99566	1.98327e-10		R13H9.5	-1.57894	0.0212264
glc-1	4.98411	7.62956e-12		unc-87	-1.57986	0.0122427
C35E7.5	4.97601	2.62346e-13		cpi-1	-1.58005	0.0327015
F09C8.1	4.92754	1.11022e-16		pat-4	-1.58058	0.00579828
F23D12.4	4.91084	0.0490079		rbd-1	-1.58108	0.0116689
F28B12.6	4.90819	0.0465806		puf-12	-1.58173	0.0106135
Y57G11C.499	4.90402	0.0166329		msrp-1	-1.58233	0.028708
sdz-33	4.90377	0.0100584		ttr-6	-1.58248	0.00788413
Y32G9A.2	4.90042	0.0206559		haao-1	-1.58344	0.00862332
srh-46	4.898	0.00203881		R13A5.10	-1.58368	0.0224333
Y34F4.6	4.89753	0.0140825		col-122	-1.58395	0.0209903
F41E6.5	4.85349	3.33067e-16		atgp-2	-1.58465	0.0073958
K08F9.1	4.80092	0.00944166		unc-49	-1.5851	0.0261517
Y22D7AR.10	4.78587	6.36158e-14		F20G2.2	-1.58539	0.00571182
hsp-16.11	4.78159	1.94445e-09		Y71F9B.1	-1.58552	0.0379494
ddn-1	4.72635	1.14073e-08		ddx-27	-1.58559	0.0129947
cyp-32B1	4.71615	1.58873e-13		C50F2.5	-1.58566	0.00603351
hsp-16.1	4.70599	6.21319e-10		nol-6	-1.58593	0.0220289
jmjd-3.2	4.67721	0.0059078		lido-8	-1.58609	0.0108386
nlp-51	4.67703	0.000172689		T05D4.5	-1.58627	0.0281546
kin-33	4.65373	0.000564638		B0395.3	-1.58656	0.0128883
kin-34	4.61684	0.0137523		msp-79	-1.58678	0.012094
Y5H2B.3	4.61436	0.0146359		msp-10	-1.58786	0.0175253
K04A8.21	4.61346	0.0171095		nex-1	-1.58805	0.00924139
pals-27	4.61187	0.0185385		let-805	-1.58809	0.027797
Y8A9A.2	4.61186	0.00368328		R07H5.8	-1.58825	0.00935111
F53H2.1	4.56793	3.57424e-05		Y43F4A.1	-1.58844	0.0352456
fbxb-87	4.53079	0.0313296		acs-1	-1.58871	0.0112681
fbxa-158	4.50386	0.00493116		hsp-12.2	-1.5897	0.0341478
nspa-5	4.50236	7.79607e-10		otpl-3	-1.5905	0.0264241
dlhd-1	4.45425	0.000453635		F37C4.5	-1.59079	0.0119
Y38E10A.9	4.45134	0.00181363		T23F2.2	-1.59124	0.0334164
fbxb-72	4.43909	0.00633148		pat-10	-1.59147	0.0130764
F17B5.1	4.3901	7.93408e-11		Y61A9LA.10	-1.59185	0.0113072
Y17D7B.2	4.38841	0.00419508		W03G11.4	-1.59194	0.0497614
cyp-25A1	4.37266	1.95784e-10		C43E11.5	-1.59259	0.0148504
Y46G5A.7	4.36368	0.00729398		ugt-29	-1.59291	0.0193669
Y45F10C.2	4.3469	1.67644e-14		gei-15	-1.59347	0.0157938
try-9	4.33398	0.0204435		mct-4	-1.5941	0.00612489
nlp-48	4.32867	0.0261032		C50B6.7	-1.59418	0.00546545
tbx-11	4.32552	0.000318236		abhd-3.2	-1.59496	0.00977673
K01A12.4	4.31798	4.748e-10		Y52B11A.10	-1.59583	0.00531998
spp-2	4.31615	2.60902e-14		unc-120	-1.59605	0.0309756
oac-14	4.28668	2.32669e-12		lin-18	-1.59701	0.0165529
ora-1	4.25893	0.000510431		act-2	-1.59709	0.0206832
C03D6.9	4.22147	0.00523017		F35H10.10	-1.5976	0.00798781
bgnt-1.6	4.20911	0.0136854		F27C1.1	-1.59775	0.0336383
Y73B3B.1	4.20231	0.0186958		F26G1.5	-1.59783	0.0267916
K05C4.8	4.1646	0.034864		cyp-35A2	-1.59839	0.0056027
gcp-2.2	4.16379	0.036577		rpy-1	-1.59846	0.0390136
K05F6.4	4.16208	0.00210222		C39H7.1	-1.59903	0.00798915
cyp-13A12	4.16189	0.00217897		F26B1.8	-1.59977	0.0204427
str-182	4.16154	0.0380165		myo-3	-1.60148	0.0188603
dct-8	4.16154	0.0380678		grd-10	-1.60211	0.00960532
F52D10.4	4.15965	0.00219276		C49F8.3	-1.60235	0.0261822
K05C4.9	4.15374	0.000220065		lim-9	-1.60249	0.00800436
cec-8	4.13522	4.97911e-08		unc-36	-1.60269	0.0183146
hsp-16.48	4.11533	1.09506e-06		math-41	-1.60329	0.0346941
F44E5.5	4.09992	4.44089e-15		trpl-2	-1.6042	0.0538343
nhr-21	4.08557	1.33227e-15		ifd-2	-1.6045	0.0037367
K12H6.7	4.06207	0.000795016		Y39B6A.33	-1.6051	0.00995193
F44E5.4	4.05771	4.32987e-15		glc-2	-1.60693	0.0157684
glt-5	4.04696	3.26976e-09		del-10	-1.60767	0.0257607
zig-10	4.04589	0.0254415		Y38E10A.17	-1.60788	0.00654515
btb-11	4.03476	0.00017796		W04C9.4	-1.60815	0.00387983
F49C12.7	4.02619	3.33067e-16		C41G7.6	-1.6089	0.0039664
C08F11.12	4.0224	4.07746e-06		crn-7	-1.60915	0.0332649
Y44A6C.2	4.00993	0.0031113		gon-1	-1.60949	0.00800039
B0507.8	4.00938	2.15045e-06		C15C7.5	-1.61008	0.00443907
fbxb-17	3.97216	0.0283572		C18A3.3	-1.61009	0.00738988
M02D8.6	3.96807	4.7552e-08		pho-1	-1.61091	0.00867366
T16G1.4	3.95953	0.000243862		C05D9.3	-1.61225	0.00821674
hsp-16.49	3.95896	1.86488e-06		Y37E11AM.4	-1.61377	0.0360857
T22B2.1	3.93522	0.000260289		mxt-1	-1.61618	0.0211059
hnd-1	3.92095	0.0179755		nspd-5	-1.62057	0.00860816
sdz-24	3.90666	3.55271e-15		F58H1.6	-1.62154	0.030047
nspc-16	3.8831	5.86764e-12		gsp-4	-1.62242	0.00603794
F08F8.11	3.86301	0.0041654		mrp-6	-1.62376	0.0135129
F22E5.20	3.85255	0.00375075		ptr-11	-1.62452	0.0280365
math-34	3.85056	0.000113768		cal-1	-1.62577	0.0485216
lurp-4	3.8285	0.0133641		pgp-10	-1.62579	0.0238483
hsp-70	3.81278	2.31704e-13		C01H6.8	-1.6267	0.0292192
clec-52	3.80587	0.000680062		unc-115	-1.6272	0.0109568
clec-55	3.80172	0.0290934		pkc-2	-1.62747	0.00544391
R08E5.3	3.79683	4.44089e-16		ZK121.2	-1.62851	0.0226036
Y50C1A.2	3.79343	0.0541949		F28F8.7	-1.63104	0.0244829
F53C3.11	3.79138	0.0543096		ZK742.3	-1.63139	0.0223087
T22F3.10	3.78951	0.000499554		F23F12.3	-1.63161	0.0491161
ZK177.2	3.78652	0.000270471		vap-2	-1.63194	0.00558714
nspa-7	3.78112	0.0225405		M117.4	-1.63262	0.0125377
T24C2.2	3.77604	0.00030952		C45G9.12	-1.63356	0.0414624
F53A9.1	3.76782	4.23784e-06		acr-16	-1.63399	0.0510896
C04B4.1	3.76228	0.0353292		best-14	-1.63415	0.00354988
Y97E10AR.8	3.76155	0.0354145		C06E7.2	-1.63435	0.0120722
K11D12.13	3.75922	7.04596e-11		ugt-22	-1.63481	0.00788596
far-3	3.74871	2.96381e-09		F07A11.4	-1.63561	0.00419312
scl-2	3.74708	2.40255e-10		C35A5.3	-1.63581	0.0105122
T07F8.1	3.74433	0.0256749		vha-5	-1.63616	0.00550117
F59B8.1	3.73612	0.0128395		lev-10	-1.63699	0.0149476
Y25C1A.6	3.72696	0.00719238		col-181	-1.63702	0.00765043
pnc-2	3.72312	0.00987572		pcyt-1	-1.63873	0.00309629
sdz-14	3.72112	0.0131737		cdd-1	-1.63925	0.024638
comt-4	3.71678	0.00515751		F58E6.5	-1.63949	0.00691649
ZK971.1	3.71533	0.00485724		dpyd-1	-1.63966	0.0109865
F20C5.5	3.71455	0.0035668		set-27	-1.63982	0.0125785
F49H12.3	3.71388	0.00793777		pqn-22	-1.64033	0.00664358
K08H2.5	3.71184	0.00327525		rmd-3	-1.64063	0.0257919
C06C3.9	3.71134	0.00749757		T05A7.6	-1.6407	0.00658976
Y54G2A.36	3.70863	7.63309e-07		Y18D10A.23	-1.64076	0.00292279
fbxa-21	3.70559	0.00110118		F55D12.2	-1.64107	0.00262072
Y23H5B.8	3.70468	0.00136815		msp-55	-1.64229	0.00845469
C28G1.4	3.70392	0.00364836		W09D6.4	-1.64259	0.00466096
fbxb-36	3.69037	0.000553967		ssq-4	-1.6429	0.00564648
fbxc-28	3.63027	0.000440767		W03F11.4	-1.64417	0.00238655
arrd-2	3.61877	0.00132021		elo-5	-1.64531	0.0158619
Y51B9A.9	3.59988	1.12891e-05		Y54E10A.10	-1.64552	0.0028499
C39D10.6	3.59911	0.00184795		ZK1321.4	-1.64754	0.00609388
pals-3	3.59596	0.00236283		C18B2.3	-1.64777	0.00218801
Y51B9A.7	3.59367	0.00211127		nspd-6	-1.64812	0.0372934
nnt-1	3.59344	1.6497e-08		H11E01.3	-1.64837	0.0366219
C46C2.3	3.58637	0.00505519		sams-3	-1.6497	0.00397597
ins-23	3.57429	0.00773718		F56D6.19	-1.64985	0.0517537
ptr-22	3.56959	0.00638114		msp-56	-1.65008	0.00469038
fbxc-29	3.55972	0.0107872		sgn-1	-1.65071	0.0463976
sodh-2	3.55451	0.00946813		msp-77	-1.65196	0.0070698
ZK105.13	3.55382	0.0105007		B0252.3	-1.65225	0.00300538
hsp-12.3	3.54674	4.12207e-07		vwa-8	-1.65258	0.00633415
Y106G6H.9	3.5163	0.0315742		E04F6.4	-1.65413	0.0131796
droe-8	3.51372	0.0335306		T24C12.3	-1.65425	0.00261975
clec-89	3.5113	0.0433311		mlt-2	-1.65471	0.0432733
T22F7.4	3.50815	0.000366677		aagr-4	-1.65524	0.00458027
C45G9.4	3.50575	3.60698e-05		R17.3	-1.65561	0.0141093
K11G9.2	3.48043	1.39329e-05		Y56A3A.7	-1.65659	0.00262144
ntr-2	3.47969	0.0392589		tni-3	-1.65791	0.00269209
W09C5.12	3.47969	0.0393016		ivns-1	-1.65951	0.0032952
fbxb-54	3.47714	0.040473		Y58A7A.3	-1.6605	0.00559211
fbxa-199	3.47526	0.0485516		B0393.5	-1.66071	0.0407083
F09F7.6	3.47457	1.08091e-07		F52E4.5	-1.66072	0.0236727
sdz-4	3.4662	0.00755833		clec-153	-1.66092	0.00296475
ugt-52	3.44324	0.00085874		col-160	-1.661	0.017458
cnc-2	3.44258	0.0226284		C49C3.9	-1.66109	0.0109511
F26G1.2	3.35416	1.12322e-05		gly-6	-1.66149	0.00187169
his-47	3.34593	0.0358091		pat-12	-1.66154	0.00502017
ZC239.14	3.34133	0.0440992		nspd-3	-1.66203	0.0074223
F28A12.3	3.33779	0.000245323		VC5.2	-1.66271	0.00895316
inx-2	3.32504	1.78481e-09		msp-142	-1.66274	0.00231628
C02B8.1	3.30226	0.0037079		cdr-4	-1.66424	0.00590486
D2096.13	3.30085	0.000349608		K03B8.6	-1.66507	0.0114142
eya-1	3.298	0.00115257		adt-2	-1.66536	0.0033887
srd-3	3.28837	0.0545852		C54E4.5	-1.66648	0.00876282
Y73C8C.8	3.28734	0.0152491		W02F12.2	-1.66774	0.0155995
F23C8.14	3.28482	0.0453221		ckb-2	-1.66812	0.00905259
T07D1.3	3.28369	0.0434539		C35C5.10	-1.66863	0.00196115
C53B7.6	3.28015	0.0548186		T07D4.2	-1.66928	0.0257307
M116.1	3.27004	0.00620778		K03B8.8	-1.66929	0.0166793
Y45F10C.6	3.26844	0.00720186		pro-3	-1.6705	0.00620624
daao-1	3.25515	9.13357e-05		F41D9.2	-1.67064	0.0111847
F21C10.10	3.24809	2.92876e-11		F58D5.7	-1.67126	0.00264508
K09C4.1	3.21563	0.000162968		F21H7.5	-1.67269	0.0051372
F55C9.5	3.20913	0.0147152		mup-4	-1.67285	0.0160593
K10D11.2	3.20758	0.00486659		F33C8.4	-1.674	0.0112793
C07A4.2	3.19972	2.78134e-05		T13H5.6	-1.67426	0.0191304
K08D8.7	3.18408	0.0028789		F13H8.3	-1.67514	0.00246026
frpr-6	3.18235	0.0130047		twk-34	-1.67521	0.00957953
C27B7.9	3.15646	1.51179e-06		nas-11	-1.67551	0.00449179
ctl-3	3.15407	2.45288e-06		hir-1	-1.67568	0.00602251
Y73C8C.3	3.14691	0.051811		tnt-3	-1.67667	0.00184452
Y27F2A.6	3.14604	0.00434154		nhr-137	-1.67712	0.0384881
cutl-10	3.14554	0.00368063		F53H4.2	-1.67834	0.0110408
btb-8	3.12727	0.0160553		pqn-8	-1.67839	0.0423412
C46G7.5	3.12666	0.0180696		nspd-1	-1.67842	0.0162394
lea-1	3.12114	3.41415e-07		spch-1	-1.6794	0.0023927
F22B7.9	3.12103	1.11507e-10		F21A3.3	-1.6805	0.00633769
ceh-32	3.11518	6.10813e-05		F54E4.3	-1.68078	0.0149153
kgb-2	3.10603	0.000442279		sur-5	-1.68389	0.00353523
R04B5.1	3.10243	0.00250822		ilys-5	-1.68446	0.00370294
F36D1.7	3.09445	1.63009e-05		unc-98	-1.68492	0.00699277
ZC21.10	3.08757	0.00111633		hum-6	-1.68528	0.00573239
Y59E9AL.8	3.08656	0.0116323		rha-2	-1.68562	0.00554502
fbxa-151	3.07772	0.000886153		unc-95	-1.68592	0.00758581
C39B5.2	3.06605	2.36237e-05		Y47D7A.6	-1.68678	0.00995301
F21C10.11	3.06443	2.05919e-06		pcp-4	-1.68681	0.00352354
Y67D8B.1	3.05218	0.0314993		sptl-2	-1.68731	0.00181896
F48E3.6	3.05125	0.0164013		pbo-5	-1.68738	0.0399666
F11A5.15	3.05125	0.0164443		Y46E12BL.2	-1.68743	0.0340626
fbxa-26	3.02884	0.000183951		F26E4.3	-1.68762	0.00518386
Y106G6D.1	3.02751	0.00116964		C30F12.5	-1.68775	0.00183811
Y81G3A.6	3.02561	0.00185211		msp-59	-1.68786	0.0502187
xtr-1	3.02346	0.00181178		unc-105	-1.68898	0.0144456
col-158	3.00724	0.00729638		T04F3.1	-1.68952	0.00768239
C53B7.3	3.00682	1.02157e-10		Y41D4B.11	-1.69021	0.00287862
C49G7.3	3.0066	7.31441e-06		C28A5.6	-1.69049	0.00207392
sdz-25	3.00443	0.00782461		cka-2	-1.69225	0.0199955
F02C9.1	2.99802	0.000681261		F35A5.1	-1.69271	0.00703738
Y46G5A.20	2.99533	0.00050003		F59C6.11	-1.69365	0.050636
B0041.1	2.98715	0.00224413		msp-40	-1.69405	0.00381658
F49E11.2	2.98321	0.0504169		F54F12.1	-1.69699	0.0125707
F48G7.13	2.97924	0.00415557		inx-1	-1.6974	0.0467081
sqrd-1	2.96768	4.1017e-08		Y38C1AA.7	-1.70169	0.00317656
fat-5	2.96083	0.000264962		utp-20	-1.70176	0.00722185
T23G5.3	2.95627	0.0536218		gln-3	-1.70342	0.00574647
Y39A1A.16	2.95627	0.0537091		dpf-6	-1.70435	0.00917834
str-245	2.94605	0.00177947		C39D10.8	-1.70548	0.00116671
Y51A2B.16	2.93835	0.0281507		ctsa-2	-1.70556	0.0342062
fbxb-24	2.93275	0.0254657		C24H12.4	-1.70578	0.00511452
math-21	2.92069	0.0206207		T03G6.3	-1.70621	0.00162601
F23G4.1	2.92026	0.0284272		ZK546.14	-1.70703	0.00305292
W04E12.5	2.9031	2.29314e-05		ugt-26	-1.70842	0.00416329
T28C6.3	2.90161	0.00959589		F40G9.17	-1.70983	0.00301193
F55C12.6	2.89765	0.00369822		vglu-3	-1.71031	0.0231101
alh-5	2.89735	5.07983e-07		Y18H1A.11	-1.71104	0.0153384
clec-47	2.89722	4.21506e-07		ugt-48	-1.71329	0.00376139
Y39A3A.4	2.88601	0.0419736		F36D3.8	-1.71383	0.0511111
clec-196	2.88545	0.0398381		unc-15	-1.71552	0.00615037
R06F6.14	2.87264	0.000100459		klp-3	-1.71582	0.00203025
T24C4.2	2.87007	0.000164914		W01A8.8	-1.716	0.00636409
F08F1.3	2.86915	0.00152725		K09A9.6	-1.71609	0.00393592
K09C4.5	2.85758	4.58555e-05		fbxa-156	-1.71961	0.00523247
clec-265	2.8456	7.93464e-08		zipt-2.2	-1.72019	0.0377522
epg-2	2.84206	1.22398e-07		nrx-1	-1.72034	0.0506511
gst-29	2.84163	0.00545527		fbn-1	-1.72079	0.0181845
bcmo-2	2.83268	1.04085e-06		srr-4	-1.72183	0.0345993
srt-39	2.8315	0.0287964		M04C9.1	-1.72389	0.0372702
K02B12.2	2.8292	0.00164854		nmy-1	-1.72473	0.00365862
dhhc-5	2.82665	0.00248133		F15G9.1	-1.72579	0.00482081
F41C6.4	2.8192	0.0044996		F55G1.15	-1.72661	0.0483105
C08F11.7	2.81878	0.00431751		msp-81	-1.72706	0.00678436
ZC395.5	2.81173	0.000460376		H06A10.1	-1.72814	0.0056665
mod-5	2.80715	0.0135555		acbp-6	-1.72846	0.0282318
Y41D4A.3	2.80619	0.0155139		F36F2.1	-1.72922	0.0290046
C02F12.5	2.80362	3.62231e-06		C52A10.1	-1.72968	0.00127503
C10G8.4	2.80203	2.84963e-05		Y54E2A.5	-1.73136	0.0493914
gst-44	2.79456	0.0246726		math-14	-1.73285	0.0023072
F31F7.1	2.78352	2.63271e-09		pcp-1	-1.73378	0.00230161
fbxa-82	2.78022	0.00323973		F34D10.6	-1.73494	0.0285262
C08E8.4	2.77287	0.000647576		enu-3.5	-1.73509	0.0400176
C13C4.6	2.7702	0.000127942		zig-12	-1.73553	0.00244712
cest-1	2.75844	0.000207006		H06I04.3	-1.73633	0.00239997
strm-1	2.75774	0.00857387		Y45G12C.1	-1.73692	0.0367037
pals-4	2.75583	0.000460682		lgc-44	-1.74079	0.00771629
Y2H9A.6	2.75502	0.00547417		twk-13	-1.74112	0.0478116
fbxa-5	2.75183	0.0132885		rrbs-1	-1.74397	0.00191511
F59E11.7	2.74181	0.000580532		C08B6.10	-1.74496	0.0152822
gadr-5	2.73809	0.00699832		hsd-2	-1.74556	0.0334829
F59B2.8	2.73462	0.0092704		W02B12.1	-1.74749	0.00134927
B0507.6	2.73077	0.000317139		lev-11	-1.74847	0.00224996
Y87G2A.16	2.73015	0.0272893		nlp-16	-1.74991	0.0545087
gly-18	2.72668	0.0320382		stn-1	-1.753	0.0098922
poml-4	2.71245	0.0264005		col-94	-1.75506	0.0110344
H29C22.1	2.71093	2.82632e-05		deb-1	-1.75707	0.00172845
K07C5.13	2.7061	0.0252323		R09E10.2	-1.75872	0.0124422
Y82E9BR.1	2.70453	0.0231413		pah-1	-1.75901	0.00148926
T27A1.2	2.69831	0.0072682		dhs-25	-1.76107	0.00180165
dod-6	2.69365	0.014616		cat-4	-1.76157	0.000748581
T26H5.9	2.68574	9.86007e-06		enu-3.6	-1.76495	0.0290712
Y43F11A.4	2.68295	0.0501667		Y43F8A.2	-1.76571	0.00163342
kqt-1	2.68255	0.0233533		F36H12.17	-1.76626	0.0316708
sra-37	2.67256	0.0120389		alp-1	-1.76629	0.00207654
F53B2.8	2.64905	3.06097e-06		Y12A6A.1	-1.76647	0.00236193
Y53G8AR.1	2.63911	0.0281385		fkb-5	-1.76653	0.00137525
C12D8.9	2.63754	0.00113995		nmy-3	-1.76706	0.0217101
F17C11.13	2.62969	0.000357076		dgat-2	-1.76723	0.0130849
C35C5.8	2.61262	1.52108e-06		csq-1	-1.76762	0.00111193
Y46H3A.4	2.6105	0.0515373		lbp-7	-1.76772	0.00344256
vet-2	2.60666	8.68963e-05		clec-82	-1.76822	0.0319898
bgnt-1.4	2.60187	0.0391579		nkb-3	-1.77015	0.000877731
F42G4.7	2.59914	0.00918201		C06A6.4	-1.77073	0.00171776
F41C3.7	2.59889	0.00836898		dhs-21	-1.77145	0.00164135
EEED8.2	2.59518	0.00457921		unc-54	-1.773	0.00853991
pals-31	2.59369	0.00407725		K11G9.5	-1.7737	0.0262316
spp-18	2.59192	1.3721e-06		ttr-8	-1.77385	0.00404405
dyf-1	2.58019	0.0223525		swt-7	-1.7739	0.00121568
Y47D3A.1	2.57915	0.00704726		C29F7.3	-1.77436	0.00130107
F53F1.4	2.57891	1.16786e-08		C14A11.6	-1.77463	0.0417152
R09H10.2	2.57041	0.0245388		F21C10.7	-1.77527	0.00115448
cyp-14A4	2.55437	0.0120058		mec-9	-1.77586	0.039591
clec-7	2.5457	0.000352254		C35E7.10	-1.77613	0.00100287
skr-10	2.53401	0.000468709		ttr-33	-1.77831	0.00706212
fbxa-78	2.53358	0.00525628		ZK1010.5	-1.77843	0.00276218
F59B2.12	2.53274	0.0393566		K09H9.8	-1.77844	0.0121801
T24E12.5	2.52872	0.00237707		F17C8.9	-1.77994	0.00397674
Y51A2B.5	2.52704	0.0080643		F32H5.4	-1.78046	0.0240025
fbxa-59	2.52422	0.000139109		K07H8.10	-1.78069	0.00550405
R05A10.4	2.51959	0.0383		cutl-15	-1.78116	0.0275076
dop-4	2.51537	0.0327223		kel-8	-1.78122	0.00271186
parg-2	2.51267	0.0346738		cnnm-1	-1.78151	0.00272321
cyp-13B2	2.50963	0.0041307		M03B6.1	-1.78174	0.0262329
T28F4.4	2.50883	6.19732e-06		F47B3.4	-1.7837	0.00285091
gly-14	2.50706	0.00376146		W03D8.8	-1.78398	0.011325
clec-49	2.50312	5.9643e-07		anmt-2	-1.78429	0.00327431
fpn-1.2	2.50275	0.001074		sorb-1	-1.78443	0.00529894
K08D9.9	2.49743	0.000965816		F14B8.4	-1.78449	0.0141333
C17C3.11	2.49604	0.0283822		toe-1	-1.78509	0.012783
C50F4.9	2.49485	0.0115739		F46G11.2	-1.78609	0.0119389
arrd-4	2.49044	0.0185709		C05D12.3	-1.78773	0.00184716
tsp-2	2.47936	0.00550947		haf-7	-1.78807	0.00201884
fbxa-83	2.47897	0.000562764		amx-2	-1.78862	0.00260055
Y6G8.2	2.47821	0.000109962		prmt-6	-1.78874	0.0121668
skr-14	2.47755	0.000328156		pho-13	-1.7899	0.00234709
T03E6.8	2.44834	0.00105293		Y50D4B.6	-1.79047	0.0479959
E01G4.5	2.43683	0.000139048		msp-36	-1.7916	0.00257251
pals-6	2.43424	0.00538528		Y47D7A.7	-1.79197	0.0471907
K11H12.11	2.43363	0.00587318		madd-4	-1.79221	0.00849507
dhs-2	2.43317	7.36863e-06		mup-2	-1.79323	0.00174788
Y37H2A.13	2.43174	0.00686047		H20J04.4	-1.79343	0.00258878
cyp-13A5	2.43099	0.00814677		ugt-46	-1.79345	0.00119888
Y39B6A.29	2.42081	0.0284249		pxn-1	-1.7941	0.00086713
gnrr-5	2.42041	0.0153019		C39E9.7	-1.79434	0.0260571
igcm-1	2.41797	0.0185521		inx-13	-1.79559	0.000349917
Y41D4B.14	2.41667	0.0207635		col-135	-1.79701	0.00191503
C54C6.7	2.41538	0.0250437		F13C5.5	-1.79861	0.0328196
ZK892.6	2.41487	0.0435416		R10E9.2	-1.79898	0.00207446
F22E5.8	2.41444	0.0219719		cima-1	-1.79939	0.0060022
nlp-34	2.41411	0.0492183		W10G11.2	-1.7996	0.0388962
T28A11.22	2.4139	0.0248016		fipr-1	-1.80019	0.022321
gtr-1	2.41047	0.0389651		T16G1.7	-1.80208	0.0247377
F20G2.5	2.41013	0.0505779		col-166	-1.80211	0.00232946
taf-7.1	2.40945	0.000787132		T28D6.4	-1.8025	0.0219542
T21E12.5	2.40474	0.00369102		twk-24	-1.80263	0.00446513
chil-7	2.40024	0.0525775		F17E9.5	-1.80377	0.0013783
F32D8.11	2.40007	0.0231535		nhr-76	-1.80429	0.00445829
nhr-101	2.40003	0.000103296		Y15E3A.4	-1.80495	0.000510502
K08E4.2	2.39645	2.64975e-05		ZK512.7	-1.80627	0.000389009
skr-15	2.39546	0.000731213		asp-14	-1.80668	0.00057933
F09E10.1	2.3953	0.00170197		F42G10.1	-1.80688	0.000538004
tsp-1	2.39081	0.0543486		ssq-1	-1.80752	0.00108635
nspc-12	2.39028	6.32266e-07		C50D2.6	-1.80762	0.0519823
F21A3.4	2.38631	0.000729447		F49D11.10	-1.80888	0.00290766
erp-44.3	2.38592	0.00259908		col-106	-1.8095	0.00122141
C42C1.3	2.3848	0.0116867		tdo-2	-1.80953	0.00304091
hex-1	2.38286	2.08612e-07		clik-1	-1.80959	0.00146358
F08G2.5	2.38143	0.00296328		tyr-4	-1.80966	0.00121498
F14H3.12	2.37917	0.00264735		ssq-3	-1.81052	0.000356548
T23E1.3	2.37772	0.00807452		lec-2	-1.81173	0.000999626
C04C11.1	2.37693	0.00111136		C23H3.2	-1.81229	0.00109819
Y34F4.1	2.36722	0.000169014		Y39B6A.30	-1.81248	0.000269685
Y71A12C.2	2.36683	0.00448967		msp-51	-1.8127	0.00411415
nlp-56	2.36092	0.0230305		cdh-1	-1.81318	0.00406079
B0281.5	2.35966	0.00164186		nol-2	-1.81357	0.00182071
glb-1	2.35786	4.66724e-06		F20G2.3	-1.81602	0.00494359
ttr-50	2.35727	2.7942e-05		nsy-4	-1.81629	0.0182084
F56D5.5	2.35677	0.00169388		dpy-6	-1.81661	0.00807135
nspc-17	2.35258	5.93441e-06		C14F11.4	-1.81816	0.00162484
math-48	2.35237	0.0175306		snf-11	-1.81886	0.00586308
F52H2.4	2.34974	0.00385952		mec-7	-1.81971	0.000371295
nlp-35	2.34959	0.0201361		C06E7.4	-1.82079	0.00904257
Y46C8AM.1	2.34066	0.0317651		T13F3.8	-1.8214	0.000359645
srg-34	2.33678	0.0261818		C32E12.1	-1.82239	0.000297529
F55G1.7	2.33372	1.28805e-05		T01C8.2	-1.82285	0.014221
skr-13	2.333	0.00486623		oac-46	-1.82517	0.00052442
F56F4.4	2.32818	0.0398699		C29F5.1	-1.8293	0.000209449
T25E12.6	2.32657	0.00156586		msp-76	-1.82934	0.00115037
ZK250.14	2.32402	0.0151562		F35F10.6	-1.83141	0.0214041
fbxc-1	2.32303	0.000189013		ZC247.1	-1.83202	0.000626381
F41E7.7	2.32262	0.0483826		T10E9.8	-1.83215	0.0391248
JC8.16	2.32092	0.0455962		anmt-1	-1.8323	0.00834741
Y48G1A.2	2.32009	1.81403e-05		aat-2	-1.83252	0.00410868
btb-16	2.31764	3.89831e-05		R11D1.3	-1.8326	0.00623526
ccch-5	2.31747	0.00476418		pmt-2	-1.83436	0.000919533
F47E1.4	2.31541	0.000173746		cyp-25A3	-1.83531	0.00188895
slc-17.9	2.31499	0.0176876		F55F8.3	-1.83748	0.0010114
fbxa-182	2.3143	0.00216654		abts-2	-1.83897	0.0179704
F42A9.17	2.30727	0.0017798		mlt-10	-1.83924	0.0272402
bath-46	2.30342	0.0299849		ZK970.7	-1.84111	0.0232843
Y113G7A.13	2.30188	0.0180805		C15A11.2	-1.84115	0.00123936
fbxa-120	2.29958	0.00988473		msp-113	-1.84222	0.00200172
pud-4	2.29906	0.0163891		mlc-1	-1.84356	0.000646904
fbxa-31	2.29858	0.00343341		K07G5.5	-1.84382	0.0068846
Y62H9A.15	2.29394	0.0170807		cal-4	-1.84524	0.0500055
clec-65	2.29312	3.87118e-06		nlp-27	-1.846	0.00291277
btb-17	2.29296	0.000185445		B0457.2	-1.84791	0.00132396
T09B4.5	2.29037	0.000240047		F32D8.10	-1.8489	0.0141532
fbxc-5	2.28965	0.00015792		K08D12.6	-1.84934	0.0363967
sip-1	2.28548	5.7796e-05		nspd-4	-1.85058	0.0012326
srp-8	2.2843	0.0113094		F59A6.2	-1.85062	0.00218976
Y60A3A.16	2.28328	0.0110689		W04E12.7	-1.85163	0.00940695
cup-16	2.2806	0.00065562		gbb-2	-1.85511	0.00287156
K03A11.1	2.28004	0.00520247		lgc-32	-1.85683	0.000929881
F07D3.3	2.27597	0.00472356		atn-1	-1.85843	0.000651331
clec-166	2.26279	0.00232415		D1022.3	-1.85957	0.0365187
C07D10.5	2.26165	8.55637e-05		pgp-11	-1.86299	0.00129378
F11A5.9	2.26042	4.9794e-06		mec-12	-1.864	0.000348103
ZK353.2	2.25811	0.0209603		F10A3.4	-1.86501	0.00247585
DH11.2	2.25653	6.98962e-05		F28H1.4	-1.8659	0.00192021
D1054.18	2.25642	0.0147653		Y59E9AR.1	-1.86633	0.00170404
ZK945.8	2.25187	0.0169162		M03F8.6	-1.86741	0.0548466
fbxa-179	2.25182	0.0224246		T21D12.12	-1.86844	0.00072643
frpr-11	2.2515	0.00910866		msp-3	-1.87297	0.000236417
Y75B8A.28	2.25068	0.000925388		aass-1	-1.87398	0.000971655
F37C12.21	2.2476	0.0279179		C27D8.1	-1.87449	0.000107883
C06E1.7	2.24689	0.0104617		ifp-1	-1.87691	0.000334282
C29E4.17	2.24539	0.0512727		R02F11.3	-1.87762	0.00125378
hda-5	2.245	0.000266282		col-124	-1.87814	0.00467874
best-26	2.24302	0.00254648		Y43F8C.5	-1.87946	0.000193771
srv-7	2.24124	0.0535413		lect-2	-1.88041	0.00422111
his-24	2.24001	0.000108397		msp-19	-1.88057	0.000854111
skr-7	2.23979	3.90985e-05		cor-1	-1.88309	0.00203844
best-11	2.23884	0.00271995		mlp-1	-1.88416	0.000531165
arrd-23	2.23748	0.014639		F29G6.1	-1.8853	0.0442773
C18A11.1	2.23522	0.0197512		T02B11.4	-1.88553	0.0322419
W06D11.1	2.23028	0.000936133		nas-9	-1.88583	0.00128042
F44F1.6	2.23019	0.0233088		acr-15	-1.88736	0.019583
igeg-2	2.22748	0.0398986		F40A3.2	-1.88867	0.000279881
ztf-11	2.22676	0.00129266		Y105E8A.1	-1.89061	0.0115399
C25H3.10	2.22317	0.00214664		R08F11.1	-1.89101	0.000221766
skr-12	2.22182	0.0302045		ptr-14	-1.89185	0.000296035
swt-6	2.21943	0.00390078		clik-3	-1.89211	0.00150004
F07B7.2	2.21833	0.00179148		cyp-13A2	-1.89379	0.0370125
Y105E8B.6	2.21221	0.00263852		acox-1.3	-1.89393	0.0023771
F44F1.4	2.21171	0.0242912		tsp-14	-1.89428	0.00112623
fbxb-7	2.21087	0.00984226		unc-7	-1.89442	0.0348305
T04G9.7	2.21021	8.18776e-05		F36H12.5	-1.89545	0.00116513
Y39B6A.41	2.20573	0.0206901		C42D4.2	-1.8972	0.000991476
T24C2.5	2.20479	0.00295099		Y59E9AR.7	-1.89913	0.00121491
Y54G11A.4	2.20219	0.0245781		smz-1	-1.89973	0.000335776
T25D10.4	2.20155	0.00194425		K09H9.5	-1.90042	0.0229998
F56H11.2	2.20042	0.00454705		ifc-1	-1.90242	0.000151713
C29H12.6	2.19632	0.0027131		msrp-5	-1.90297	0.00226416
fbxa-19	2.19295	0.00420758		pks-1	-1.90426	0.00294858
C24H11.1	2.18731	6.57513e-05		col-155	-1.90461	0.00120796
gst-3	2.18543	0.0359436		ZK402.3	-1.90582	0.00243306
C30A5.4	2.17926	0.0285226		F19H8.2	-1.91072	0.00594901
pals-23	2.1783	0.00105765		D1005.4	-1.91157	0.0418133
ZK616.2	2.1782	0.00228343		K11H12.7	-1.91253	0.000789569
T05F1.11	2.17549	0.00143926		F13D12.10	-1.91457	0.0510987
T14G8.4	2.17453	0.0516418		Y76B12C.4	-1.91526	0.00274924
pals-24	2.1708	0.000893293		tnt-2	-1.91722	0.000404
Y17G7B.8	2.17055	0.0174023		F55F10.1	-1.91736	0.00341324
ZC443.3	2.16649	0.000222895		cpt-6	-1.91877	0.00089497
B0462.5	2.16538	0.0251623		Y69E1A.1	-1.91888	0.000143763
R11A5.3	2.16366	0.0160393		unc-27	-1.91946	0.000386877
Y38C1AA.6	2.16325	0.0103248		acox-1.5	-1.92095	0.0014895
iglr-3	2.16097	0.031712		fkb-3	-1.92151	0.000155533
Y22D7AL.7	2.1595	0.00122044		T04B2.3	-1.922	0.0019121
wht-1	2.15535	0.00333182		C46C11.3	-1.92256	0.0164569
M04G7.1	2.15468	0.0262238		nhx-9	-1.92501	0.000792862
pstk-1	2.1546	0.00253695		K04F1.9	-1.92735	0.0165523
tag-276	2.15396	0.0390457		clik-2	-1.92845	0.00204329
C34B4.3	2.1511	0.0353569		tmc-2	-1.92895	0.00226703
aqp-1	2.1479	1.10582e-05		ttr-32	-1.92898	0.00139761
B0205.13	2.14783	0.00518729		Y43F8B.1	-1.93204	0.000330796
F47B8.2	2.14776	0.000720516		M7.12	-1.93387	0.0123881
ttr-44	2.14097	7.99542e-06		feh-1	-1.93665	0.0140031
cpr-1	2.1373	3.37563e-05		C15F1.1	-1.93752	0.000414847
bir-2	2.13467	9.40917e-06		AC3.5	-1.93826	0.000266551
F25B4.8	2.13439	0.00484228		R12E2.15	-1.94073	0.00427674
nhr-116	2.13113	0.0224244		C14B4.2	-1.94116	0.00023785
C15A11.7	2.12834	4.09058e-05		C33G8.2	-1.94151	0.000117398
fbxc-36	2.12556	0.00311094		R07E3.4	-1.9423	0.000382949
Y37A1A.2	2.12468	0.000306011		cth-1	-1.94251	4.25968e-05
T15H9.4	2.12464	0.0193434		Y38C1AB.1	-1.94325	0.0465156
fbxa-24	2.12278	0.026991		Y62E10A.19	-1.94342	0.0407794
C44B9.2	2.12066	0.00371649		T12D8.9	-1.9444	0.00021737
Y71G12B.33	2.12011	0.0214887		daam-1	-1.94588	0.0360299
lips-5	2.11908	0.0231489		hrg-2	-1.94607	0.00212072
Y42A5A.1	2.11804	0.00350242		mua-6	-1.94676	0.000232547
sea-1	2.11548	0.000263799		ttr-7	-1.94684	0.00563318
F47B10.9	2.11416	0.0010084		mlt-4	-1.94708	0.0311999
F38A5.22	2.11242	0.00359563		mec-5	-1.94931	0.000696484
F41C3.2	2.11057	9.99092e-06		C04G2.9	-1.95054	0.000756776
R05D7.2	2.10965	0.00310632		catp-1	-1.95073	0.000621035
math-45	2.10834	0.000123861		spp-22	-1.95084	0.00953977
C24B5.4	2.10546	0.00290173		nlp-77	-1.9513	0.000271504
ZK105.12	2.10106	0.0234958		F13B6.2	-1.9521	0.0013306
F45D3.4	2.09912	0.000253276		R102.6	-1.95266	0.0457333
ins-27	2.09833	0.00462659		F28E10.4	-1.95306	0.00331839
gadr-3	2.09796	0.0256283		C15C6.1	-1.95352	0.0115156
clec-60	2.09662	0.00231601		lgc-21	-1.95406	0.0104777
F14B4.1	2.09498	0.0215336		C29G2.6	-1.9548	0.000772766
B0416.4	2.09305	0.000685019		ttr-18	-1.95663	0.000305453
Y105C5B.15	2.08885	4.61247e-05		F55A12.6	-1.958	0.0429389
Y6E2A.4	2.08764	0.0413341		col-65	-1.95983	0.00769009
F15A4.2	2.08618	0.0269141		asm-2	-1.96021	0.00307693
E02C12.8	2.08592	0.0520257		tnc-2	-1.96109	0.00180351
T20B6.2	2.08072	0.0356239		W01A8.6	-1.96167	0.0046426
C08B6.6	2.07704	0.0380722		Y71H2B.1	-1.96415	0.00317482
fbxa-98	2.07591	0.00859183		K02E10.4	-1.9672	0.0481723
fbxa-27	2.07393	0.0257566		zipt-13	-1.96749	0.000179501
R05D3.5	2.07327	0.0151397		Y39G8B.9	-1.96756	0.0401973
C50H2.13	2.06964	0.00204875		R12E2.14	-1.9682	0.00423493
F22B7.1	2.069	0.0315489		vit-1	-1.96954	0.0141722
inx-3	2.0619	2.61294e-05		B0310.1	-1.97167	0.00227957
T28F4.5	2.05998	0.000426731		C35E7.9	-1.97339	0.000485816
hil-1	2.05808	0.000717094		cpg-7	-1.9758	4.66107e-05
ZC412.8	2.05004	0.0370189		C49F5.7	-1.9766	0.000332138
gadr-2	2.04658	0.0432782		C04E12.2	-1.97894	0.0185836
clec-48	2.04535	0.00022369		fmo-3	-1.97952	0.000640011
D1086.1	2.04215	0.00240176		ifb-1	-1.98041	0.000255781
ins-18	2.03969	0.0239505		B0365.9	-1.98423	0.0200889
cyp-34A6	2.02931	0.0274094		F59E11.2	-1.98556	0.0409149
EEED8.15	2.02877	0.00420198		C44C1.1	-1.9868	7.13395e-05
nspa-8	2.02813	0.0283199		T28A11.16	-1.98707	0.0429787
D1086.18	2.02672	0.0407942		col-93	-1.9881	0.00279775
F48D6.4	2.02642	5.05263e-05		Y69E1A.2	-1.98901	0.000431425
magu-3	2.02626	0.0345135		lron-8	-1.98904	0.00111032
nhr-193	2.02595	0.00841101		F22F7.2	-1.99039	0.0511115
F48F7.6	2.02314	0.000402511		ssq-2	-1.99107	0.000102067
flp-15	2.02279	0.00919644		Y75B8A.7	-1.99284	0.00100526
Y38F1A.7	2.02231	0.00701783		spon-1	-1.99398	0.000637295
cyp-34A9	2.02161	0.00144071		cyp-36A1	-1.99443	0.00158306
T28H10.3	2.01986	8.69526e-05		far-5	-1.99711	0.00152021
ZC239.15	2.01965	0.0117768		K09F6.6	-1.9983	0.00686905
ceh-40	2.01691	0.00975002		dct-17	-1.99948	0.000153351
endu-2	2.01574	0.000113508		shl-1	-2.00005	0.018552
C47E12.9	2.01543	0.0384653		spl-2	-2.00046	0.00264323
F27E5.3	2.01276	0.00979177		F35B3.4	-2.00063	0.00141618
ZK930.5	2.0064	0.0421802		hmit-1.2	-2.00232	0.0180481
F02D10.6	2.00532	0.0302151		F10D11.6	-2.00359	5.54465e-05
ZC116.3	2.00333	0.04573		lgc-4	-2.00796	0.00708819
scrm-4	2.00178	0.00536764		F45D3.2	-2.01137	0.00661622
abf-5	1.99963	0.0274639		F17A9.5	-2.01219	3.70112e-05
F46A9.1	1.99875	0.000127598		F41H10.1	-2.01284	0.00368955
ttr-5	1.99691	3.42528e-05		alh-9	-2.01653	9.09117e-05
chil-22	1.99523	0.00737947		nhx-3	-2.01746	0.00041591
dlc-5	1.99315	0.0378108		ensh-1	-2.01817	0.0397856
F08A7.1	1.9826	0.0109492		Y38E10A.14	-2.01855	0.0024723
F14H3.5	1.98025	0.00161176		F59E11.5	-2.01971	0.00098665
Y4C6B.4	1.97888	0.0323556		T28A11.2	-2.02274	0.000429939
F40A3.7	1.97803	0.0451667		nspd-10	-2.02372	0.00129834
oac-31	1.97418	0.0344104		K01C8.1	-2.02482	0.00050703
C29F5.3	1.96971	0.00961302		Y49E10.29	-2.02578	0.000671417
asm-3	1.96727	0.0509511		K09C6.9	-2.02662	0.00488271
ceh-41	1.96707	0.0101201		zipt-16	-2.02775	0.00828225
madf-2	1.96527	0.00793965		arrd-22	-2.02872	0.0105245
drd-10	1.96471	0.00409479		K09G1.1	-2.0306	0.000181643
ZK930.6	1.9643	0.0283454		F22F4.5	-2.03095	0.00202279
fbxa-79	1.96339	0.0171553		T28D6.5	-2.03133	0.000331583
lido-17	1.96296	0.0344424		cyp-14A5	-2.03336	0.000318088
ugt-64	1.96071	3.67663e-05		F41C3.11	-2.03522	0.000709066
F42G2.5	1.96001	0.0160275		dim-1	-2.03528	6.372e-05
sws-1	1.95988	0.00173135		R04A9.9	-2.03622	0.0086325
F18A12.7	1.95882	0.0239095		T13C2.3	-2.03755	0.00868552
Y50E8A.12	1.95851	0.0108698		T06F4.1	-2.03759	0.0268547
F08D12.3	1.95843	0.0334365		rol-3	-2.03819	0.000465269
F53B3.5	1.95764	0.0104592		flr-4	-2.03848	0.00600638
lsd-1	1.95732	0.00186405		clec-97	-2.04117	0.000154106
cysl-3	1.95635	3.86859e-05		Y69E1A.5	-2.04571	7.72065e-05
T12D8.5	1.9542	0.00267791		ZK354.7	-2.04708	0.00157482
nhr-129	1.95363	0.0442134		R12E2.7	-2.04734	0.00815805
T08E11.1	1.95363	0.0446091		M05D6.9	-2.0501	0.0368313
F43C9.1	1.95328	0.0128022		C34E7.4	-2.05063	0.000226824
Y65A5A.1	1.95308	0.0357903		C12D5.9	-2.05064	0.00558613
acr-17	1.95262	0.0391228		F48G7.5	-2.05311	0.0301134
F20C5.6	1.95255	0.0221744		let-4	-2.05738	0.0079385
best-5	1.95063	0.0195674		clec-36	-2.05764	0.0406522
nhr-2	1.94944	0.00422294		ugt-13	-2.0583	6.75321e-05
T24E12.1	1.94691	0.00906228		test-1	-2.05834	7.28095e-05
klf-1	1.9457	0.00140091		F41F3.3	-2.06064	5.3888e-05
Y46G5A.34	1.94385	0.00906466		math-38	-2.06595	0.00109759
F08F1.4	1.94154	0.0114826		glb-33	-2.06609	0.0353559
efn-4	1.93991	0.00403512		ZK180.5	-2.06841	0.0024299
K03H6.2	1.93832	0.000119253		atrn-1	-2.06934	2.54392e-05
faah-6	1.93434	0.0331041		dod-22	-2.07143	0.000419597
F15B10.3	1.93377	0.0494055		F36A4.5	-2.07414	0.0140214
rgs-8.2	1.93224	0.00228144		msp-33	-2.076	0.000101835
bath-36	1.93193	0.00832324		msrp-6	-2.07632	0.000434413
pitr-3	1.92934	0.0140946		ZC434.9	-2.0765	1.02516e-05
nlp-38	1.92884	0.0498376		grd-14	-2.07697	3.86458e-05
nhr-57	1.92805	0.00488107		ttr-30	-2.07895	0.00112777
nep-3	1.92784	0.0481891		Y45F10B.13	-2.07957	2.61471e-05
fbxa-192	1.92689	0.00281436		mec-1	-2.08134	0.00186838
F09E5.9	1.92626	0.0202305		Y43F8A.5	-2.08437	0.022598
spp-15	1.92173	0.00146673		C55C3.4	-2.08746	2.59304e-05
lys-2	1.92145	0.000305645		act-4	-2.09085	0.00076452
F53A9.7	1.91864	0.00295886		ZK1055.7	-2.09156	1.50637e-05
K11H12.9	1.91704	0.025802		C55A6.12	-2.09162	2.52996e-05
F10E9.12	1.91254	0.00985792		C18E9.7	-2.09507	0.0242658
srp-3	1.91059	0.024789		Y48G8AL.12	-2.09686	0.00127123
R10E8.8	1.91042	0.0154799		tsp-7	-2.10479	0.00783694
ZK563.7	1.90937	0.0461297		cyp-14A3	-2.10594	0.018979
R04B5.5	1.90937	0.000152124		T10E9.3	-2.1068	0.000195354
pup-3	1.90769	0.0048154		ech-9	-2.10838	0.00576436
F54C9.3	1.90708	0.00331832		sad-1	-2.11052	0.00606541
chst-1	1.90708	0.0456792		Y102A11A.5	-2.11108	0.00107415
F42F12.3	1.90613	0.00217832		cutl-14	-2.11127	0.044151
Y48G1C.13	1.90559	0.00358366		F31A3.3	-2.11135	0.0376407
Y34F4.4	1.90439	0.0303626		smz-2	-2.11462	3.32823e-05
nhr-62	1.90351	0.00238779		F53H4.3	-2.11551	0.0347179
C40H1.7	1.90331	0.00558847		gst-38	-2.1161	0.0194136
asp-17	1.90302	0.0473339		nex-3	-2.11777	0.000148773
C44E12.1	1.89823	0.0036482		T23E7.2	-2.12038	0.000242164
nhr-19	1.89521	0.00102584		lgc-25	-2.12113	0.0371872
clec-223	1.89475	0.0256761		ZC21.3	-2.12174	0.00810238
rgs-9	1.8911	0.00285816		msp-152	-2.12494	0.000315073
aqp-3	1.89091	0.0481227		ZK154.1	-2.12543	0.0138247
M04D5.3	1.88812	0.00233491		acr-8	-2.12569	0.00679952
Y22D7AR.2	1.88578	0.0203814		F59B10.5	-2.12635	0.0269289
C45H4.14	1.8822	0.0212616		T11F9.12	-2.12736	1.80734e-05
F22H10.2	1.88097	0.0100802		twk-17	-2.12774	0.00509528
Y94H6A.10	1.87479	0.00911173		T28H11.8	-2.12793	0.00723068
Y54G2A.41	1.87451	0.0441941		oat-1	-2.12804	0.000202875
M05B5.3	1.87396	0.0154494		let-653	-2.13655	0.000398974
clec-54	1.87371	0.00206417		F01D5.6	-2.13772	0.0213363
T09A12.5	1.87235	0.00251189		nhl-1	-2.13784	0.000101186
T19E7.6	1.87011	0.00812404		pqn-37	-2.13811	0.000357061
coel-1	1.87011	0.00242832		gly-8	-2.14117	3.57743e-06
F57A10.4	1.86821	0.00177948		Y73E7A.8	-2.14168	0.025795
F35C11.6	1.86785	0.0104376		C36B7.5	-2.14281	0.0257622
R01B10.3	1.86514	0.0035811		pde-1	-2.14877	0.00312147
ZK813.7	1.86431	0.00056166		Y47G6A.19	-2.15208	2.04701e-05
M162.5	1.86108	0.0515656		slc-17.4	-2.15241	3.08492e-05
hlh-33	1.85872	0.00724966		msd-2	-2.15243	0.000120113
H11E01.2	1.85805	0.00425512		col-115	-2.15545	0.0123376
F19B2.5	1.85756	0.00329526		lips-3	-2.1569	0.00538295
K10D6.4	1.8535	0.0116389		ZK228.3	-2.15782	0.000222273
C34F11.8	1.85257	0.00531642		K09F6.3	-2.16026	4.37217e-06
lido-16	1.85142	0.0173742		slc-25A29	-2.1624	0.00451679
skr-21	1.84864	0.0501594		col-80	-2.16733	0.000583415
thn-2	1.84851	0.000342729		ifa-1	-2.16748	7.2977e-05
gadr-6	1.8482	0.00452238		cyp-29A3	-2.16873	0.00155903
F01D5.5	1.84657	0.0491144		Y105C5A.13	-2.16958	0.00479701
C31C9.2	1.84463	0.000252799		tsp-11	-2.17004	0.0165002
tbcc-1	1.84351	0.00246312		B0379.1	-2.17685	3.01772e-05
C10C5.2	1.83931	0.0383936		unc-52	-2.17713	0.00148018
C16C10.13	1.83625	0.0264638		T21F4.1	-2.17786	5.42928e-06
ZK637.4	1.83564	0.0471216		nhr-43	-2.18447	8.46056e-05
C01G6.3	1.83516	0.000475597		C13C12.2	-2.18604	0.0500577
T04B2.8	1.83379	0.0403992		R13H9.6	-2.1872	2.90688e-05
mab-20	1.83306	0.00364817		inx-5	-2.18834	4.20513e-06
C48B4.7	1.83238	0.00220199		B0222.5	-2.18908	2.07602e-06
Y44E3A.1	1.83196	0.0482007		F11E6.8	-2.19081	0.00128751
ttr-37	1.82986	0.0358436		R02E4.3	-2.19104	0.0105725
gpx-6	1.82696	0.053744		K08B5.1	-2.19154	0.0220498
F12E12.1	1.82619	0.00665756		T22E5.6	-2.19248	0.0190386
C41G11.1	1.82537	0.000538083		T10B11.4	-2.19248	0.00511517
dhhc-1	1.82243	0.00786979		T05H4.4	-2.19366	0.0196921
C45G9.6	1.82095	0.00245069		Y7A9A.1	-2.1947	0.00128221
Y38H8A.3	1.81991	0.000320296		T26C5.5	-2.19639	0.025625
F26D11.12	1.81805	0.0399218		col-96	-2.2024	2.17611e-05
nep-4	1.81785	0.0070915		F48G7.4	-2.203	0.00265551
Y47G7B.2	1.8178	0.0397368		B0416.7	-2.20381	0.0044368
sup-26	1.81562	0.000655044		ptr-18	-2.20498	0.00144304
ZC204.12	1.81409	0.00212242		msd-3	-2.20498	0.015295
Y51A2D.21	1.81399	0.0340663		ptr-1	-2.20845	0.000446418
E02H4.6	1.81324	0.00194507		twk-42	-2.20904	0.00211679
H01M10.1	1.81027	0.0352927		B0024.4	-2.21021	0.000341706
fkh-7	1.80928	0.00199398		R03D7.2	-2.21114	0.000371213
T11B7.1	1.80883	0.0200205		nac-1	-2.21502	8.98344e-05
Y54G2A.32	1.80855	0.0326065		zag-1	-2.21849	0.0192657
C25H3.16	1.80751	0.0244744		Y47D7A.13	-2.22159	8.42149e-05
T22G5.3	1.80696	0.0138988		T05B11.4	-2.22184	5.07233e-06
gpx-7	1.80449	0.0151801		nas-33	-2.22226	0.0198595
ras-1	1.80336	0.00911996		C11H1.9	-2.22345	5.95454e-05
pals-18	1.8032	0.0468428		ugt-60	-2.22634	1.6391e-05
T25D10.1	1.80288	0.0166919		F01D5.10	-2.22714	0.0426745
F18G5.6	1.80287	0.0046255		C18G1.9	-2.22938	0.00123548
F21A3.11	1.80193	0.00878108		pat-9	-2.23056	0.00440254
K09E3.7	1.80097	0.00619117		scrm-6	-2.23992	0.000122647
nlp-73	1.79998	0.0288961		F27E5.7	-2.24152	0.0200394
madf-1	1.79507	0.0321275		acox-1.2	-2.24369	5.04294e-05
K08D8.5	1.79497	0.00178704		hpo-36	-2.24423	0.00906935
F28F5.6	1.79479	0.0129983		nhr-184	-2.24453	0.00274685
tos-1	1.79253	0.000974447		F01G10.10	-2.24531	0.00276845
Y57E12AR.1	1.79047	0.0265664		cah-6	-2.24548	0.0218144
C47E12.12	1.78904	0.0256248		Y94H6A.5	-2.24646	1.25156e-06
acs-11	1.78883	0.00174128		best-4	-2.24754	0.049651
F27D4.8	1.78447	0.0101248		tag-290	-2.24846	0.00272184
ZK813.1	1.78082	0.00117506		C23H3.9	-2.2485	0.00261963
F57C2.4	1.77543	0.00788211		Y37D8A.3	-2.24912	4.63419e-06
utx-1	1.77495	0.00807005		mth-1	-2.25044	0.00019117
btb-6	1.77438	0.00826147		Y19D10A.5	-2.25077	0.0270597
pzf-1	1.77385	0.0283037		F43D2.7	-2.25145	0.0205683
Y37D8A.19	1.77338	0.00707174		col-144	-2.25351	3.76328e-05
ZK813.2	1.77154	0.00222876		F32D8.7	-2.25578	0.0120039
Y38F2AR.9	1.76956	0.0302811		lys-4	-2.2558	1.64672e-06
cpg-2	1.76872	0.00535569		C17H12.6	-2.25756	0.00279603
T05F1.2	1.76786	0.002048		msp-31	-2.25923	7.6513e-05
hmg-11	1.76759	0.00970412		F46C8.8	-2.25932	0.0269464
dao-3	1.76721	0.000529077		F44E7.5	-2.26326	5.81969e-06
ins-37	1.76709	0.027374		txdc-12.2	-2.26526	8.60884e-07
T24D1.3	1.7667	0.00408513		tag-273	-2.26562	3.07518e-06
clec-4	1.76581	0.0125574		ZC116.1	-2.26845	0.00216234
Y54G2A.7	1.76263	0.00767338		msd-4	-2.27106	0.00015504
mesp-1	1.76217	0.000986784		Y59E9AL.6	-2.27204	2.99993e-06
F36H2.3	1.75868	0.0118203		asns-1	-2.27263	0.0142168
Y54G2A.11	1.75731	0.000704814		del-6	-2.27761	3.94893e-06
F52F12.9	1.75729	0.0367019		twk-48	-2.27999	0.0319495
swt-1	1.75668	0.00345881		mca-2	-2.28139	1.07279e-05
ule-2	1.75406	0.00377479		gem-1	-2.28269	0.000314474
oac-57	1.75049	0.0353131		lips-15	-2.28275	9.89495e-07
asns-2	1.74985	0.000622398		ubc-17	-2.28743	0.0281648
C29F7.10	1.74923	0.0202374		clh-1	-2.28847	1.05917e-05
R102.3	1.74634	0.029606		gtl-2	-2.29376	4.07565e-05
Y1A5A.1	1.74489	0.00792675		acd-1	-2.29582	0.00181979
C07B5.4	1.74415	0.0105173		tnt-4	-2.30044	0.00182626
R03H10.1	1.74116	0.0142203		glt-1	-2.30079	2.40887e-06
fkh-3	1.74	0.00904906		R13D11.4	-2.30125	0.00649798
cdh-4	1.73812	0.00305901		clec-139	-2.30294	0.0028801
acs-21	1.73797	0.0369337		oac-30	-2.30671	0.0299026
T04A11.4	1.73753	0.00332268		F36D3.4	-2.3081	1.27865e-06
mboa-4	1.73708	0.0115566		C04F1.1	-2.31086	0.0107076
rgs-8.1	1.73368	0.01128		B0491.7	-2.31278	5.73887e-06
C55A6.11	1.73106	0.0118122		E03H12.5	-2.31433	1.69295e-05
Y105C5B.19	1.72866	0.0137438		zmp-2	-2.31988	0.0317428
twk-16	1.72763	0.0516021		ceh-6	-2.32046	0.032346
ZC239.16	1.72602	0.0469916		T25B9.2	-2.32291	0.00151393
gst-24	1.7254	0.0457629		F48E8.8	-2.32459	0.0127674
Y39B6A.25	1.72469	0.0505972		ZK84.1	-2.33176	7.2155e-06
tth-1	1.7244	0.00381713		msp-45	-2.33727	4.54599e-07
seb-3	1.72213	0.0507987		C07A4.3	-2.33811	0.00622354
rgs-7	1.72168	0.0032194		W04A4.2	-2.34274	0.000127811
tre-5	1.72142	0.0358941		piit-1	-2.34463	0.00971242
pck-1	1.72103	0.002197		T11G6.3	-2.3459	1.72282e-05
F53A2.3	1.72	0.0281341		F28C6.5	-2.34635	0.00921455
C35B1.4	1.71994	0.0032043		K11H12.4	-2.34886	0.000208172
C06A5.12	1.71764	0.0382114		ZK593.3	-2.35098	0.000289754
F53C11.9	1.71658	0.0527329		T19C4.1	-2.3524	0.00654032
B0496.6	1.71647	0.0285397		cnp-2	-2.36193	1.62243e-06
F38E9.1	1.7164	0.0068625		fat-6	-2.3621	1.22985e-06
Y43C5A.3	1.71489	0.0202946		doxa-1	-2.36493	0.000235749
F47B8.3	1.71292	0.0302208		msp-50	-2.36689	7.43636e-06
C13B9.2	1.71252	0.0053095		fipr-2	-2.3683	0.000267096
R102.8	1.71134	0.0533973		F07H5.7	-2.37048	0.0247434
ZK1251.3	1.71106	0.0150017		col-107	-2.3777	3.18328e-07
mif-1	1.71071	0.00704582		best-17	-2.38206	1.42447e-05
acs-7	1.71001	0.00860496		ZK1086.2	-2.38505	0.0139201
W05F2.3	1.70971	0.00441222		ugt-12	-2.38674	3.76392e-07
K09E9.1	1.70964	0.00323334		txdc-12.1	-2.3901	2.22468e-06
ztf-26	1.70806	0.0185771		math-15	-2.39352	0.00757879
Y80D3A.9	1.70777	0.0202393		nlp-29	-2.39777	0.000405845
T10B10.8	1.70499	0.0184724		F23B12.4	-2.40664	1.56071e-06
T10E9.6	1.7024	0.0476619		F45E1.4	-2.4067	8.11355e-06
K02F6.7	1.70102	0.00853132		ugt-11	-2.41688	0.000770938
dhhc-12	1.70102	0.0123607		galt-1	-2.41743	0.00631976
mek-1	1.69766	0.00241932		F42A8.1	-2.42253	1.14394e-06
K05F1.8	1.69761	0.0541533		C01F1.5	-2.42512	0.0308296
nlp-8	1.69748	0.0436488		F13B9.2	-2.42607	0.0499402
F39F10.3	1.69702	0.0388732		col-176	-2.42883	0.0030303
flp-20	1.69411	0.0346355		grsp-2	-2.42955	1.05347e-06
let-383	1.69218	0.0328348		cyp-13B1	-2.4314	0.0381
Y39B6A.10	1.68993	0.0110789		msp-38	-2.43307	4.94806e-07
F26A3.4	1.68836	0.00872654		F45D11.14	-2.43443	7.83756e-08
ZK688.7	1.68741	0.0146942		C06G1.1	-2.43776	0.000568911
flp-28	1.6873	0.00953311		B0334.13	-2.44146	0.00925695
nhr-55	1.68726	0.0136276		F35F10.1	-2.44326	0.000128186
tag-244	1.68588	0.0214599		Y32G9B.1	-2.44426	0.0115068
Y51A2D.13	1.68511	0.00653043		skpo-3	-2.44667	2.23145e-06
bath-24	1.68335	0.0334817		T04C12.7	-2.44849	5.91188e-05
fbxa-145	1.68311	0.022908		drd-1	-2.44905	0.000691117
ZK632.10	1.68165	0.00162641		C18H7.11	-2.45066	0.000133223
R04D3.2	1.68127	0.00167496		msp-74	-2.45561	0.0400764
cyp-37A1	1.67919	0.00620782		K10H10.4	-2.45754	0.00134629
cysl-2	1.67863	0.00402605		mab-7	-2.45813	0.0007043
F25H5.2	1.6785	0.0118614		lgc-45	-2.46306	4.30127e-06
W02D7.4	1.67808	0.00254459		nspc-7	-2.46583	3.20899e-06
hbl-1	1.67774	0.0373552		C30H6.5	-2.46605	0.000883901
T28C12.4	1.67765	0.00573119		R09B5.11	-2.4743	5.79522e-06
cpg-3	1.67725	0.00480136		C04E12.4	-2.47508	8.82271e-07
tbx-34	1.67656	0.0278848		snb-5	-2.47551	0.00591567
ZK185.5	1.67442	0.0225028		col-58	-2.47811	0.00103288
clec-67	1.67388	0.00238237		decr-1.1	-2.4795	1.5858e-07
got-2.2	1.67283	0.0048512		ZC196.4	-2.47975	0.000945689
ztf-22	1.67266	0.0101768		F14D7.6	-2.4813	1.42627e-05
eri-5	1.6703	0.0148195		K09E2.3	-2.48406	4.52911e-08
Y95B8A.6	1.66944	0.0410135		M03B6.3	-2.486	0.010213
nyn-2	1.66921	0.00280034		K07E3.9	-2.48786	0.0146717
Y46H3C.5	1.6692	0.0438043		ncx-1	-2.48901	8.48912e-08
sqst-1	1.66889	0.00173573		F18E9.4	-2.48934	0.0134419
ist-1	1.66846	0.0180249		slc-17.8	-2.49164	0.0129979
msa-1	1.66762	0.0156002		daf-37	-2.49438	0.0182222
hasp-2	1.66754	0.0176592		vit-3	-2.50125	0.000174371
ZK856.5	1.66743	0.0194672		his-11	-2.50365	0.0484318
clec-88	1.66687	0.00345495		col-111	-2.5073	0.00183867
F54F7.6	1.66673	0.0140091		Y57G11C.41	-2.51173	0.0386689
rrf-2	1.66618	0.0154369		zmp-3	-2.51482	4.69458e-06
sod-3	1.66559	0.0299265		dpy-3	-2.51894	0.0440625
Y20C6A.1	1.66389	0.0490935		lin-42	-2.5245	0.000962043
mfb-1	1.66314	0.0160982		clec-26	-2.52917	0.00459696
tyms-1	1.66292	0.00259461		nas-4	-2.52941	0.00235578
C14C6.2	1.66282	0.0200609		atf-8	-2.53787	0.0111665
C46H11.2	1.6601	0.00916757		T05G5.1	-2.53937	4.08957e-05
Y59C2A.1	1.65997	0.0116589		ZK354.3	-2.53945	4.58328e-06
memi-2	1.65976	0.00425823		T04A8.13	-2.54243	1.44875e-07
F42G2.2	1.65973	0.00787185		R11F4.3	-2.5547	1.59618e-05
Y105C5B.9	1.65874	0.0284224		phat-6	-2.55649	0.0199814
ceh-37	1.65782	0.0431217		Y71G12B.25	-2.55929	0.000335106
unc-23	1.65727	0.00440698		DC2.5	-2.55982	2.62456e-06
clec-87	1.65665	0.00624853		nhx-1	-2.56602	5.0069e-05
gyg-2	1.65384	0.00576603		clec-80	-2.56958	1.17714e-06
vang-1	1.65317	0.0172407		cut-4	-2.57155	1.89052e-06
Y71A12B.12	1.65222	0.043914		W01F3.2	-2.57305	3.63141e-07
CC8.2	1.65217	0.00187928		Y55D5A.4	-2.57386	0.00505425
sptf-1	1.65155	0.0501712		T19B10.2	-2.57747	6.02876e-07
K03A11.5	1.65104	0.0459348		oac-20	-2.57787	3.52187e-05
T08B6.9	1.64987	0.0101461		mltn-10	-2.57892	0.00652889
F35H10.5	1.64874	0.0305675		msra-1	-2.57976	1.58537e-07
fbxa-95	1.64835	0.0524656		Y58A7A.4	-2.58507	0.0063025
ges-1	1.64701	0.0122603		C02E7.7	-2.58846	0.000703134
F25H9.2	1.6466	0.0528344		acdh-6	-2.59272	0.00183755
W02B8.2	1.64623	0.0324868		col-60	-2.59399	2.10426e-06
Y49E10.18	1.64486	0.00823387		grl-16	-2.59714	8.28349e-06
F28H1.1	1.64359	0.0176312		F49F1.5	-2.59853	0.00473458
T24E12.11	1.64335	0.0536461		ztf-2	-2.5989	0.0327473
R04B3.2	1.64311	0.0216703		clec-190	-2.60387	3.11146e-06
F19B10.1	1.64205	0.0450828		R09E12.9	-2.60814	0.00163709
F21F3.7	1.64181	0.0162969		mct-3	-2.61517	8.64011e-09
crb-3	1.64178	0.0483141		oac-29	-2.61747	0.00694184
chtl-1	1.64121	0.0141764		dhc-4	-2.61797	0.00989859
K07E3.1	1.64079	0.00331164		C07A9.9	-2.62405	0.000122319
gfi-3	1.63925	0.0115471		Y54E10A.17	-2.62845	6.76674e-09
nhr-256	1.6388	0.0174177		M02H5.8	-2.63199	1.03011e-06
K08E4.7	1.63627	0.0301054		twk-33	-2.63377	0.000434918
nhr-68	1.63539	0.0111869		msp-64	-2.63924	3.51334e-08
C17E7.9	1.63513	0.0143861		T25B9.1	-2.64248	8.64255e-09
tba-7	1.63493	0.00899379		C25E10.4	-2.64303	0.00153361
ceh-74	1.63462	0.0241833		lev-8	-2.64338	0.00415128
lys-8	1.63406	0.00653536		zip-11	-2.64659	1.57871e-05
lst-1	1.63377	0.00341889		T12B5.14	-2.65187	0.000143396
C44B9.3	1.63356	0.0220895		msp-63	-2.65367	1.03119e-05
K11G12.6	1.63195	0.0050955		lipl-4	-2.65401	0.00737725
T26C11.4	1.63185	0.0239379		col-99	-2.65783	0.000353801
nspc-13	1.63171	0.0151745		ech-1.1	-2.65917	5.08812e-05
Y51H4A.25	1.62995	0.0360302		col-91	-2.65929	5.42559e-06
W09B7.2	1.62957	0.0538568		Y39A1A.9	-2.66479	0.00851291
tyr-1	1.62908	0.0037694		F44E2.4	-2.66583	4.28712e-06
nhr-84	1.62827	0.0271307		C07E3.10	-2.6693	0.0261694
W02D9.6	1.62665	0.0185576		bus-4	-2.67546	0.00440472
ule-4	1.6261	0.0173204		kynu-1	-2.67623	5.415e-08
K07A1.6	1.62459	0.0186605		haly-1	-2.67777	3.48382e-08
F42G4.5	1.62302	0.0215022		C28H8.5	-2.68595	0.0327535
C47E8.11	1.62275	0.0228388		col-14	-2.69315	2.23676e-07
nspc-14	1.62232	0.00586733		col-109	-2.70675	0.000182405
ZC443.4	1.62161	0.0465999		T04F8.8	-2.70682	5.03704e-08
clec-8	1.62092	0.0533745		C49H3.16	-2.71119	0.0125493
Y75B8A.3	1.61788	0.0537597		C06E8.5	-2.71373	0.000196916
meg-4	1.61769	0.00927273		T01B7.13	-2.71548	0.042908
T27F6.7	1.61766	0.0146608		cbs-1	-2.71665	2.87583e-08
C49F5.6	1.61713	0.00582583		T28H10.2	-2.7174	2.63215e-05
C46H3.2	1.61682	0.0191689		W03F8.6	-2.71905	0.0312399
fbxl-1	1.61563	0.00802294		col-120	-2.72086	7.56084e-08
gln-6	1.61542	0.00966345		F36H9.5	-2.72162	0.00630636
R107.5	1.61127	0.0106595		lpr-1	-2.72205	0.00620478
puf-7	1.60913	0.0341725		cdh-12	-2.72298	0.000302224
rde-11	1.6076	0.0173087		ttr-31	-2.72574	2.35442e-09
moa-2	1.60747	0.0368014		aqp-8	-2.72993	2.16819e-09
unc-84	1.60517	0.0100854		C44C10.3	-2.73044	4.08389e-05
E04F6.9	1.6049	0.00444008		msp-65	-2.73343	1.49354e-09
K04C1.2	1.60265	0.0159676		clec-86	-2.73343	1.6657e-05
gln-5	1.6003	0.00884766		col-130	-2.73527	2.27765e-06
Y7A5A.1	1.59926	0.0095369		W06A7.4	-2.73974	1.46571e-06
taf-11.1	1.59796	0.0257954		col-173	-2.73987	0.000300842
cyn-8	1.59788	0.0167777		F08F3.4	-2.73994	1.70458e-08
ave-1	1.59737	0.0216896		F10E7.11	-2.74104	0.00305464
nlt-1	1.59611	0.00971082		Y11D7A.3	-2.74448	1.4277e-09
nlp-12	1.59588	0.0290758		nas-36	-2.74687	2.22562e-05
pqn-82	1.59561	0.0405165		K08H10.6	-2.75027	0.00359309
B0281.3	1.59455	0.0321106		fbxa-111	-2.75327	0.0371182
ttr-12	1.59378	0.0458491		ttr-59	-2.76278	1.63372e-08
C27C12.1	1.59198	0.0392479		lips-9	-2.77101	0.00665884
M02D8.5	1.59157	0.0517332		lon-8	-2.78116	4.5868e-06
C17E7.4	1.59089	0.0181796		dop-3	-2.78627	0.00215387
Y54G2A.52	1.59065	0.0519226		C05E7.1	-2.78813	8.5747e-05
sod-1	1.5901	0.0103006		che-14	-2.78943	9.67168e-05
F58A6.1	1.5882	0.029588		col-113	-2.79452	1.73784e-06
inft-2	1.58817	0.0182849		F36G9.3	-2.79543	4.9351e-06
ceh-39	1.58465	0.0297962		F55G11.1	-2.79706	0.0156746
cyp-25A2	1.584	0.00548336		F39D8.3	-2.80185	0.00534173
mce-1	1.58362	0.0167914		col-172	-2.80328	0.000379138
lmtr-5	1.58359	0.0123401		C17F3.3	-2.80384	6.95579e-06
C44B7.5	1.58308	0.0140364		C26F1.1	-2.8046	0.000105799
lin-41	1.58144	0.0514392		ugt-63	-2.80925	4.80385e-09
puf-5	1.58112	0.0253391		ram-2	-2.81333	5.98714e-08
C34D10.2	1.58106	0.00561588		lips-7	-2.83235	0.0111597
gba-1	1.58075	0.0165326		T01G5.8	-2.84043	0.00576643
ceh-83	1.57969	0.0242141		M03F4.6	-2.84467	0.00166398
Y70G10A.3	1.57839	0.0052062		pqn-74	-2.84674	0.00680704
nhr-143	1.57678	0.0516726		Y50D4B.4	-2.85046	1.38107e-08
F54D5.5	1.57386	0.0102674		C27A7.1	-2.8568	7.21524e-10
ZC308.4	1.57342	0.00996625		msp-49	-2.85749	1.29769e-09
T04A11.1	1.57337	0.0170325		Y34B4A.10	-2.86064	0.000206532
clec-91	1.5729	0.0131111		F49C12.10	-2.8615	0.00109514
ugt-17	1.57219	0.0212796		C16E9.1	-2.86209	2.53927e-07
Y11D7A.7	1.57181	0.0172282		col-10	-2.87418	9.12488e-07
cyp-33C8	1.57181	0.0209338		F26C11.1	-2.88009	0.000159804
tsp-10	1.57145	0.0185946		K01B6.3	-2.88075	0.0025282
cosa-1	1.56813	0.0219456		sprr-2	-2.88083	0.00150877
C08H9.16	1.56753	0.00967846		C42D4.3	-2.88861	2.75995e-08
F02H6.2	1.56734	0.0304934		Y47G6A.33	-2.8935	4.21643e-08
W07E11.1	1.56683	0.0285746		col-48	-2.89355	1.06353e-05
lip-1	1.56678	0.00814852		ZK6.11	-2.89714	3.87344e-09
rme-2	1.56645	0.0395312		Y105E8B.9	-2.89919	1.24442e-07
ceh-58	1.56566	0.0348996		zig-2	-2.90187	0.00577158
tps-1	1.56555	0.00737029		F58A6.9	-2.90224	1.06637e-07
K06A4.7	1.56548	0.0277921		C52G5.2	-2.90366	2.13888e-10
mxl-2	1.5648	0.0342203		T19A5.3	-2.91284	2.25222e-05
B0212.3	1.56414	0.0396707		Y39B6A.9	-2.91554	0.00344478
chs-1	1.56396	0.0539993		fln-2	-2.92094	3.88316e-08
cdc-25.3	1.56286	0.0143436		nspc-1	-2.92398	3.79731e-07
egl-26	1.56265	0.0478117		alh-6	-2.92883	4.18283e-09
clec-147	1.55962	0.0236636		grl-21	-2.92956	4.21022e-06
B0513.4	1.55902	0.0140683		tni-1	-2.93354	8.19541e-09
C08F8.3	1.5587	0.0092716		nlp-30	-2.93501	0.0111236
Y54F10BM.9	1.55798	0.0415544		C01G6.9	-2.93562	0.00250766
F47B3.7	1.55684	0.00967524		K01A2.4	-2.9368	4.41369e-06
R07E4.5	1.55624	0.0141292		C53H9.4	-2.94989	0.00554563
ceh-21	1.55564	0.0232676		gba-2	-2.95456	0.014217
T20F7.1	1.55502	0.0132858		T08G5.3	-2.95605	0.0159009
C05C10.5	1.55466	0.0134804		tig-3	-2.95719	0.0157308
rft-2	1.55279	0.0331783		C30B5.6	-2.95859	0.000242372
M199.2	1.55237	0.0456358		T10B5.8	-2.96052	4.4609e-05
nep-22	1.55226	0.0188355		C30F2.4	-2.96056	0.00552485
T28B8.6	1.55197	0.0390843		C11H1.5	-2.9692	0.0015862
Y37D8A.5	1.55146	0.0265624		cpt-5	-2.97609	7.91535e-08
F23D12.7	1.55119	0.0440966		D2092.8	-2.97918	0.00403098
best-10	1.55113	0.0393894		ZK616.1	-2.98396	0.0250425
Y76B12C.6	1.55055	0.0223999		clec-28	-2.98459	0.00944149
C08F11.13	1.55055	0.0376745		mam-1	-2.98907	0.0099731
mei-2	1.5497	0.0100252		nhr-142	-2.99565	0.00125627
sop-2	1.54864	0.0254639		C09B8.4	-2.99758	0.00012813
mif-3	1.5486	0.0316588		mam-3	-3.00811	0.00340511
ppat-1	1.54801	0.0370349		R173.3	-3.01453	0.0170763
flh-3	1.54794	0.0103183		col-88	-3.01863	1.55724e-09
lipl-5	1.54773	0.0164935		C50D2.1	-3.02037	0.00163527
aip-1	1.54691	0.0111127		R102.11	-3.02756	0.0506201
sas-5	1.54546	0.00879668		col-141	-3.03326	1.55481e-05
vhl-1	1.54171	0.0445168		col-97	-3.03717	2.19265e-07
nspc-18	1.54005	0.0486983		nspc-2	-3.03833	0.018954
C24D10.4	1.53884	0.00869544		clec-184	-3.03886	0.00151573
C18E9.8	1.5382	0.0252828		nspe-2	-3.04567	0.00589966
aly-1	1.53748	0.0300012		pqn-32	-3.05779	5.57006e-05
C15C8.7	1.53728	0.025747		lipl-6	-3.06224	0.00768444
perm-1	1.53668	0.023972		W08E12.8	-3.06331	0.0079864
F43C11.9	1.53514	0.0426397		irg-4	-3.07324	2.79986e-05
oma-2	1.53477	0.0181911		C10C5.5	-3.07619	2.71173e-07
ubc-8	1.53475	0.0509315		F10D2.10	-3.07628	7.66384e-05
nhr-17	1.53393	0.0193817		mpst-5	-3.08099	1.16936e-06
icl-1	1.53375	0.0171435		K10G4.5	-3.08247	0.00641799
kbp-4	1.53299	0.0294338		glc-4	-3.08332	0.000368286
C02F12.8	1.53248	0.037287		dpy-10	-3.0887	8.79601e-05
sms-2	1.53074	0.0447634		clec-218	-3.09192	1.22233e-09
T10C6.7	1.53049	0.0254932		his-3	-3.0966	0.0173709
Y55B1BR.2	1.52948	0.0417903		ttr-14	-3.10793	9.38746e-09
flh-1	1.52893	0.0102649		cyp-25A4	-3.11374	0.000926243
srp-1	1.52827	0.050541		Y49E10.16	-3.11795	2.79363e-08
nep-20	1.52729	0.0470935		T24B8.5	-3.1236	0.00162448
ZC317.7	1.52688	0.0499002		F40F8.5	-3.12564	5.74705e-10
mpst-3	1.52684	0.0384328		col-71	-3.13094	6.71746e-09
W01A11.1	1.52675	0.0180097		C16B8.2	-3.13155	0.00758442
C49F5.3	1.52664	0.0439707		F52E1.5	-3.14306	7.95953e-06
T27A3.7	1.5265	0.0152109		H20E11.2	-3.14646	0.00697203
pgph-2	1.52613	0.0153033		col-161	-3.16085	8.65507e-09
bath-1	1.52519	0.0469775		Y110A2AL.3	-3.16256	0.00369799
spsb-2	1.52393	0.0117593		bah-1	-3.16733	0.00172889
F32B4.2	1.52215	0.0444999		gpdh-1	-3.16885	1.68651e-05
F31E3.6	1.5211	0.0421716		ZK673.11	-3.18361	0.0467291
ZK177.1	1.51955	0.0321679		F26A1.8	-3.18608	0.0375415
W05H9.4	1.51925	0.0434692		grd-6	-3.19458	3.40963e-06
R04D3.3	1.51901	0.0172242		cut-2	-3.19615	5.46701e-06
ent-5	1.51869	0.0292892		H10E21.4	-3.20005	3.56658e-07
Y39B6A.42	1.51661	0.0360282		Y47D7A.15	-3.20169	2.62984e-09
dut-1	1.51539	0.024341		mltn-9	-3.20837	2.138e-05
ethe-1	1.5152	0.0460921		scl-6	-3.21105	0.0172273
Y17G7B.17	1.51456	0.0131812		act-3	-3.21776	6.17146e-06
rab-14	1.51417	0.0411072		cdr-7	-3.21982	3.96271e-10
Y73B3A.4	1.51366	0.0421166		C02E7.6	-3.21994	2.81592e-06
Y40C5A.4	1.51285	0.0472366		C17C3.3	-3.22116	0.00602567
clh-3	1.5126	0.0530538		pho-7	-3.22734	2.94566e-10
ddl-1	1.51161	0.0342201		grsp-4	-3.22816	5.90838e-12
sur-2	1.51138	0.0481111		Y38F1A.4	-3.23436	0.0019608
zig-9	1.51081	0.028601		T06A4.3	-3.24163	3.0049e-07
T21H3.1	1.51076	0.0319972		C45B2.1	-3.24194	3.70937e-10
Y66D12A.6	1.51046	0.0465265		T12B3.2	-3.24943	3.74708e-09
Y75B8A.18	1.50916	0.0472046		fkb-4	-3.25301	0.00208873
tag-52	1.50915	0.0522228		K02G10.5	-3.25544	2.3366e-07
F54D5.3	1.50893	0.0204729		C10C5.4	-3.26705	2.10236e-09
C24F3.2	1.50759	0.0243225		msrp-3	-3.27929	1.28135e-05
acs-13	1.50609	0.0306404		adt-3	-3.2799	1.47647e-09
cyp-14A2	1.50489	0.0547878		ugt-66	-3.28051	3.64698e-06
Y11D7A.10	1.50468	0.0302876		sups-1	-3.28441	1.08675e-05
C45G9.2	1.50453	0.0225078		col-138	-3.30152	5.62152e-09
ZK829.9	1.50449	0.0202612		col-77	-3.3049	1.27802e-09
spp-1	1.5028	0.0190578		ugt-9	-3.3106	6.91309e-06
F45G2.7	1.50252	0.0540541		dat-1	-3.31356	0.00964991
T16G12.8	1.50244	0.0499417		F41E6.12	-3.31706	3.56187e-10
spe-5	1.50197	0.0508053		rol-8	-3.32099	1.36592e-06
rog-1	1.50177	0.0395407		col-125	-3.32267	6.49085e-06
Y44A6C.1	1.50061	0.0512831		T27A10.6	-3.32945	9.82794e-06
smp-1	1.50012	0.0288694		acc-1	-3.32964	0.0180721
ssup-72	1.49965	0.0458349		T19C3.2	-3.33011	8.85513e-07
ced-9	1.49964	0.0384681		oac-1	-3.33029	0.0170807
C25H3.14	1.49919	0.0395638		H17B01.2	-3.33106	0.019916
C27C7.1	1.49783	0.0249061		gst-35	-3.33587	0.000469739
ceh-91	1.49765	0.0412913		F15H10.8	-3.34022	0.0382175
sand-1	1.49761	0.0189564		nas-38	-3.3455	2.7299e-05
vhp-1	1.49739	0.0291561		oac-24	-3.35788	0.0526178
C06H2.7	1.49682	0.0410253		C29F9.6	-3.35905	0.0512872
Y53H1A.2	1.4963	0.0267393		F33E2.4	-3.35957	0.00112385
cnp-3	1.49623	0.0259579		C25F9.11	-3.36304	0.00220677
				tag-297	-3.36591	5.17309e-09
				tbb-6	-3.36713	1.28842e-07
				sqt-3	-3.3903	1.78804e-06
				pxn-2	-3.39514	1.04106e-08
				F22E5.1	-3.3955	7.47408e-06
				C25B8.8	-3.39801	0.0059048
				T13F3.6	-3.4008	1.96509e-12
				pudl-1	-3.40389	0.00663081
				C05E7.2	-3.41148	7.98701e-08
				col-162	-3.41495	4.69899e-10
				C27D9.2	-3.41664	0.00802255
				C14F11.6	-3.41748	1.23784e-05
				dpy-13	-3.42452	9.595e-07
				col-73	-3.42754	8.92919e-09
				K02E11.10	-3.42943	6.81112e-06
				lips-10	-3.43054	3.40865e-09
				T28C12.2	-3.43141	0.000334296
				Y47D7A.11	-3.4343	0.00954348
				fipr-8	-3.43957	0.000752549
				T07G12.3	-3.44573	0.000676941
				sams-1	-3.45004	3.73712e-12
				Y46G5A.29	-3.45185	2.60988e-07
				Y65B4A.4	-3.45927	0.0139259
				F18F11.4	-3.46235	0.013142
				F42A10.7	-3.46324	2.03046e-09
				F16B4.4	-3.47145	2.58152e-10
				hog-1	-3.47283	0.000219947
				dct-5	-3.47867	1.20365e-05
				noah-1	-3.47882	5.09114e-10
				tat-6	-3.48606	0.00346573
				cutl-28	-3.48727	0.00351079
				col-145	-3.49194	4.3228e-08
				R05G9R.1	-3.49449	0.000475425
				T23F6.5	-3.49506	0.0238764
				abch-1	-3.4956	0.0251351
				R01E6.5	-3.51118	0.000594718
				clec-10	-3.51441	9.50351e-14
				T06D8.10	-3.52129	6.29186e-07
				aff-1	-3.5273	0.000599844
				irg-5	-3.53939	0.000639478
				ZK662.6	-3.54479	0.00846392
				osm-8	-3.54751	0.00249496
				oac-54	-3.55043	5.50245e-08
				fbxa-12	-3.55068	0.051165
				F21D9.4	-3.553	0.0416293
				C06E4.2	-3.55438	0.040344
				suro-1	-3.55521	1.70046e-07
				F43D9.1	-3.56212	0.000164819
				T16G1.2	-3.56735	0.000237769
				Y54F10AM.6	-3.56831	9.32572e-06
				F08G2.8	-3.57712	0.00246806
				Y51A2D.18	-3.57998	1.66761e-11
				ssp-19	-3.58597	4.25212e-07
				mua-3	-3.58991	2.03597e-09
				sqt-2	-3.59315	3.75755e-09
				pgp-8	-3.59802	0.00026308
				fipr-4	-3.5996	2.65669e-05
				clec-180	-3.60266	3.98427e-06
				Y55F3AM.14	-3.61451	0.00431047
				D1044.1	-3.6335	4.60368e-08
				his-38	-3.63846	2.36939e-05
				bus-19	-3.63951	0.000445692
				dod-17	-3.6397	6.79905e-08
				ugt-1	-3.64792	7.02053e-10
				col-131	-3.66386	1.01475e-05
				C09F9.2	-3.671	2.07033e-07
				col-175	-3.67145	3.42683e-11
				argk-1	-3.673	3.21166e-08
				col-38	-3.68465	9.25704e-13
				C39B5.5	-3.69103	4.28302e-12
				K10C2.8	-3.71464	6.88338e-15
				H02F09.3	-3.72119	1.60976e-06
				best-21	-3.72551	1.97454e-10
				srp-2	-3.74381	4.01568e-13
				F23F1.2	-3.7449	0.0342288
				F46C5.4	-3.74562	0.0319244
				F44G4.7	-3.74911	0.0308438
				fipr-9	-3.75088	8.51088e-06
				col-157	-3.75608	6.03547e-06
				col-142	-3.76269	7.17981e-13
				fipr-5	-3.76354	1.10989e-05
				K05F1.14	-3.77148	0.00655064
				cyp-33A1	-3.77775	9.63307e-12
				F33A8.7	-3.79032	2.72702e-05
				lact-1	-3.80472	1.39884e-11
				K02B12.6	-3.81021	0.0153578
				col-186	-3.81042	0.00035947
				T09F5.1	-3.81361	0.0119171
				F16H6.7	-3.81453	0.000271901
				ZK809.9	-3.8153	0.00227491
				osm-7	-3.83569	1.11189e-12
				wrt-10	-3.8392	2.62513e-08
				acs-3	-3.8401	6.57478e-06
				cuti-1	-3.84666	8.61884e-07
				ram-5	-3.85723	0.00748977
				lys-5	-3.85888	4.99076e-07
				cdh-7	-3.86049	0.00199064
				Y51H7C.13	-3.8695	5.67334e-09
				Y11D7A.9	-3.87598	8.48892e-06
				F20G2.6	-3.89655	0.0462713
				ZC123.1	-3.90089	0.000143537
				ZK180.6	-3.91437	3.26409e-08
				nlp-26	-3.92001	4.88654e-12
				clec-33	-3.93792	0.0283063
				subs-4	-3.94014	0.00183766
				kin-30	-3.9425	0.0273653
				dpy-4	-3.94568	1.95199e-08
				ZK6.6	-3.94809	0.000548034
				C30G12.2	-3.96135	3.33067e-16
				mlt-9	-3.99494	1.25652e-06
				col-54	-4.00324	0.00142165
				C54D10.10	-4.00901	8.51647e-07
				col-104	-4.00924	7.5694e-11
				col-110	-4.0104	2.61814e-11
				F20D6.5	-4.01585	9.07532e-11
				T21C9.9	-4.0689	4.25257e-07
				T20D4.11	-4.07049	6.05399e-07
				ugt-15	-4.11166	0.00159811
				C26B9.3	-4.11537	2.81605e-09
				zmp-6	-4.12073	0.00456812
				T23F2.13	-4.12389	0.00831022
				F26D11.2	-4.13789	0.0175807
				dpy-5	-4.1643	3.33067e-16
				H23N18.5	-4.17273	4.01178e-07
				agmo-1	-4.18503	3.50208e-06
				col-182	-4.18791	0.000327397
				H03E18.1	-4.20239	2.54202e-09
				swt-5	-4.22882	0.00170136
				lpr-7	-4.22949	0.00179506
				col-41	-4.23637	1.57543e-05
				cyp-35C1	-4.25967	1.84341e-12
				F18C5.5	-4.26614	0.000136766
				rol-1	-4.27603	7.3801e-12
				C06C3.4	-4.28271	0.00651088
				swip-10	-4.29178	0.00567146
				col-49	-4.29529	2.57205e-12
				C36E6.8	-4.29604	1.3896e-05
				bus-8	-4.30372	2.90912e-07
				his-40	-4.30819	1.12684e-05
				ptr-10	-4.30824	0.000132235
				col-128	-4.30946	0.000949915
				ugt-16	-4.31113	9.59455e-13
				mboa-1	-4.31427	0.000881125
				Y53F4B.27	-4.32068	1.56905e-05
				C56C10.4	-4.34006	0.00215138
				F56D5.3	-4.34571	2.34032e-05
				cpt-4	-4.35008	2.84994e-12
				ZK1025.8	-4.37003	4.82366e-07
				W08G11.1	-4.37409	0.000104921
				T01G5.1	-4.39652	1.09581e-09
				cht-2	-4.40884	0.0303595
				clec-5	-4.43289	2.22045e-16
				spp-13	-4.43792	2.67876e-05
				ugt-4	-4.45758	4.22762e-12
				bli-6	-4.46605	2.53242e-13
				Y38A10A.2	-4.47209	5.14876e-07
				cht-4	-4.47995	5.84379e-06
				kvs-5	-4.48222	1.14744e-11
				rab-28	-4.52425	0.00965862
				fbxa-36	-4.52583	0.00888583
				F23H12.5	-4.53099	6.23416e-07
				W10G11.3	-4.53729	9.54464e-11
				C50A2.3	-4.53877	3.77538e-06
				F15B9.8	-4.5644	2.94303e-07
				T03G6.1	-4.60058	1.19301e-07
				F13B12.4	-4.6104	0.000109916
				hhat-1	-4.63322	3.75295e-06
				pals-1	-4.6355	0.000105715
				R07E3.6	-4.63593	1.74596e-07
				nspe-1	-4.64969	4.61249e-09
				Y46B2A.4	-4.65489	1.53966e-07
				col-108	-4.65718	0.0309932
				osr-1	-4.66495	9.47046e-05
				fipr-11	-4.66819	3.01332e-06
				sqt-1	-4.68032	1.24345e-14
				F13H8.5	-4.68764	4.44691e-09
				col-148	-4.68886	0.0321287
				col-68	-4.70652	7.78928e-07
				K12B6.11	-4.72863	5.82461e-05
				F19C6.3	-4.7605	4.29832e-05
				abu-12	-4.77349	3.51353e-08
				dpy-2	-4.77988	1.50264e-08
				pals-32	-4.78452	1.19536e-08
				E01G4.6	-4.79262	3.26406e-14
				F49E12.8	-4.79652	0.000665291
				T20D4.10	-4.8021	3.04855e-05
				T13C2.2	-4.80302	0.000538275
				mam-2	-4.82902	4.27014e-07
				F58H1.2	-4.8405	3.12918e-05
				F56A4.2	-4.84738	5.03264e-13
				F25D1.5	-4.85883	2.2091e-11
				acn-1	-4.86156	3.14537e-12
				K08E7.5	-4.88513	0.000666038
				C34F6.1	-4.91167	0.00260103
				F46F3.3	-4.92068	0.0463161
				nep-25	-4.92163	0.0416976
				skpo-2	-4.9719	0.000102802
				C02F4.4	-4.97247	2.33921e-05
				dpy-9	-4.97268	1.10037e-09
				wrt-4	-4.99108	2.74225e-14
				C15F1.2	-5.02974	2.51256e-07
				col-13	-5.03435	0
				dao-2	-5.06737	1.32117e-13
				col-3	-5.08577	1.33227e-15
				col-17	-5.08905	9.49992e-07
				noah-2	-5.09497	4.0884e-12
				clec-98	-5.10328	0.00763353
				fipr-21	-5.10877	0
				fip-5	-5.12271	8.47281e-08
				F53B1.4	-5.1339	5.60231e-10
				dod-24	-5.14424	3.28626e-14
				C08E3.13	-5.21633	5.27024e-06
				Y73B6A.3	-5.25776	1.57587e-05
				grd-1	-5.2686	8.32052e-08
				lpr-4	-5.27167	6.49926e-09
				K03D3.2	-5.30441	0.00390063
				R07B1.13	-5.30579	3.12074e-05
				F19C6.4	-5.35044	3.46945e-13
				col-63	-5.35581	0
				ZK1025.3	-5.36201	3.1688e-12
				mltn-12	-5.37197	1.96995e-05
				sago-2	-5.37468	1.29613e-10
				zipt-2.3	-5.46748	1.66533e-15
				bli-1	-5.507	4.56857e-13
				col-92	-5.50708	1.22113e-12
				C32H11.11	-5.5337	0.00171328
				K08D10.14	-5.57514	1.30935e-10
				F01G10.9	-5.61927	4.04776e-12
				qua-1	-5.64968	4.16223e-13
				T14E8.4	-5.66227	0.0236308
				R04B5.6	-5.66447	0.0249065
				K01D12.9	-5.66949	1.50851e-08
				F19C7.2	-5.67538	0
				Y6G8.5	-5.67711	0.00871522
				C30G12.4	-5.69115	0.00128809
				C10C5.3	-5.7089	3.88578e-15
				dhs-26	-5.72357	1.29842e-07
				lpr-3	-5.75205	5.28466e-13
				F58E6.13	-5.75681	1.04661e-12
				wrt-9	-5.81712	2.08438e-06
				ugt-41	-5.82346	7.77156e-16
				rol-6	-5.85616	3.10862e-15
				clec-209	-5.86573	0
				ZK1055.4	-5.88623	0.0411741
				msrp-4	-5.90648	7.02887e-09
				wrt-6	-5.91176	0
				dpy-8	-5.91577	2.52046e-10
				F35F10.5	-5.9461	2.72813e-08
				fipr-3	-5.98897	4.09536e-09
				T05E12.3	-6.04263	3.33067e-16
				mlt-8	-6.09694	5.32907e-15
				acdh-1	-6.10141	0
				grl-15	-6.13463	2.12548e-08
				abu-13	-6.15815	1.01108e-12
				H42K12.3	-6.16198	1.31273e-12
				col-156	-6.16503	4.996e-15
				lpr-5	-6.17282	4.9762e-10
				str-168	-6.18999	0.00419164
				C06G4.6	-6.19142	0.00565538
				Y41C4A.32	-6.225	3.7681e-13
				Y38H8A.1	-6.23063	0.000157866
				F56C3.9	-6.24653	5.9619e-14
				fipr-10	-6.27001	7.53854e-11
				dhs-23	-6.29292	7.27194e-07
				cdh-10	-6.35998	3.42034e-08
				Y11D7A.5	-6.36919	2.4086e-08
				ugt-30	-6.3821	1.92846e-13
				abu-8	-6.4067	0.0193611
				ZK1025.2	-6.43232	1.18951e-08
				F44G3.10	-6.44404	8.20148e-06
				C16D9.1	-6.48588	8.93481e-05
				col-129	-6.50321	0
				clec-170	-6.51489	0
				wrt-1	-6.54214	1.92324e-11
				clec-238	-6.59088	7.16352e-06
				F56D3.1	-6.61029	1.03406e-12
				col-146	-6.67883	0
				col-159	-6.72567	0
				grl-7	-6.75083	2.921e-13
				Y43C5A.7	-6.80304	6.14264e-06
				T26C5.2	-6.8288	2.39404e-10
				ptr-4	-6.88399	5.53113e-13
				ZC434.3	-6.91321	2.69724e-07
				haf-6	-6.92017	0
				col-12	-6.92561	0
				F57H12.6	-6.96333	4.70735e-14
				Y65B4BM.3	-6.98224	1.0566e-09
				C36C5.12	-7.01802	2.75488e-07
				col-137	-7.02434	0
				F55F3.4	-7.09165	0.00317338
				fbxa-72	-7.09219	0
				sym-1	-7.16654	4.44089e-15
				nkat-1	-7.2111	0.00178866
				nspc-4	-7.2863	5.0342e-12
				R57.2	-7.29676	5.27912e-06
				K08B12.1	-7.31289	9.0716e-09
				col-170	-7.31325	2.9976e-15
				col-79	-7.37806	7.49401e-14
				col-62	-7.4283	0
				C14A4.9	-7.49191	6.04471e-06
				Y47G6A.15	-7.5149	0
				col-139	-7.60686	0
				his-19	-7.71545	0.00124288
				mlt-11	-7.77752	6.66134e-16
				dpy-7	-7.85359	2.97193e-10
				bli-2	-7.86524	0
				F57G8.7	-7.86867	3.69946e-09
				col-39	-7.886	0
				amt-1	-7.92185	2.06118e-10
				col-154	-7.95678	0
				plep-1	-8.04187	1.85119e-12
				T07A5.1	-8.09068	0
				nas-27	-8.228	0.000942589
				bro-1	-8.25895	0.00569757
				F33D4.6	-8.31317	0
				D1014.5	-8.34233	1.50312e-10
				col-167	-8.36044	0
				nspc-6	-8.39778	9.74554e-13
				lon-3	-8.40527	0
				srw-85	-8.62372	0.0039453
				K09H11.4	-8.65788	2.09935e-06
				dao-4	-8.7169	4.66294e-15
				R07C12.1	-8.73308	6.66134e-16
				col-90	-9.00982	0
				thn-1	-9.0596	1.52533e-10
				wrt-2	-9.3252	4.7346e-10
				C04G6.2	-9.33971	3.4458e-12
				cyp-35A4	-9.37581	6.10634e-05
				col-126	-9.38383	1.97897e-12
				lips-6	-9.38801	2.05665e-11
				Y43F8B.12	-9.56951	5.11172e-05
				col-147	-9.73264	0
				K05F6.10	-9.74149	0.00216233
				R12C12.10	-9.76819	4.12104e-05
				grl-5	-9.81394	3.477e-12
				C45B2.2	-9.89871	0
				cutl-18	-10.1882	2.22045e-16
				glf-1	-10.1929	0
				C36C5.5	-10.4286	0
				col-81	-10.5021	0
				col-168	-10.6148	0
				F54D8.10	-11.0335	1.21716e-06
				C38C6.3	-11.034	9.58282e-05
				T26E4.4	-11.1348	1.57415e-05
				col-150	-11.1765	0
				grd-2	-11.3462	2.13907e-06
				R74.2	-11.7177	7.07549e-08
				F55G11.2	-11.7733	1.75027e-11
				col-169	-11.8614	1.35447e-14
				cyp-35A3	-12.2738	2.11246e-10
				Y43D4A.5	-12.8937	7.88373e-07
				B0348.2	-13.0408	7.22755e-14
				col-180	-13.5137	0
				D2063.1	-13.8077	0.000354983
				acdh-2	-13.9917	0
				T22B7.7	-14.4883	0
				col-7	-15.3013	0
				T06G6.6	-15.3914	1.32028e-12
				F30A10.2	-15.6296	7.46086e-06
				ZC434.10	-15.6558	0.000162171
				oac-56	-16.0371	0.00013035
				dpy-20	-16.3811	0
				lpr-6	-16.8203	4.13385e-08
				col-133	-16.8212	0
				col-117	-17.075	0
				dod-23	-20.8657	0
				T20D4.5	-21.9426	0
				Y53G8AM.5	-22.3348	1.49414e-05
				Y49G5A.1	-22.9523	0
				F57G4.11	-49.4326	7.77156e-16
				col-149	-59.4133	0
				fat-7	-66.2785	0

## Sheet: rIIS(HS)
Activated Genes	Fold change	p-value		Repressed Genes	Fold change	p-value
F11E6.3	3510.37	0			R11A5.3	-297.191	0
T27A1.1	624.306	3.9968e-15			hsp-16.41	-297.125	0
ugt-18	82.1074	8.84543e-09			hsp-16.2	-154.031	0
F13A2.3	79.0369	1.27396e-06			hsp-16.11	-119.971	0
T09B9.1	60.8499	7.19313e-13			Y75B8A.39	-119.459	1.11022e-16
Y54E2A.9	35.5987	5.55424e-07			F59C12.4	-115.367	0
Y73B3A.18	30.7482	0			hsp-16.48	-109.187	0
T08B6.9	26.6215	1.54132e-12			hsp-16.49	-102.375	0
cest-1	25.8658	1.80544e-12			Y47D3B.6	-78.5001	0
F17B5.1	21.3687	1.02799e-10			C25F9.12	-71.0222	3.66374e-15
sul-3	20.0672	3.06486e-08			hsp-16.1	-70.7697	0
M70.1	19.2796	1.24456e-12			hsp-70	-57.9352	0
nep-23	18.2608	2.38093e-11			dhs-26	-57.8481	1.14043e-11
cyp-14A4	18.2079	1.71263e-07			F44E5.4	-35.2562	2.88658e-15
scav-5	15.2168	1.9833e-12			ZK1240.1	-34.8369	8.43995e-07
cng-1	15.1317	0.00132542			F44E5.5	-33.9693	5.66214e-15
fmo-2	14.8328	4.86169e-09			fbxa-48	-33.9412	1.57206e-08
dpf-6	14.6962	8.64568e-07			F35H10.3	-32.8996	1.15189e-06
asp-13	14.6662	0			ZK1240.8	-32.6817	3.22082e-07
clec-223	13.6926	1.50524e-12			F30A10.11	-31.5702	6.43448e-05
ugt-19	13.301	5.55112e-16			F46B6.13	-30.9638	7.10607e-06
parg-2	12.8474	0.00182772			dpy-20	-30.6853	1.47498e-09
C49G7.7	12.2037	4.27267e-06			F09C6.10	-30.1385	9.1358e-12
vet-6	12.0684	5.99577e-05			dct-8	-29.2204	2.70209e-09
T04F3.1	11.9849	3.33067e-16			fipr-17	-29.084	1.07718e-07
clec-52	11.9363	2.7755e-06			srt-14	-28.183	0.000277639
nas-21	11.8619	0.0086992			F19B2.5	-27.4209	0
ver-4	11.6163	1.7438e-05			his-5	-26.7833	7.04195e-10
F46A8.7	11.5443	0.0110087			C44B12.3	-26.272	4.71905e-07
H43E16.1	11.4493	4.44381e-10			Y94H6A.2	-26.2266	2.27317e-08
lys-4	10.6215	1.18017e-13			R07C12.1	-24.802	7.45892e-12
F35H10.10	10.559	1.08535e-12			dod-23	-23.8431	0
F46F5.14	10.5397	0.00567765			Y47H10A.5	-23.6152	0
cyp-13A5	10.4819	6.76379e-08			W02A2.9	-23.6116	1.4988e-14
gcy-33	10.0329	0.00744207			T22D1.17	-22.8693	2.12078e-06
pcp-2	9.91962	5.19584e-14			cnc-4	-21.8055	5.75243e-10
pho-8	9.88597	0.000175922			F43C11.1	-21.2667	0.000374794
col-185	9.83757	0.00683523			T23E7.6	-21.0883	2.4204e-07
slc-17.9	9.39662	0.000266579			gasr-8	-20.9279	0.000715603
nnt-1	9.21078	7.19281e-09			ZC21.10	-20.8523	9.20375e-14
asp-12	9.19857	1.00107e-09			aip-1	-20.7486	0
T16G1.4	9.18525	0.00189102			ZK262.3	-20.6826	0.000430405
lipl-2	9.18104	2.00977e-09			Y54G2A.28	-20.5955	2.28817e-06
lam-3	9.15984	6.35475e-06			ptr-18	-19.8588	6.66134e-16
cyp-33C8	9.0673	1.88205e-12			fbxb-117	-19.4638	0.000548726
hex-2	8.90103	4.77415e-09			F42C5.3	-18.6531	1.10638e-07
E02C12.8	8.89337	0.000235877			R09E10.13	-18.2282	1.11022e-16
clec-151	8.78386	3.23923e-07			Y53F4B.25	-17.5359	2.50113e-06
cutl-12	8.76854	0.0011552			arrd-16	-17.3337	1.29181e-05
sre-4	8.75908	0.00367873			Y110A2AL.7	-17.2037	0.00198777
pals-26	8.75033	0.000230633			Y43F8B.2	-16.8013	0
anp-1	8.73333	1.23768e-12			nlp-42	-16.5005	1.9899e-05
abt-5	8.72814	2.34779e-06			nspe-1	-15.9454	1.39011e-06
H20J04.1	8.71424	2.29781e-09			clec-196	-15.9077	4.85451e-05
dpy-1	8.70125	0.00995728			T26A8.3	-15.7333	9.18939e-05
C40H1.2	8.66372	0.000170385			Y87G2A.19	-15.6737	5.11509e-08
F34H10.4	8.55102	0.0113722			C25F9.2	-15.5616	0.000227911
prx-2	8.53966	2.44249e-15			F42A10.7	-15.5498	0
Y16B4A.2	8.53687	6.99291e-11			K10G4.3	-15.4875	2.72381e-11
nas-37	8.49162	7.03371e-12			B0348.2	-15.2624	2.41429e-10
AC3.5	8.17792	8.10463e-14			T11F9.22	-15.23	0.00192763
itr-1	8.05408	5.5439e-12			Y94H6A.10	-14.9375	1.11022e-16
C31B8.12	8.05359	0.0133295			C06E4.8	-14.8814	3.61078e-09
C25E10.7	8.05095	0.01231			Y73B6BL.12	-14.4794	0.0027089
F17C11.13	8.00676	5.00678e-06			F01D5.6	-14.1625	1.54554e-12
ced-11	7.95764	0.000273666			Y41C4A.6	-13.7714	1.64304e-05
dpy-6	7.95199	0.000453627			W06G6.20	-13.7408	0.000994618
Y67A10A.3	7.94603	0.000763462			gst-20	-13.7241	2.57405e-12
W03F11.4	7.8927	8.79996e-10			C06B3.7	-13.543	1.25224e-08
F21G4.6	7.86049	8.97922e-06			clec-92	-13.4866	0.00936096
B0205.14	7.83596	7.56814e-05			C25F9.11	-13.4845	4.80678e-11
ZK822.1	7.83019	0.00496947			T27A1.2	-13.4358	9.73347e-07
K03A11.1	7.81147	0.00058584			clec-45	-13.3869	2.12392e-07
T05H4.15	7.75158	7.21133e-05			nspe-2	-13.2451	1.59054e-05
pgp-8	7.73333	0.00211692			K03B8.14	-13.2436	0.00513365
C31G12.4	7.7276	0.00946157			clec-197	-12.9925	2.89943e-05
prmn-1	7.54662	3.2032e-08			cyp-35A3	-12.9502	3.93242e-11
acs-2	7.54534	4.05826e-10			nspe-7	-12.9408	0.000877985
col-183	7.52296	0.00346337			Y39A1A.27	-12.4288	0.000250601
nhr-21	7.49002	1.96674e-09			fat-7	-12.369	3.44169e-15
col-36	7.44836	0.00440132			ins-31	-12.3577	0.000603077
aat-1	7.44731	4.16607e-06			gpdh-1	-12.1482	2.20495e-10
ugt-62	7.42889	8.65907e-12			C48B4.12	-12.141	0.00311664
F54C1.1	7.41106	0.000131318			T16G1.7	-11.8989	2.06435e-09
abt-1	7.3618	4.26089e-06			F11C7.2	-11.7643	2.54645e-07
gcy-12	7.35561	4.26349e-10			ugt-15	-11.6904	7.98502e-05
F45E1.5	7.22054	0.00112588			Y74C10AR.2	-11.528	0.000301402
C13E3.1	7.1425	0.00159269			C45E5.4	-11.5051	0.000196294
K03H1.13	7.08846	4.90827e-07			F15D4.4	-11.4957	0.00163926
aman-3	7.032	3.57954e-06			W03F9.1	-11.3018	1.11022e-14
VC5.2	7.00319	4.24767e-08			kreg-1	-11.2209	2.01335e-10
R09H10.5	6.9728	7.0384e-11			fil-2	-11.0062	0.00301948
mans-2	6.96798	1.25528e-10			T20D4.10	-10.9697	1.35699e-05
H03A11.2	6.96629	4.84831e-08			ZK1010.8	-10.8946	1.65692e-10
T11F9.12	6.85242	8.92353e-10			F26F2.1	-10.8695	0.00827799
unc-22	6.8315	1.8098e-07			T26E3.6	-10.8435	0.0112736
gnrr-2	6.79587	0.000353017			F43C11.2	-10.8221	0.012654
M02D8.5	6.768	1.04416e-05			F19B10.13	-10.7155	6.74969e-06
Y57G7A.6	6.76007	1.25263e-07			scl-5	-10.6166	0.00037776
F55H12.3	6.72022	7.03167e-07			Y6G8.15	-10.5671	0.000849087
ftn-1	6.70568	0.000129599			D2096.5	-10.3786	1.91057e-05
F32D8.12	6.70131	2.0872e-07			BE0003N10.6	-10.3419	4.13535e-05
Y6G8.2	6.69133	0.000270362			dhs-15	-10.2155	0.000430082
C48E7.6	6.64951	0.0167714			C08E8.10	-10.1173	6.62242e-05
pes-2.1	6.6456	0.00011442			nlp-57	-10.0651	0.00835824
T16A1.2	6.64507	1.81401e-06			srh-70	-9.9446	0.000269481
abu-12	6.64124	0.00115144			C45B2.8	-9.70647	0.00300904
fmi-1	6.621	0.0135412			ttll-12	-9.7021	7.23865e-14
mup-4	6.61413	3.86862e-06			tsp-3	-9.66814	0.00981622
M110.7	6.59853	2.7034e-05			W09G12.7	-9.62045	4.72832e-09
F47G3.1	6.56707	0.000318544			C05B5.11	-9.59792	0.00735394
cyp-37B1	6.55912	0.000166201			C07E3.10	-9.55684	0.00144667
best-4	6.55419	0.0271246			T22B7.7	-9.47433	9.24664e-11
ncs-7	6.55205	0.0285107			Y38E10A.22	-9.46965	6.12288e-13
C48B6.4	6.48763	9.78803e-05			math-38	-9.33897	1.32353e-06
gba-4	6.44849	2.00154e-10			amt-1	-9.28464	2.02955e-05
F21C10.7	6.44013	2.10481e-07			Y48G10A.6	-9.0964	2.23247e-06
cyp-32B1	6.41292	6.18443e-09			fipr-24	-9.07897	0.000732119
nmy-3	6.38275	0.00100692			math-44	-9.01299	1.09626e-06
C01G6.9	6.37783	0.000842651			F35F10.5	-8.97235	1.13693e-05
pcp-3	6.37378	2.59395e-07			K01A2.5	-8.92043	2.22045e-16
T26H5.8	6.35995	0.00867715			oac-55	-8.89142	0.0146923
K10D11.2	6.33276	0.000137944			srh-237	-8.8585	0.000227579
Y51B9A.9	6.30695	0.00181477			rpl-28	-8.80169	5.32907e-14
ifp-1	6.30579	3.21381e-05			gpa-15	-8.74671	0.000382968
T19D12.1	6.30328	1.23285e-10			F44B9.10	-8.62322	0.00839316
F55G11.7	6.29842	0.000652134			hpo-26	-8.54263	0.000241644
F37A4.4	6.29468	5.07461e-06			T05E12.3	-8.49956	8.59821e-08
ncx-7	6.28708	2.26687e-06			ttr-21	-8.47425	5.58667e-09
ilcr-1	6.19175	0.000494112			M7.9	-8.47018	0.0126677
C17F4.7	6.18333	3.46498e-10			nspc-4	-8.44174	3.80806e-14
C04E7.3	6.15096	0.000748811			clec-86	-8.38936	4.8415e-09
nhr-8	6.13914	7.65663e-09			K08D8.11	-8.37736	7.35825e-05
pxn-1	6.13094	6.56685e-08			his-41	-8.35502	7.36233e-12
nrf-6	6.12501	6.60723e-09			nlp-59	-8.33427	0.000352995
Y46G5A.28	6.05681	0.0360258			F08G2.5	-8.28271	1.77497e-08
lrp-2	6.01075	9.73045e-07			R02E4.3	-8.23709	6.58516e-10
T16G1.5	5.99971	0.00458349			C04F1.1	-8.21762	1.8016e-05
acr-15	5.99157	0.00324271			lys-3	-8.19026	2.40174e-05
F52C6.13	5.99028	0.0454596			F35A5.2	-8.10166	5.28453e-05
B0310.3	5.98726	0.0193665			M03D4.3	-8.0908	0.000311406
Y105C5B.11	5.93051	0.0105869			T24B8.5	-8.08873	4.4668e-05
F07E5.8	5.91997	3.85709e-05			T10D4.15	-8.08261	0.0171105
fbxa-189	5.90191	0.000214241			Y15E3A.5	-8.05599	6.19332e-08
nhr-137	5.89102	0.00020111			asic-2	-8.01237	0.0145929
C03B1.7	5.8833	8.35772e-05			F59C6.16	-8.0075	3.6905e-08
ptr-6	5.86129	0.000728783			gst-31	-7.98678	0.00066456
F13H8.11	5.85645	0.00018215			T28D6.3	-7.96199	4.49172e-07
T13H5.1	5.76662	8.79353e-05			F38E9.6	-7.95068	0.000111927
spe-42	5.76095	0.00288008			K08D12.7	-7.92994	0.00759128
ugt-23	5.74878	4.77295e-09			his-43	-7.92839	6.99507e-05
Y116A8C.33	5.74582	4.77243e-05			F15D4.5	-7.89926	0.000459987
C41A3.2	5.7358	0.00106744			gpx-3	-7.85271	0.000234812
clec-172	5.72315	0.0108136			his-19	-7.83951	0.00093563
glb-26	5.70986	9.0937e-06			nhr-247	-7.80177	0.0340588
Y69A2AR.19	5.70445	8.75653e-07			gly-15	-7.7117	2.89221e-05
T28B8.4	5.68705	0.00176683			his-12	-7.70024	7.51019e-05
lron-15	5.68666	0.0184658			fbxa-66	-7.58684	0.00217556
ugt-47	5.67673	5.31229e-09			cyp-35A4	-7.56884	0.000558052
Y48G1C.5	5.66717	0.000381499			pqn-75	-7.56615	1.42419e-05
R08E5.3	5.66226	1.64905e-06			ZK1010.10	-7.42193	5.4313e-07
tbx-38	5.63869	0.0253499			F01F1.14	-7.40056	3.26256e-05
sdz-14	5.63869	0.0253663			enu-3.3	-7.35703	5.23479e-07
K09F6.4	5.61823	0.00398531			C13G3.1	-7.32407	0.00182352
F15H10.7	5.6111	0.00253606			scl-6	-7.2956	0.000439831
C33G3.4	5.60355	0.000258362			T24E12.10	-7.28449	0.0200124
F41E6.5	5.5863	2.28061e-06			Y17G7B.17	-7.26518	1.28346e-11
unc-68	5.57726	2.55047e-06			F41E6.15	-7.23638	3.39319e-08
scl-12	5.55932	0.0449284			ZC116.5	-7.23421	0.000387537
C15B12.9	5.5575	0.0467389			Y34D9A.8	-7.17903	4.21259e-05
lrp-1	5.55219	1.58359e-07			gln-3	-7.15571	1.13899e-11
asp-8	5.54849	4.9522e-07			enu-3.5	-7.13647	1.63113e-06
K02D3.2	5.54367	0.0113817			W03H9.2	-7.12977	0.00125482
twk-12	5.54106	0.0104029			B0432.1	-7.11601	0.0094825
fbxa-140	5.51486	0.000711715			M02E1.3	-7.11078	0.02748
Y116F11B.8	5.50059	0.000294373			ZK829.1	-7.11078	0.0274865
F27D4.6	5.49684	4.29801e-05			Y51A2D.21	-7.09422	6.68218e-08
gar-3	5.49089	0.0167909			K11H12.6	-7.09	0.00282683
Y39B6A.30	5.49033	3.7341e-08			flp-13	-7.08358	0.00161647
C26G2.2	5.4752	2.95777e-05			F23D12.3	-7.08168	0.0082757
F26A10.2	5.47335	0.00419082			C06C3.4	-7.07562	0.000839941
nlr-1	5.46544	0.0024136			rpl-18	-7.03295	2.54701e-11
tbc-6	5.46091	8.45773e-07			C04G6.5	-7.01175	4.75673e-06
aex-1	5.45356	6.11195e-05			ador-1	-6.99796	0.0143776
gst-19	5.44617	0.00040068			rpl-34	-6.96902	6.39924e-11
C46C2.2	5.44323	3.26801e-10			lgc-25	-6.94017	0.000239694
F14F9.4	5.4253	0.00126449			E02H9.1	-6.93284	0.0140819
scl-17	5.42277	0.00776077			tnt-4	-6.91979	5.1842e-06
Y113G7C.1	5.4086	1.12923e-06			C49G7.3	-6.91224	7.98518e-11
nep-26	5.40274	0.000453321			lido-15	-6.90695	6.27817e-06
acy-1	5.35721	6.68032e-05			Y48G9A.7	-6.88746	0.024527
hum-6	5.35012	5.3452e-06			ule-1	-6.87422	2.17846e-09
wdfy-3	5.3492	7.50597e-07			K09F6.13	-6.87021	8.27495e-05
bcl-11	5.34247	2.95477e-06			acr-17	-6.86774	0.00104912
scav-4	5.34158	1.87995e-05			rla-1	-6.84341	5.14235e-10
F20G2.5	5.33751	0.00747717			scp-1	-6.81502	2.59456e-06
K02F6.3	5.32474	1.42269e-06			scl-7	-6.79541	0.018176
sodh-1	5.29072	4.09596e-08			K08D10.14	-6.77716	8.86662e-07
pqn-15	5.26685	4.96625e-06			hsp-17	-6.76753	2.5454e-07
clec-175	5.26465	0.000374976			R09E12.9	-6.76728	2.1957e-07
pept-1	5.26335	2.74096e-07			fis-2	-6.74782	3.12244e-08
rol-3	5.26293	0.000450577			R53.8	-6.7396	0.00727458
F36H2.3	5.2547	0.00126268			cnc-8	-6.72064	1.25046e-05
C06C6.7	5.23839	0.000513775			B0238.12	-6.68786	0.00145868
rpm-1	5.23428	0.000684089			msrp-7	-6.68377	0.00160709
F44A2.3	5.22897	3.619e-05			his-52	-6.67077	0.00980512
pept-2	5.22263	9.33278e-10			F13B9.2	-6.66767	0.000747249
mltn-1	5.21608	0.00195145			gly-8	-6.65435	4.34353e-10
Y70C5A.3	5.2131	4.85076e-06			F49C5.11	-6.64414	0.0314876
mak-1	5.206	5.83679e-08			F22F4.4	-6.64355	1.42801e-11
col-37	5.20325	0.00199239			fbxb-97	-6.63229	0.000244769
elo-7	5.19714	0.000121901			F41B4.3	-6.62601	1.35428e-07
osm-1	5.19119	0.00277182			ZK105.6	-6.62446	0.0127427
smg-1	5.18858	4.94604e-07			C05B5.8	-6.60475	6.93002e-09
F58B4.5	5.18781	2.22014e-09			Y113G7B.27	-6.5872	0.00750584
aat-8	5.17865	0.0211304			spe-47	-6.5506	2.68939e-06
F01G10.5	5.16863	2.48451e-05			haf-6	-6.55018	1.69403e-07
pgp-9	5.15278	1.00727e-05			C28C12.3	-6.54998	0.00121122
C10C5.5	5.112	2.26945e-05			nspc-6	-6.54091	2.55644e-10
egl-9	5.10916	1.95641e-07			T05B11.1	-6.51368	1.74136e-07
C45B11.2	5.09257	0.0124033			T08E11.8	-6.49854	0.014599
T23F2.2	5.08481	0.00690702			rpl-43	-6.46659	9.68401e-11
ltd-1	5.0694	0.00295324			F13E9.10	-6.46496	0.011562
cdh-9	5.04915	0.00810016			nlp-31	-6.44447	3.16449e-07
clec-169	5.04118	0.000868469			F18A11.5	-6.37554	0.000631989
pks-1	5.03139	0.00119872			gst-1	-6.36229	8.84757e-09
col-50	5.02685	0.0107294			hpo-2	-6.34474	0.0137061
C05D12.2	5.01664	1.81651e-05			C05E11.6	-6.34432	0.000254543
nhr-195	5.00849	0.00581353			dhc-4	-6.32884	7.82979e-06
K11G9.2	4.99401	0.000390873			ZK380.5	-6.27693	3.09184e-07
nep-3	4.98901	0.0220264			ins-28	-6.27496	0.00288801
skpo-3	4.98761	9.71619e-05			zmp-2	-6.25476	0.0133123
fbxa-26	4.98191	0.00138232			F17E9.3	-6.25264	0.00564965
Y41G9A.5	4.9812	0.053021			C25D7.15	-6.22907	0.00896019
ugt-65	4.95807	0.0002005			T25E12.16	-6.2267	4.58989e-05
ZK512.7	4.94492	2.28364e-08			Y110A2AL.9	-6.22555	0.00159267
dma-1	4.93944	0.0456301			cnc-3	-6.21123	0.000344935
ugt-2	4.92372	8.25286e-07			clc-4	-6.20796	0.0166688
C18H2.5	4.92189	0.00088369			D2023.1	-6.16285	2.12697e-05
Y6B3B.1	4.91689	0.0117489			his-45	-6.12356	0.00292153
K06A1.2	4.89545	0.00206548			F20D12.12	-6.12319	1.66705e-05
C49G7.12	4.89478	0.00857391			his-56	-6.12266	0.000346246
epi-1	4.89336	1.30826e-06			abf-5	-6.11462	0.00143449
gad-3	4.87906	2.15529e-05			Y43F8B.15	-6.09276	0.0369365
pgp-4	4.87768	0.00131855			ins-30	-6.09246	0.0365675
oac-8	4.87382	0.0322061			K12H6.9	-6.07933	0.0118746
cutl-15	4.86557	0.00577043			K04H8.3	-6.06631	0.0233387
ocr-2	4.86063	0.00536017			valv-1	-6.06307	6.03e-07
F54F12.1	4.85238	0.00682672			Y40H7A.4	-6.05179	0.0129684
T08B6.4	4.84944	2.19084e-05			hsp-4	-6.04882	1.19719e-09
clec-165	4.82324	0.0483631			srr-2	-6.04121	0.00922274
T25C12.3	4.81173	1.52856e-06			F07H5.13	-6.0355	0.00565805
pgp-1	4.81097	0.000204702			pudl-2	-6.02587	0.0203273
ugt-5	4.80099	1.09132e-05			rps-27	-5.98713	1.18174e-09
ZK105.13	4.78784	0.0161323			F37C4.4	-5.97353	3.16163e-05
Y51A2B.6	4.76341	0.00927688			srg-34	-5.93346	0.00105938
oac-23	4.76187	0.00919386			fipr-28	-5.93252	0.00139893
osm-10	4.75568	0.00108025			ins-12	-5.9272	0.0119846
clec-142	4.75348	0.000418272			his-38	-5.92685	6.16191e-06
spv-1	4.74349	7.89914e-05			C33H5.13	-5.92171	2.0496e-10
dlhd-1	4.74132	0.0110581			his-21	-5.90939	0.00774343
fbn-1	4.72879	0.00750591			T13F3.6	-5.90556	2.39713e-10
Y106G6H.1	4.72708	4.05609e-07			ttr-26	-5.90089	7.94768e-09
ketn-1	4.72541	1.00753e-05			his-10	-5.8821	0.000943522
anoh-2	4.72219	0.00370357			Y38H8A.1	-5.88082	0.0424589
F36D3.5	4.72131	0.000155341			F28C6.5	-5.87988	0.000270382
C50F4.8	4.71998	1.95303e-07			tbca-1	-5.8629	3.02134e-09
epg-5	4.71721	5.30202e-07			fipr-2	-5.85728	2.06893e-05
F27D9.2	4.71383	1.27614e-05			Y57G11C.51	-5.8442	1.76786e-07
anc-1	4.69438	4.26047e-06			F59H6.14	-5.84346	0.0155961
C01B9.1	4.68892	0.00108096			clec-221	-5.83399	0.00192738
vet-2	4.67041	9.59842e-05			C25F9.16	-5.81806	0.0270784
agr-1	4.65811	0.0283394			tnc-2	-5.80025	6.41391e-06
twk-26	4.65416	0.000833514			hsp-12.6	-5.7723	0.000679232
F54D10.4	4.64817	0.0332033			T11F8.5	-5.76603	0.00154679
gar-2	4.64731	0.0048995			glrx-10	-5.75032	1.67096e-07
magu-4	4.63871	8.00742e-06			F23D12.11	-5.73837	2.64423e-09
baz-2	4.63845	5.79727e-06			nlp-34	-5.7377	0.000240495
B0393.5	4.63735	0.0202463			Y73B6A.3	-5.72597	0.000607048
T08G11.1	4.6302	1.31506e-06			C49C3.11	-5.71281	0.00511184
unc-104	4.62991	0.000412306			Y75D11A.1	-5.71004	0.0135493
let-716	4.62818	1.81767e-07			Y43F8A.1	-5.70625	0.0213879
deg-1	4.62486	0.0216369			F27E5.9	-5.70081	1.87436e-06
H05L14.1	4.62226	1.92654e-05			K12H6.4	-5.69015	0.0124091
T16G1.2	4.62062	0.0324293			daf-28	-5.67633	0.0147018
icl-1	4.61384	7.31987e-07			C08E3.13	-5.67286	8.54671e-07
fbxa-30	4.61219	0.0366684			C27B7.9	-5.67147	9.68569e-07
tag-241	4.61006	0.00101746			ZK6.8	-5.65443	0.000237517
snf-10	4.60719	0.00102298			his-24	-5.65146	6.98824e-07
dsc-4	4.60145	8.56744e-06			Y38E10A.28	-5.64784	0.00238096
ugt-54	4.60015	0.000183142			F13H10.6	-5.64003	6.75053e-08
T16G12.1	4.59457	2.55659e-07			zip-10	-5.63717	1.80659e-05
C54F6.18	4.59062	0.0488185			F08D12.3	-5.63382	1.21212e-05
gtl-2	4.59046	0.00090714			flp-33	-5.61403	0.00186859
M151.4	4.5862	0.0309165			fip-6	-5.60311	0.00373363
T05C3.6	4.5768	9.85118e-06			C24H12.2	-5.5702	0.0327567
F54H5.14	4.57341	0.00276132			W02D9.6	-5.55992	2.03837e-07
M05B5.3	4.57057	0.00506375			F23A7.4	-5.55825	6.33061e-07
unc-36	4.5701	0.00102644			myo-2	-5.53707	1.89206e-06
arrd-1	4.56799	0.0477045			ZC239.22	-5.53184	0.000920931
C34F6.9	4.56428	0.000359888			C33B4.2	-5.51773	0.0313499
elp-1	4.55311	0.000230268			F13C5.5	-5.48878	1.96651e-05
nsy-1	4.54548	1.75105e-06			his-16	-5.48366	0.000235548
sdz-24	4.54071	1.09588e-05			piit-1	-5.48244	0.00220752
F26D2.10	4.53886	0.00143458			rla-2	-5.48129	4.93012e-08
B0361.11	4.53228	0.00046792			F29B9.5	-5.47169	0.00226718
mrp-2	4.52082	0.000165748			grh-1	-5.45915	0.00098314
R07B7.9	4.514	0.00188062			his-55	-5.44808	0.00545967
pals-33	4.51223	0.0107334			M03B6.3	-5.43447	0.0385947
C34D10.2	4.50826	6.89409e-07			F48G7.13	-5.43191	0.000331035
T02B5.3	4.50714	0.00122274			W10C8.6	-5.43183	0.000441995
sma-9	4.4988	3.7245e-07			Y41C4A.11	-5.42555	0.0245096
T15B7.15	4.48608	0.0445809			T25D10.1	-5.41221	6.26306e-07
oac-9	4.48131	0.000536159			clik-2	-5.41051	2.97313e-07
Y59E9AL.4	4.46138	0.00103993			cyp-29A3	-5.40411	1.018e-05
nhr-129	4.46132	0.00683167			rpb-12	-5.38718	2.90475e-07
cdh-3	4.46111	0.00626477			F46G11.4	-5.37851	0.0166338
npa-1	4.45437	1.00954e-06			C18D4.6	-5.35037	5.84026e-06
ttbk-7	4.44772	0.000236522			crb-3	-5.35013	2.61751e-05
vap-2	4.44723	0.000246027			nlp-25	-5.32772	0.000236574
erp-44.3	4.44458	0.00359626			ZK662.2	-5.32185	0.0531722
B0252.1	4.44239	0.00422513			cdd-1	-5.31319	2.67273e-08
cdr-2	4.44118	6.72563e-07			clec-208	-5.31072	0.0261665
sad-1	4.43402	0.0285602			lec-11	-5.30856	3.89447e-09
cca-1	4.42999	0.0026095			cebp-1	-5.30452	3.31308e-09
W01A8.6	4.42726	0.00455679			fipr-10	-5.30105	0.000160845
lido-18	4.4233	2.78008e-05			F11E6.4	-5.28532	0.000325872
F17C11.12	4.42255	1.00703e-05			C02E7.7	-5.25079	0.00027886
scd-2	4.42041	0.00946296			F56A4.2	-5.24893	1.22548e-07
clec-153	4.41589	1.90467e-05			dpy-9	-5.24593	0.00135058
T12G3.2	4.41198	1.16414e-06			C41H7.2	-5.24445	0.0307835
cyp-32A1	4.41052	0.00125866			Y49E10.16	-5.23606	3.85403e-08
glo-4	4.40676	6.34527e-06			Y110A2AL.3	-5.22551	0.0271234
C16A11.5	4.40285	0.000524034			clec-210	-5.2245	0.0267816
C49A9.3	4.39567	0.000231449			hsp-12.2	-5.22207	7.95549e-07
best-10	4.39393	0.00137712			K07C5.9	-5.20739	0.0208027
arrd-24	4.39115	0.00313012			phat-6	-5.20311	0.00441689
cyp-13B2	4.38423	0.00340869			F55H12.2	-5.19455	5.79233e-08
Y32H12A.8	4.3748	2.58393e-06			C01F6.14	-5.19034	0.000372013
F56H1.3	4.3717	0.0198501			M163.8	-5.1789	0.00267923
pezo-1	4.35585	2.64923e-07			rps-29	-5.17494	3.27742e-07
lyst-1	4.35303	0.00210452			Y40C7B.4	-5.17445	0.00836462
clec-53	4.34488	0.00143526			F23A7.8	-5.14893	2.31208e-07
slc-17.4	4.34163	2.72565e-05			enu-3.1	-5.13602	6.47625e-05
rig-1	4.34132	0.000921921			Y45F10D.6	-5.13569	5.43284e-05
Y43D4A.6	4.33963	0.0405106			dph-3	-5.09667	1.11429e-06
cht-4	4.33461	0.000572218			his-61	-5.09556	6.59307e-05
plc-1	4.33322	0.000113961			T28A11.2	-5.07092	2.15353e-06
ZK353.2	4.33197	0.0445562			T03F1.11	-5.06611	0.000205812
F26A3.4	4.32452	5.73903e-06			lips-15	-5.06442	7.71696e-08
sdc-3	4.31567	0.00061993			Y102A5C.36	-5.06054	6.29464e-05
sul-2	4.31083	0.0340531			ubc-19	-5.02175	5.35848e-05
unc-80	4.30158	0.00303579			rpi-1	-5.02082	0.0297456
ctsa-2	4.2987	5.86734e-06			tba-5	-5.01679	0.0332477
try-3	4.29319	0.00234351			F46C3.6	-5.01581	0.000811455
F28C1.3	4.28078	1.563e-06			F35F10.1	-5.01422	4.84044e-05
bli-3	4.27558	0.000222369			F15A4.6	-5.00135	5.4429e-06
F48G7.8	4.26637	0.00920297			dgat-2	-4.98421	1.28179e-06
fbxa-27	4.26498	0.00309874			R102.2	-4.96486	5.95593e-07
ZC116.3	4.26242	0.03747			mec-19	-4.96076	0.0432989
C08E8.4	4.26181	9.12669e-05			col-140	-4.95834	4.89557e-08
ptr-13	4.25565	8.47491e-06			Y95B8A.2	-4.94922	3.19748e-05
Y111B2A.21	4.25444	0.0399602			clec-209	-4.931	2.95918e-07
Y106G6D.3	4.2531	0.000171398			D2096.10	-4.91953	0.0175691
C27A7.1	4.24611	0.000150571			fip-5	-4.91909	0.000224017
Y97E10AR.2	4.23468	0.0117505			rpl-5	-4.89976	6.00851e-08
egl-15	4.23459	0.000398838			sra-14	-4.89488	0.000183149
T05F1.11	4.23177	0.000235032			C45B11.9	-4.89448	0.00082445
mrp-1	4.22865	2.18881e-06			T08E11.1	-4.89355	0.00839398
rhy-1	4.22809	4.01875e-06			gst-14	-4.89153	0.0360941
F40E12.2	4.22489	0.00370935			F55C9.5	-4.8915	0.00387971
srm-3	4.22468	0.00639352			Y43F8B.9	-4.8784	0.000454271
elo-6	4.2149	0.000101267			fipr-5	-4.87733	0.000244409
Y20C6A.1	4.20718	0.00498442			C50C3.19	-4.8769	0.0233718
che-10	4.20546	0.000196525			F32A5.4	-4.87388	8.22596e-08
let-23	4.20331	5.61275e-05			F15E6.4	-4.86993	0.000735133
F31E8.5	4.20113	3.26312e-06			K08B4.7	-4.86527	0.000743259
M70.3	4.19663	5.21107e-05			H09G03.1	-4.85058	0.000139233
igcm-4	4.19575	0.0247434			sti-1	-4.84389	1.09987e-06
hbl-1	4.19441	0.0138834			clec-238	-4.84128	0.0178791
Y32F6B.1	4.19398	3.27083e-05			C18A11.2	-4.83485	0.0166049
srap-1	4.18786	0.0011439			W10G11.3	-4.82294	3.33636e-06
C06A8.6	4.18716	4.2091e-05			fkb-7	-4.81102	0.0365362
K03A1.4	4.18439	0.0424924			W10C8.4	-4.8102	0.0406
kap-1	4.18201	0.00809259			tth-1	-4.79467	1.31895e-06
moa-1	4.18126	7.65197e-05			W05E10.2	-4.79439	0.0380616
mboa-4	4.18061	0.00142778			Y62F5A.9	-4.78316	0.0198111
Y80D3A.8	4.1805	0.040935			T22F3.12	-4.78157	0.0523149
R193.2	4.18047	1.10635e-05			nurf-1	-4.78015	1.27564e-05
ZC247.1	4.16293	0.000224584			H03E18.2	-4.77822	0.0268
F20D12.2	4.15279	1.316e-05			kpc-1	-4.75897	4.70815e-07
uig-1	4.14163	0.000250336			col-85	-4.74027	0.000295226
ptr-23	4.14113	0.000548474			rps-5	-4.72767	1.71647e-07
pho-1	4.14014	1.9858e-06			R102.11	-4.72721	0.0344905
Y37H2A.14	4.1374	0.000553615			F41G3.21	-4.7156	0.000638803
best-5	4.13167	0.00191021			Y50E8A.5	-4.71488	0.0190363
ebax-1	4.11971	3.69903e-05			K09F6.10	-4.70769	0.0342897
pqn-37	4.11122	0.00338827			F46F3.3	-4.70627	0.01876
fcp-1	4.11075	1.31242e-05			eif-3.J	-4.66981	9.42847e-08
tiam-1	4.10313	0.0058121			fbxa-59	-4.65558	7.57571e-07
chil-8	4.09713	0.0350194			rps-2	-4.65525	1.52341e-07
F37C4.8	4.09327	0.0103717			K07F5.16	-4.65069	0.000134863
F57B9.3	4.09074	0.0453308			F53G12.9	-4.63125	0.0050309
R08E3.1	4.08599	2.03251e-06			rpc-11	-4.62354	3.06787e-05
T28C6.7	4.0858	7.65682e-07			Y67A10A.10	-4.62204	1.60547e-05
hpo-27	4.07948	1.73269e-06			sut-1	-4.62129	2.37182e-06
twk-28	4.0785	0.0177571			Y68A4A.13	-4.61992	0.00613251
K09C4.1	4.07669	0.00349476			F41B5.1	-4.61395	0.00126711
pgp-13	4.07542	0.0409296			F33E2.5	-4.61075	0.000374769
mapk-15	4.07502	0.0347737			T19C3.5	-4.60869	0.000447883
C55C3.8	4.0748	0.0274113			F41E6.12	-4.60783	0.000248932
let-19	4.07383	4.83674e-05			nspc-15	-4.60435	0.00261915
icmt-1	4.07186	4.11567e-05			pudl-1	-4.59517	0.00887305
Y45F10B.9	4.0702	0.0529777			F11C7.6	-4.59326	0.0210659
fozi-1	4.06952	0.00366071			F54D5.15	-4.59323	0.0191795
dve-1	4.06748	0.000233337			M02H5.8	-4.5926	7.27052e-07
ZK822.5	4.06625	3.44585e-05			F41G4.7	-4.59238	0.00645106
wht-1	4.05988	0.00342574			zig-2	-4.58933	0.0242845
atl-1	4.05157	2.08752e-05			his-40	-4.58864	5.42184e-05
hum-7	4.05131	0.000461718			K12B6.11	-4.58422	0.0262241
spe-4	4.05088	0.000242664			grl-22	-4.57905	0.0206639
nmy-1	4.04202	1.00442e-05			rps-12	-4.57816	7.10844e-07
egl-19	4.04052	0.00114799			rpl-17	-4.56719	3.05514e-07
T22F3.11	4.03539	0.00114009			rpl-7A	-4.55966	3.37109e-07
Y57G11C.23	4.03164	0.000652372			Y69A2AR.22	-4.55926	1.11881e-05
T10G3.1	4.02609	0.00767843			lpr-3	-4.55238	0.0125461
mlck-1	4.02433	3.3123e-05			T22H2.4	-4.54682	0.0302044
cutl-23	4.00925	0.029078			F40H7.12	-4.54489	0.0296326
pgp-5	3.99628	0.00290032			clec-219	-4.53487	0.031083
C25H3.11	3.99524	2.62503e-05			inos-1	-4.53065	5.87418e-07
hex-5	3.99483	0.000990221			F08B12.4	-4.52613	4.02673e-06
unc-29	3.99119	0.00432148			C37A2.7	-4.52285	2.10535e-07
cutl-3	3.98075	0.00761966			F07C3.9	-4.51157	0.00210708
Y45F10C.1	3.97873	0.0085109			C02E7.6	-4.51156	0.000176019
tag-180	3.97525	0.00911108			F47D12.6	-4.50205	0.000124417
frm-3	3.96911	0.00428882			ZK930.5	-4.49927	0.0378221
T21C9.6	3.96849	2.99461e-05			F36G3.3	-4.49586	0.0272567
C15B12.1	3.95604	0.0109963			pcm-1	-4.49472	1.70914e-05
let-383	3.95246	0.00819931			elb-1	-4.48612	9.12628e-06
Y67A10A.9	3.94563	0.0134479			W08E12.8	-4.47353	0.0207852
C17G10.7	3.93568	0.0331236			T28F4.5	-4.46645	1.23122e-05
oac-46	3.93556	3.51781e-05			F26E4.2	-4.46043	1.12381e-05
sem-4	3.92163	0.00114812			nlp-35	-4.45273	0.0190285
math-45	3.92023	0.00062097			Y75B8A.44	-4.45243	0.0518681
gcy-28	3.92021	4.84739e-06			C50F2.7	-4.45228	0.00706992
F38B6.4	3.91708	0.00378038			nspc-7	-4.44836	1.02251e-07
clec-48	3.91213	8.39236e-06			ssp-37	-4.44644	6.45296e-06
C53B4.3	3.91207	6.91107e-05			F43G6.10	-4.43022	0.000832149
F21D12.3	3.90646	0.0016824			fipr-29	-4.42983	0.0133925
ZC376.3	3.90026	0.000716345			col-10	-4.40804	9.82465e-06
fbxa-5	3.88775	0.0461339			wdr-60	-4.40333	0.0229261
ced-7	3.88449	9.17184e-06			col-159	-4.40198	1.39736e-05
F16H11.1	3.88188	0.0149488			myo-1	-4.39227	0.000344574
B0207.7	3.86574	0.00203595			gst-35	-4.37893	0.00309423
T22C1.8	3.8626	0.00024665			Y37E11B.7	-4.37868	0.000840946
pitr-5	3.85481	0.00591894			W04B5.2	-4.3648	0.00632839
kgb-2	3.8537	0.0100805			his-4	-4.36407	0.0319036
fpn-1.2	3.85004	0.0053472			W02B12.16	-4.35626	0.0243726
nhr-59	3.84897	0.0269889			nlp-27	-4.35191	1.17647e-06
spin-3	3.84805	0.00198468			Y50E8A.1	-4.34444	8.26689e-05
rad-50	3.84509	0.000190958			T24H7.8	-4.33199	0.0232531
elo-5	3.84171	1.44289e-05			ceh-82	-4.33156	0.00793743
F10G8.8	3.84032	0.00127413			R107.5	-4.32689	2.45467e-05
lips-5	3.83922	0.0129			moag-4	-4.32647	1.63104e-06
T03F7.7	3.83571	0.000133328			Y75B8A.23	-4.32492	1.03458e-05
ptr-8	3.83382	7.66622e-05			hil-4	-4.31765	1.38703e-05
Y54G2A.36	3.83357	0.00543678			F43G6.7	-4.31498	0.000838674
F59A6.4	3.83305	3.77663e-05			rpl-25.1	-4.30662	5.25366e-07
T05A7.6	3.83289	4.64737e-05			bus-19	-4.29891	0.0141333
spe-19	3.82714	0.0157268			hsp-1	-4.29841	3.59553e-07
pxn-2	3.82192	0.00893011			ubl-5	-4.27472	4.57991e-06
W03A5.1	3.82026	0.00379372			T24C4.4	-4.27141	0.000485724
K02G10.5	3.81785	0.00619			pqn-74	-4.27137	0.00116488
twk-39	3.8139	0.0154069			dop-3	-4.26775	0.0484335
pals-4	3.79225	0.00624301			rpl-35	-4.26278	4.70209e-07
gon-2	3.78959	0.000104433			R04A9.9	-4.25806	1.88922e-05
cyp-33C5	3.7894	0.0139816			strm-1	-4.25774	0.0107515
piki-1	3.77795	7.60391e-05			clec-28	-4.25643	0.0432992
spl-2	3.77314	0.0110373			wrt-2	-4.25473	0.045323
F10D11.5	3.77184	0.00510429			T14G8.4	-4.24659	0.0327641
tmc-1	3.77165	0.0197953			F41G3.10	-4.24553	0.000110706
F46H5.4	3.76964	0.000156643			W09G12.9	-4.24168	0.000631029
del-10	3.76876	0.00450227			hsp-90	-4.23896	3.82233e-07
C07A4.2	3.76789	0.0348974			C16C8.20	-4.23433	0.00269242
C35E7.5	3.76779	0.00099643			Y17D7B.2	-4.23289	0.0255843
K06A9.1	3.76	0.000478276			rpl-13	-4.22967	8.58559e-07
H06I04.5	3.7573	0.0204449			C04A11.5	-4.22817	0.0302977
pnk-4	3.75616	0.000115947			F58D5.2	-4.21955	0.000228854
clec-79	3.74916	0.00299174			src-2	-4.2182	0.00163507
pqn-62	3.74772	0.00542099			fbxa-4	-4.21425	0.000813504
rrf-1	3.74666	6.23769e-05			gst-23	-4.21262	0.0402157
fut-8	3.74177	0.000791607			dnj-13	-4.2025	8.73557e-06
T16H12.1	3.73899	0.0106063			nspe-6	-4.1935	0.0497621
tag-89	3.73672	0.0264368			C11G10.1	-4.1923	0.000341978
Y41E3.18	3.73554	0.0102561			F59A7.12	-4.18922	0.0117998
R08D7.7	3.72032	0.00399281			F31E9.6	-4.17626	0.00280746
plc-3	3.71535	0.000222439			his-62	-4.17358	0.000396822
smc-5	3.69674	3.19807e-05			D2096.9	-4.16634	0.0118973
F49C12.7	3.69451	8.99932e-05			rps-22	-4.16159	9.74189e-07
egl-36	3.69008	0.0166474			H25K10.4	-4.16128	0.0162235
drd-10	3.68551	3.58188e-05			marg-1	-4.16003	0.00195303
H41C03.3	3.6828	0.000669365			rpl-41.2	-4.15327	1.26346e-05
pamn-1	3.6799	3.32124e-05			lec-6	-4.14524	1.19484e-05
ZK892.3	3.67571	0.000840546			arrd-10	-4.14324	0.000388148
egl-20	3.67252	0.00188878			rpl-36	-4.13595	2.95411e-06
ced-8	3.67194	0.0213095			Y48G8AL.12	-4.13382	0.000519625
cyp-42A1	3.67023	0.00381484			xbx-1	-4.12777	0.0520719
C14C11.4	3.66399	0.00170281			gst-36	-4.12728	5.18041e-06
T05H10.1	3.66337	1.76153e-05			vap-1	-4.12689	0.00292723
clh-1	3.66273	1.94108e-05			Y54G11A.19	-4.12468	0.00998483
zak-1	3.65876	0.0151335			pen-2	-4.11972	8.89829e-05
Y57G11C.5	3.65663	0.000304711			K07H8.12	-4.1169	0.00216933
spat-3	3.65554	2.24777e-05			C33D9.8	-4.11515	0.0286063
T05A12.4	3.65526	0.000895892			his-22	-4.1132	0.0289301
F35E2.9	3.65484	0.000123898			F54D5.17	-4.11285	0.00998633
H04M03.12	3.65457	0.051192			W08F4.5	-4.112	0.0024393
F54G2.1	3.63308	0.0108108			C04E7.5	-4.10811	0.00316928
tbc-7	3.62641	9.66824e-05			F41F3.3	-4.10327	0.00159866
Y49E10.10	3.61492	0.000726804			C35D10.12	-4.10047	0.0378751
F48G7.5	3.61464	0.00836442			T11B7.2	-4.0975	0.00243584
fbxa-166	3.61353	0.0253903			acbp-6	-4.09742	0.000510101
F56D6.14	3.61302	0.0143386			C36C5.5	-4.09701	5.2493e-05
prx-12	3.61239	0.00203531			rps-26	-4.09694	3.06183e-06
M162.7	3.61083	0.00180392			rps-20	-4.09153	4.58092e-06
malt-1	3.60986	0.00462605			unc-23	-4.08845	0.000847837
pgp-6	3.60529	0.00594498			taf-11.3	-4.07655	0.000665747
unc-89	3.6047	9.42459e-05			rpl-31	-4.06614	1.00521e-06
sepa-1	3.60124	0.00778437			C52E4.12	-4.06595	0.0426031
twk-24	3.59589	0.00236441			M04G7.1	-4.06288	0.00265502
tbc-19	3.59034	0.0134145			pqn-92	-4.05106	5.70414e-06
F10C2.5	3.58802	0.000251333			F11G11.15	-4.03836	0.00180162
trpp-8	3.58193	2.34665e-05			har-1	-4.03367	2.0891e-06
Y57G11C.31	3.58192	0.00045535			T03D8.7	-4.02935	0.00312404
rme-8	3.57606	5.75386e-06			F44E5.1	-4.02537	7.5868e-06
rod-1	3.56658	3.26348e-05			rpl-2	-4.0238	1.01161e-06
unc-105	3.56541	0.00775241			F12E12.11	-4.02107	0.00178829
twk-8	3.56509	0.00615354			F43G9.21	-4.02045	0.00240078
R09A8.2	3.56286	0.0009033			col-80	-4.00188	1.79559e-05
C06E8.5	3.55633	0.0148527			F59F4.2	-3.98907	1.0617e-05
C01B10.10	3.54714	0.00186373			his-35	-3.9834	2.63757e-06
C34B7.2	3.54492	7.72142e-05			F37F2.2	-3.98029	1.2397e-05
F47E1.4	3.54469	0.000855943			K08D12.6	-3.97897	2.29863e-06
Y47D9A.5	3.54266	0.00663233			Y71A12B.23	-3.97839	0.00404484
C11E4.6	3.53808	0.00178191			Y66D12A.24	-3.97765	1.43452e-05
ugt-4	3.53349	0.00673546			lido-11	-3.9746	2.77603e-05
C33F10.8	3.53295	0.000276817			Y22D7AL.7	-3.96654	0.000427508
Y38A10A.2	3.53039	0.0499494			rps-10	-3.96542	3.54209e-06
Y73B6BL.31	3.52752	0.00013143			bli-5	-3.96447	0.00275587
dop-2	3.51765	0.0545405			Y73F8A.26	-3.96445	7.3337e-05
Y9C9A.8	3.51546	0.00243594			F11G11.5	-3.95408	4.31994e-07
emb-30	3.51505	0.000110587			fip-2	-3.95359	1.40226e-05
C23H4.6	3.51146	0.0235171			ncap-1	-3.95078	1.39684e-05
unc-2	3.51014	0.0074202			T22E5.1	-3.94693	0.00409919
T03E6.8	3.50602	0.0229075			bgnt-1.4	-3.94612	0.0301472
aex-3	3.50026	0.00271065			B0034.7	-3.94463	0.0490763
aat-6	3.49994	0.0178437			ZK813.3	-3.94167	4.51208e-05
ZC443.4	3.49457	0.0059963			K08B12.1	-3.94146	0.0476094
sulp-7	3.49447	0.00149424			math-39	-3.94024	0.000439395
mgl-2	3.49007	0.027404			col-88	-3.92982	0.000218605
smgl-1	3.48942	8.28096e-06			his-37	-3.92606	3.86056e-06
nhr-34	3.48748	0.000284132			cpg-9	-3.9244	1.79191e-05
K02C4.3	3.48691	1.10861e-05			pfn-3	-3.92403	8.01337e-07
pgp-3	3.48469	0.000950714			flp-32	-3.92342	0.00263392
spe-41	3.48313	0.000452504			nlp-30	-3.91363	0.0224931
kin-29	3.48268	0.00033462			F37C12.18	-3.91119	8.70938e-06
max-1	3.48258	0.0246671			K02E11.6	-3.90766	0.00348578
R09A8.1	3.48228	0.00138998			col-42	-3.9051	4.59804e-06
rbc-1	3.47792	3.15446e-05			rps-28	-3.90479	1.33811e-05
ugt-31	3.46948	0.0116125			fbxa-35	-3.90132	0.0157818
ced-5	3.4668	5.27439e-06			csc-1	-3.89641	7.37812e-06
mtm-5	3.46251	0.000807758			dpy-2	-3.89526	0.01274
rig-4	3.46168	0.000517276			C37C3.12	-3.8913	0.0512043
syg-1	3.4589	0.0327912			F56H9.2	-3.88802	6.48233e-06
sptf-1	3.45825	0.0063834			F35H10.5	-3.88492	0.000413709
mec-1	3.4568	0.0192624			vamp-7	-3.88023	1.82174e-05
F14F7.5	3.45203	0.00235905			pals-39	-3.88014	0.000654971
C49A9.4	3.44997	0.00101524			Y48G8AL.13	-3.87876	2.62811e-06
glt-5	3.44745	0.0110886			bli-6	-3.8786	0.000403163
pap-1	3.44718	5.33163e-06			F58G1.7	-3.87625	0.0058465
capg-1	3.44489	9.17289e-06			fbxa-52	-3.87455	0.0276008
abts-3	3.43266	0.00153822			rps-9	-3.87305	5.12435e-06
clec-54	3.43227	0.00033819			Y22D7AL.15	-3.87007	5.50425e-07
glna-3	3.43205	0.00309953			rnp-5	-3.86986	9.87278e-06
C31C9.6	3.4259	0.00627869			his-26	-3.86097	0.00506488
him-4	3.42563	0.00322186			atf-8	-3.85891	0.0391999
bath-25	3.42524	0.0245889			T01C3.11	-3.85773	0.0210751
thoc-2	3.41646	3.58428e-05			ZK1320.13	-3.85396	0.000131678
Y53H1C.3	3.41623	0.00732043			col-106	-3.85152	8.00817e-06
chd-3	3.4144	5.59563e-05			col-92	-3.84741	0.000259327
mig-38	3.40729	6.66192e-05			rnh-1.3	-3.84638	0.000331537
acox-3	3.4052	0.000154242			pals-14	-3.8458	0.0339207
cdh-4	3.40389	0.00334526			C16B8.3	-3.83944	2.11096e-05
mans-3	3.40321	0.000437572			Y39B6A.5	-3.83792	1.01765e-05
acl-5	3.40261	0.000754766			rpl-26	-3.83086	3.65209e-06
W03D8.1	3.40142	0.00873803			F18E3.11	-3.82809	2.84598e-06
T08A11.1	3.40095	0.000160473			C54D10.3	-3.82777	1.48838e-05
F21D5.3	3.39534	2.55638e-05			rpl-11.2	-3.82397	4.71855e-06
ZK354.8	3.39021	0.00129471			dyf-17	-3.81761	0.00492386
let-363	3.38409	2.8088e-05			col-107	-3.81747	0.000959763
Y37A1A.3	3.37479	0.00416678			wrt-1	-3.81001	0.00604213
irg-1	3.36887	0.0213114			rpl-4	-3.80457	2.0665e-06
K07C11.4	3.36586	0.00148258			grd-13	-3.79625	2.21912e-05
W07E11.1	3.36428	0.000102002			Y82E9BR.3	-3.79606	3.97749e-06
T05H10.8	3.36236	0.0196967			col-93	-3.79403	2.25834e-05
nep-22	3.3596	4.64716e-05			Y51A2D.14	-3.79155	5.47351e-06
lpd-3	3.35612	0.000351457			rpl-15	-3.79016	9.90791e-06
smp-2	3.35026	0.00512774			T20D4.11	-3.78739	0.00634915
tyr-1	3.35024	0.000518654			T10B9.9	-3.78519	0.0544247
pgp-11	3.34495	0.0024844			F55C12.19	-3.78463	9.3943e-05
C13C4.6	3.34329	0.0106966			fbxa-50	-3.78183	0.0345097
acy-3	3.3425	0.00962641			Y51H7C.7	-3.778	0.0002474
unc-6	3.33937	0.00915708			abf-6	-3.77789	0.0106208
acs-11	3.33377	1.0649e-05			Y116A8C.3	-3.77415	0.00122912
F02D8.4	3.33289	0.000105434			F53F1.4	-3.77345	1.18844e-05
svh-2	3.33126	4.01881e-05			F35H8.4	-3.76943	0.000131011
mig-39	3.32806	0.0104538			T20G5.8	-3.76447	0.0115517
chd-7	3.32258	0.000190646			ldp-1	-3.76332	1.82737e-05
unc-70	3.32137	0.000844839			F22F4.9	-3.76325	0.0137684
cyp-14A2	3.31631	0.00263126			his-14	-3.76288	0.00740448
cpd-1	3.31517	0.000823503			T16G12.10	-3.75959	0.0428384
C28A5.6	3.31483	0.000599437			lgc-26	-3.75851	0.00587543
sin-3	3.31464	7.16911e-05			sgt-1	-3.75202	1.28121e-05
C18E9.8	3.31138	0.00598795			arx-7	-3.74975	6.50541e-05
F22E12.1	3.31094	0.00109418			T22B7.3	-3.74768	0.000614928
T16G12.3	3.31064	0.00589332			Y65B4BM.3	-3.7476	0.0159926
Y32F6A.4	3.3104	1.63381e-05			Y69A2AR.3	-3.74731	4.39399e-05
dct-6	3.30986	0.000581795			rps-0	-3.74552	2.94793e-06
lfi-1	3.30663	0.000549539			tag-281	-3.74476	0.000116441
F56D5.6	3.30288	0.00010057			T06E4.14	-3.74412	0.0539179
Y51H4A.22	3.30202	0.0294425			C49A9.9	-3.74056	6.67224e-05
nep-21	3.2984	0.0137814			F47G4.14	-3.73863	0.0247803
math-4	3.29417	0.00650695			rps-18	-3.73194	6.43507e-06
ZK1193.2	3.29217	0.000158619			mlc-5	-3.7231	2.55995e-05
F49C12.15	3.29014	9.06642e-05			C41H7.1	-3.72268	0.0102478
sulp-2	3.29012	0.00305219			Y37E3.8	-3.71962	1.44124e-05
Y26E6A.2	3.28978	0.0279461			K09H9.8	-3.71804	9.63692e-05
lin-49	3.28892	9.14229e-05			rpl-38	-3.71746	1.68454e-05
W07A12.4	3.28878	0.0538832			T20B5.2	-3.7168	0.0432107
ent-3	3.28652	0.00632026			W01D2.1	-3.71551	3.09929e-05
acs-12	3.28626	0.003038			fipr-7	-3.71472	0.00791986
spe-49	3.28578	0.00641889			R11D1.13	-3.71425	0.00649427
irg-7	3.28532	0.00227013			rpl-24.1	-3.71266	9.84271e-06
T19A5.3	3.28169	0.0372923			C54E4.5	-3.71188	3.63433e-05
clu-1	3.27843	0.000128941			Y55F3AM.13	-3.70593	1.2087e-05
R01H2.2	3.27789	0.00184506			rps-21	-3.698	2.6902e-05
R07E4.1	3.27749	0.00317174			tag-209	-3.69639	0.000155837
cid-1	3.27609	3.84119e-05			bag-1	-3.68843	7.20954e-05
dnj-8	3.27447	4.31874e-05			C38D4.10	-3.68824	0.00213414
C23H4.2	3.27349	0.0155162			F08D12.2	-3.68775	0.00865216
B0198.3	3.27137	0.0331088			C33G8.4	-3.68758	0.000261334
F39C12.1	3.27117	0.00107131			aps-3	-3.68625	4.27517e-05
tbcd-1	3.26288	1.03108e-05			Y56A3A.18	-3.686	9.08199e-06
F18E9.3	3.26077	0.00806744			cox-7C	-3.68245	2.26374e-05
amx-3	3.2601	0.00425466			cpn-4	-3.6817	3.76433e-05
acp-6	3.25819	0.000413831			C17E7.12	-3.67319	5.98032e-05
dcp-66	3.25714	0.000637501			rps-6	-3.66878	8.93604e-06
nhx-4	3.25478	0.00154423			nspc-2	-3.66683	0.000409245
T04F8.6	3.25362	0.00247263			C18D4.12	-3.66055	0.0258077
F13B6.3	3.25316	0.000539246			act-3	-3.65955	2.27057e-05
fli-1	3.25281	0.000172911			Y57G11C.41	-3.65726	0.0151592
F28A10.1	3.25272	0.0476872			col-160	-3.65568	3.76981e-05
R06B10.2	3.24822	0.0365185			col-139	-3.65285	0.00052051
flh-3	3.24028	0.000857601			Y48A6B.3	-3.64803	2.29684e-05
rpy-1	3.23885	0.00501987			Y56A3A.33	-3.64654	0.00350527
K08C7.1	3.23826	0.00221698			perm-2	-3.64611	4.961e-05
vab-8	3.23773	0.00144589			rpl-9	-3.64354	9.54024e-06
ZC506.1	3.23314	8.72382e-05			Y54E5A.5	-3.64332	5.02492e-06
lrk-1	3.23281	0.000334833			Y39D8A.1	-3.64092	0.0034452
slt-1	3.2326	0.0123912			F26F12.8	-3.63805	0.00323536
mask-1	3.23223	9.42601e-05			pqn-94	-3.63787	0.000766697
rbr-2	3.2287	0.000332063			Y41D4B.17	-3.63641	0.00659023
acs-17	3.22844	0.000849924			R05D3.6	-3.63552	4.68692e-05
hdl-2	3.22582	0.00201012			K04A8.21	-3.63385	0.0236828
E02C12.6	3.22327	0.0262842			K09C6.9	-3.63312	0.00120486
best-7	3.21988	0.00147036			dss-1	-3.6315	0.000128035
tyr-6	3.21791	0.00259093			rpb-11	-3.62869	2.98549e-05
sax-7	3.21757	4.55947e-05			F36H9.4	-3.62111	8.43744e-05
Y71F9B.15	3.21574	0.0159216			F09E10.1	-3.61413	7.98917e-05
Y37D8A.3	3.21542	0.000430786			C33A12.4	-3.60407	0.0083962
ZK265.7	3.21512	0.0254819			W04C9.5	-3.60231	0.0375546
mua-3	3.21377	0.00654817			rpl-1	-3.59925	1.0648e-05
F15E6.6	3.21335	0.00618669			ttc-36	-3.5955	0.00010991
sma-1	3.21189	4.82122e-05			F49E8.6	-3.59514	0.00770795
hum-4	3.2114	0.000442303			lido-8	-3.59492	3.02132e-05
pash-1	3.20516	0.000152716			W02D7.3	-3.59485	0.0183406
C15A11.7	3.20121	0.0021161			hil-3	-3.59386	0.00628089
nhr-68	3.20061	0.000608485			Y37E11AL.12	-3.59037	0.00249209
spe-26	3.19957	0.00171332			K08D12.3	-3.58782	2.31718e-05
gei-8	3.19811	0.000229815			rpl-33	-3.58606	2.94511e-05
egal-1	3.19693	0.000270106			B0457.6	-3.58274	0.000255022
ver-3	3.19609	0.000180645			osm-11	-3.58016	2.28015e-05
F53H4.6	3.19488	0.010771			T01C1.4	-3.57968	0.0206464
Y55F3BR.10	3.19438	0.0402229			grd-10	-3.57802	0.000106013
ogt-1	3.19125	2.18325e-05			pqn-88	-3.57761	0.00443179
nas-38	3.18887	0.0537825			F26G1.2	-3.57607	0.0032651
glna-2	3.18625	0.000573276			F35F10.6	-3.57458	0.00954657
F23D12.2	3.18445	0.00559153			R11D1.3	-3.56736	0.0010247
nep-6	3.18411	0.0251391			F09E10.7	-3.56687	0.01024
T26A8.1	3.18364	2.64407e-05			F36D1.9	-3.56664	0.0147251
C16E9.1	3.18326	0.014597			Y69A2AR.28	-3.5633	0.000231985
attf-5	3.18297	0.00839697			scl-3	-3.56319	0.00110279
lin-25	3.18231	0.00109166			far-5	-3.56245	0.000106302
T01H3.2	3.18144	0.000100269			R166.3	-3.56233	7.61711e-05
dpf-1	3.18021	0.0099589			F32E10.9	-3.56055	0.00183762
hdl-1	3.17411	0.00773119			rpl-16	-3.55966	1.42052e-05
C08D8.1	3.17364	0.0276967			ZC373.2	-3.55686	0.000132569
C42D4.13	3.16931	0.0372668			mbf-1	-3.55673	4.59848e-05
nas-36	3.16424	0.0141365			F20A1.1	-3.5551	6.09328e-05
nhr-115	3.16115	0.00832139			prmt-6	-3.55261	0.00360488
nhx-2	3.15868	6.15091e-05			col-97	-3.55243	7.42663e-05
Y39G8B.9	3.15298	0.0163965			Y53F4A.2	-3.55114	0.000555129
T25B9.6	3.14806	0.000463637			E02H9.9	-3.54869	0.0471964
scd-1	3.14698	0.000423367			F58F12.1	-3.54723	1.16051e-05
M28.9	3.14594	0.00228466			hip-1	-3.54302	4.20071e-05
clec-72	3.14281	0.0128687			F22E12.3	-3.54283	0.0446653
F15A8.6	3.13883	0.00259362			dao-2	-3.54161	0.0126426
aman-2	3.13612	1.59452e-05			K02E10.4	-3.54012	0.043818
dcr-1	3.13388	0.000175729			mrpl-35	-3.54006	1.71761e-05
pgp-2	3.13276	0.000229099			F46F2.3	-3.53677	1.76009e-05
bath-46	3.13272	0.0508466			ubl-1	-3.53445	9.92235e-06
trr-1	3.12942	0.000244409			phat-3	-3.53003	0.00814855
rfp-1	3.12929	0.000104625			K11D12.8	-3.52682	0.0159439
F08F8.6	3.12185	0.00423494			Y49G5A.1	-3.52549	0.000265518
dpf-2	3.11836	7.27377e-05			F14H12.3	-3.52529	0.00599396
usp-48	3.11177	0.000108934			inx-6	-3.52509	0.053763
oac-50	3.11111	0.0305934			F34D10.8	-3.52319	0.000117011
C33G8.2	3.11097	0.00214963			sago-2	-3.52093	6.86941e-05
taf-1	3.11079	0.000792993			snpc-3.2	-3.52047	0.000713295
pbo-4	3.10673	0.00253151			rpl-21	-3.51754	2.33287e-05
ddo-2	3.10515	0.00158684			Y55F3AR.2	-3.51468	3.77222e-06
F55G11.4	3.10082	0.00200166			C33C12.10	-3.51342	0.00240322
C26D10.4	3.10026	0.0139763			T08D2.7	-3.51286	0.0360342
F40F9.5	3.09969	0.00289155			rla-0	-3.51262	1.25313e-05
F25G6.9	3.09797	4.85994e-05			heh-1	-3.51172	3.26534e-05
K09E9.1	3.09024	0.000403522			dod-6	-3.51155	0.00390127
R11G10.3	3.08943	0.0315334			Y26D4A.21	-3.50899	0.0127293
F44G3.7	3.08836	0.00579655			rps-19	-3.50477	1.52456e-05
fshr-1	3.08751	0.000472964			R02D5.3	-3.50338	0.000240318
M57.1	3.08743	0.00487791			W04B5.3	-3.50026	9.08195e-06
ges-1	3.08721	2.98927e-05			ghi-1	-3.49671	0.00972532
skih-2	3.08139	6.72345e-05			F36A2.12	-3.49479	2.93267e-05
B0001.2	3.07837	3.23735e-05			F53F4.13	-3.49477	3.12648e-05
Y4C6B.3	3.07774	0.0128817			rack-1	-3.49326	1.91663e-05
chs-2	3.07606	0.0506432			hsp-110	-3.48906	7.28463e-05
C27B7.7	3.07185	0.0255227			dhs-11	-3.48569	2.32654e-05
F52E10.4	3.07135	0.0109857			col-169	-3.48416	0.00082997
dex-1	3.07109	0.0124173			lin-8	-3.48204	0.000364391
suro-1	3.07084	0.0116288			col-135	-3.4806	8.85799e-06
C35C5.8	3.06941	0.00107359			gfrp-1	-3.47902	0.00436086
mml-1	3.06783	0.000379993			ZC262.5	-3.47617	6.9838e-05
flr-4	3.06693	0.0174071			Y54F10AM.6	-3.47538	0.0371216
rbf-1	3.06664	0.0218612			gst-12	-3.47411	0.0103912
K09F6.3	3.06315	0.00177685			C27D6.12	-3.47229	0.0019437
prp-8	3.06055	0.000156545			snr-3	-3.47195	6.75053e-05
cyp-25A1	3.05775	0.00167766			flp-3	-3.47158	0.0034313
C44B7.11	3.05744	0.000925433			ulp-3	-3.46714	0.000132774
gem-1	3.05578	0.0120773			tac-1	-3.46026	5.91748e-05
H12D21.9	3.05563	0.0351119			H11L12.1	-3.45769	0.0133361
pyc-1	3.05553	0.000284419			pbs-1	-3.45349	0.000138114
snf-2	3.05527	0.00163978			lin-31	-3.45155	0.0151494
B0495.7	3.05321	0.000209557			clec-147	-3.44452	6.41843e-05
ugt-21	3.05179	0.00144187			Y37D8A.19	-3.44322	0.000226634
R05D3.3	3.04752	0.00614106			cdh-12	-3.44295	0.0268175
B0507.8	3.04733	0.0391058			F19C7.2	-3.43937	0.00021691
smf-3	3.04684	0.00844302			smr-1	-3.43376	5.73014e-05
C44H9.5	3.04308	0.00442673			grl-8	-3.43335	0.0255948
btb-16	3.03841	0.00408168			zipt-2.3	-3.43265	0.0105213
klp-4	3.03193	0.000280819			rpl-29	-3.43189	0.00018818
C09D4.3	3.03105	0.00418898			Y38E10A.14	-3.42977	0.000743164
F54D1.6	3.0295	0.000213449			pqn-44	-3.42728	3.85997e-05
gbb-2	3.02583	0.0353064			F53C11.9	-3.42542	0.00272876
cyp-13A12	3.0246	0.0144063			fipr-1	-3.42426	0.00448415
unc-18	3.02421	0.000536478			F41E7.7	-3.42156	0.00845219
chil-23	3.02367	0.0343347			Y54G11A.14	-3.42094	0.0154795
ZK945.4	3.02277	0.0109626			R05D8.7	-3.419	0.02301
knl-1	3.01593	0.000123552			Y38H8A.7	-3.41734	0.000286833
C41G7.6	3.01502	0.00144755			dlc-1	-3.41684	0.000273356
fnci-1	3.01194	0.00081054			Y73F4A.2	-3.41271	0.00325013
sipa-1	3.01052	0.00193325			rpl-39	-3.40989	0.000126656
frpr-5	3.01042	0.0366815			W02A11.1	-3.40788	0.000104571
trpa-1	3.0103	0.0321299			Y47G6A.33	-3.40712	0.000165044
D2096.12	3.00973	0.000249992			ZK402.1	-3.40609	0.0381031
ugt-50	3.00949	0.000170322			Y71F9B.13	-3.40596	6.12813e-05
syd-9	3.00876	0.0372265			C26C6.6	-3.40199	0.000189442
mrp-3	3.00816	0.00176638			lem-2	-3.40085	5.86823e-05
vet-1	3.0058	0.0321074			C35E7.12	-3.40009	0.011795
atg-2	3.0056	0.000582833			C31H5.4	-3.39749	0.000328703
R03D7.8	3.00467	0.0178724			col-71	-3.39674	0.000504873
pept-3	3.00433	0.00241659			ZC416.2	-3.39488	0.0168052
mlk-1	2.99928	0.00213354			Y39B6A.34	-3.39272	0.000174161
gon-1	2.99829	0.0123442			abf-1	-3.39044	0.0214749
clec-7	2.99642	0.0129609			K11H12.4	-3.38396	6.06838e-05
C15H9.5	2.99372	0.00195499			mpc-2	-3.38233	4.43074e-05
C18C4.7	2.99339	0.0013133			dhs-9	-3.37886	2.16817e-05
mctp-1	2.98738	0.00134676			K11H12.1	-3.37504	5.54671e-05
K11G9.5	2.98659	0.00740109			Y94H6A.7	-3.37285	0.000515853
cpr-1	2.98631	0.000353704			msrp-1	-3.36979	0.000289739
Y37A1B.17	2.98572	0.000181758			fbxa-55	-3.3656	0.000469478
ZC513.3	2.98405	0.0341825			uaf-2	-3.36272	6.72772e-05
T10C6.7	2.98313	0.0051036			C30G12.2	-3.35356	1.22151e-05
unc-13	2.98242	0.0045053			sqst-1	-3.35329	5.49443e-05
nhr-57	2.97899	0.0174819			F28F8.7	-3.34559	0.0023995
prk-1	2.97826	0.0014521			fipr-9	-3.34107	0.00259326
saeg-1	2.97751	0.000386591			C07B5.8	-3.34103	0.0409463
H24G06.1	2.97704	0.00025479			col-41	-3.33584	0.0214734
C09B8.4	2.97588	0.0166936			his-13	-3.33272	0.00914134
R05D3.12	2.97256	0.00118389			mrpl-45	-3.33267	1.56219e-05
cnnm-1	2.97225	0.00653175			col-129	-3.33225	0.000864004
puf-12	2.97091	0.000217703			B0432.14	-3.33101	0.0356743
ifg-1	2.96934	0.00039865			F45H10.3	-3.33046	8.38081e-05
T19D12.6	2.96899	0.000105521			T18D3.6	-3.32446	0.00076776
C17H12.12	2.96567	0.00145647			rpl-20	-3.31851	4.70928e-05
evl-14	2.96527	0.000231751			col-101	-3.31545	3.90847e-05
F54B3.1	2.95876	0.000364904			C50B8.4	-3.31393	0.0234006
cul-5	2.95872	0.000447628			ttr-54	-3.31032	0.000757026
etc-1	2.95694	0.000617273			Y39B6A.42	-3.30836	0.00116045
F22B7.9	2.95612	0.000221618			dhs-23	-3.30765	0.00736643
atf-6	2.95611	0.00496031			rpl-19	-3.30598	4.76295e-05
mix-1	2.95495	0.000101883			argk-1	-3.30237	0.000942971
ctsa-4.2	2.95442	0.000247698			Y65B4BL.4	-3.29059	0.000179328
acd-3	2.95376	0.0273355			mlc-6	-3.28646	0.00921627
C26D10.6	2.95232	0.00518671			his-47	-3.2838	0.0291565
T13C2.3	2.95158	0.0507309			Y71H2AM.4	-3.2821	0.00021605
Y105E8A.27	2.95015	0.00389464			nlp-56	-3.28039	0.0156552
hira-1	2.94951	0.00114535			ZK402.3	-3.27847	0.000783856
octr-1	2.94903	0.029937			B0281.4	-3.27756	0.0264333
ZK632.2	2.94647	0.00034604			eef-1B.1	-3.27728	3.72371e-05
Y34B4A.10	2.9458	0.0491301			Y38H6C.16	-3.2755	0.029995
cht-3	2.94448	0.000565323			Y71G12B.22	-3.27278	0.000812644
B0207.1	2.94055	0.0065667			ZK813.1	-3.27182	0.000335592
B0212.3	2.94039	0.0214907			rps-15	-3.27146	7.14088e-05
arf-1.1	2.94025	0.0110348			ZC204.14	-3.27042	0.00123996
sel-2	2.93723	0.000245298			cal-8	-3.26991	0.0336633
W05H9.2	2.93594	0.00158405			F27B10.1	-3.26957	0.0359892
Y9D1A.1	2.93489	0.0410581			Y69H2.7	-3.26839	6.48901e-05
T20B3.1	2.93481	0.00791142			rps-11	-3.26809	5.70854e-05
iglr-2	2.93342	0.000180024			his-32	-3.26361	0.0262179
D2096.11	2.9332	0.00902886			R12E2.7	-3.26206	0.0136223
nhr-40	2.93189	0.0020598			hmg-12	-3.25921	0.000232586
hrg-7	2.93089	0.00205753			mai-2	-3.25128	0.000275844
pqn-18	2.92946	0.014816			F53B3.6	-3.25	0.00115071
K02B12.5	2.92864	0.000377853			lec-8	-3.24994	0.00120079
ZK1225.4	2.92797	0.00815659			B0336.13	-3.24921	0.000318002
cnnm-5	2.92739	0.0106749			asm-3	-3.24876	0.0114227
C06B8.7	2.92708	0.0109161			cnc-2	-3.24802	0.0186666
dyc-1	2.92624	0.0183459			ZK616.2	-3.24712	0.00642269
nep-5	2.9252	0.00141512			Y54E10A.10	-3.24404	1.35979e-05
nhr-53	2.92319	0.0286959			rps-17	-3.23309	7.26454e-05
daf-15	2.91885	0.000189622			Y71H2B.1	-3.23162	0.00154707
F10G7.10	2.91859	0.000286329			Y41C4A.17	-3.2275	0.0147259
slo-2	2.9185	0.00743955			lsm-6	-3.22626	0.000327125
B0454.5	2.91693	0.00678113			col-143	-3.22287	7.20381e-05
ptr-3	2.9167	0.0333719			cox-17	-3.2226	0.000315412
F19C6.4	2.9121	0.0212636			his-25	-3.22106	0.0120295
vwa-8	2.91141	0.000225654			rbm-3.2	-3.2196	0.000240445
fbxl-1	2.90948	0.00295838			eef-1B.2	-3.20716	7.25935e-05
dhc-1	2.90695	0.000725951			ttr-27	-3.20507	0.00618048
fig-1	2.90677	0.0288004			dnpp-1	-3.20282	9.24718e-05
acox-1.4	2.90675	0.00200729			W05H7.2	-3.20199	0.00505143
tmem-131	2.90634	0.000525704			snr-6	-3.20159	0.000710433
gbb-1	2.90324	0.035842			C49A9.10	-3.19897	0.000152804
pqn-21	2.90083	0.0031613			arch-1	-3.19779	0.000383828
acox-1.5	2.90062	0.000537496			rps-30	-3.19536	6.99727e-05
F46C5.6	2.90056	0.0173597			ZK970.7	-3.19412	0.015199
pyr-1	2.89977	0.000187079			F52C6.2	-3.18887	0.000375823
mpz-1	2.89891	0.00759132			oig-2	-3.1885	9.35251e-06
F26E4.5	2.89847	0.0154721			C49H3.16	-3.18837	0.0303203
ddn-1	2.89141	0.026467			gst-4	-3.18664	9.99871e-05
T10B10.8	2.89074	0.00556928			his-9	-3.18606	0.0104033
C11H1.2	2.88902	0.0207615			rpl-25.2	-3.18594	0.000114917
F23F12.13	2.8876	0.0211693			C03B1.14	-3.18542	0.00190716
clec-119	2.88398	0.0123146			rps-24	-3.18128	9.7992e-05
T22D1.11	2.88391	0.0317969			nlp-71	-3.18086	0.0247149
tmem-135	2.87954	0.020313			cpx-2	-3.17713	0.0450417
F13E9.1	2.87618	0.00209265			rps-4	-3.17273	6.0301e-05
rde-1	2.87562	0.00083317			Y54G11A.17	-3.17152	0.000144593
tps-2	2.87539	0.000267813			rps-16	-3.16963	0.000145199
F36G3.1	2.87538	0.00239199			rpl-36.A	-3.16945	0.000138156
dhhc-13	2.87497	0.0417561			Y51H1A.3	-3.16836	0.00016736
lin-59	2.87434	0.000772039			C44C1.6	-3.16673	0.0140494
lin-2	2.8701	0.0105878			fbxa-69	-3.16541	0.00152976
famk-1	2.86721	0.00106422			col-98	-3.16483	7.8802e-05
K08D8.5	2.86623	0.000358678			Y37H2A.12	-3.16135	0.00258015
clec-266	2.86343	0.0394704			R06A10.1	-3.16028	0.0209043
acs-6	2.8605	0.00299357			F58D5.5	-3.15649	0.00146601
ipla-5	2.8577	0.0170006			col-40	-3.15503	0.0106205
gls-1	2.85323	0.000129074			Y4C6A.4	-3.15292	0.00828612
T28H10.3	2.85321	0.000315256			Y116A8B.4	-3.1511	0.00665702
Y116A8A.4	2.85192	0.0440828			blos-7	-3.15081	0.00286934
H14N18.4	2.85106	0.00600379			rpl-27	-3.14754	9.44832e-05
C36B1.9	2.8487	0.00335197			nlp-80	-3.14698	0.00521342
ncx-4	2.84824	0.0447702			rbm-39	-3.14698	7.91622e-05
T28C12.4	2.84784	0.0542917			W02H5.2	-3.14643	4.95089e-05
par-1	2.84601	0.000395016			moa-2	-3.14506	0.00180935
nrde-4	2.84404	0.000315611			C01H6.8	-3.14252	0.0012838
F14E5.2	2.84383	0.000222856			mrpl-55	-3.13465	0.000331752
C23H4.3	2.84227	0.00450923			cut-2	-3.12716	0.00721485
C44H4.4	2.83847	0.00194574			H40L08.2	-3.12591	0.000712236
myrf-2	2.83746	0.000879636			sams-1	-3.12354	0.0214642
nhr-62	2.83634	0.0124991			Y66D12A.9	-3.1225	3.06817e-05
C01G6.5	2.83174	0.000259246			col-145	-3.12052	0.00371743
F58D2.2	2.83125	0.00424175			srsx-25	-3.12051	0.0542916
cpz-2	2.83039	0.000334847			F44G3.10	-3.11998	0.00817215
znfx-1	2.83032	0.000694014			T06E6.10	-3.11968	0.000292508
glp-1	2.82826	0.000540783			Y71F9AL.6	-3.1174	0.0482371
pqn-65	2.82759	0.000219525			mup-2	-3.11594	0.000152152
twk-31	2.82678	0.0364314			F32D1.7	-3.11165	0.000290322
clec-227	2.82571	0.0411088			C49G9.2	-3.11005	0.0304262
wrn-1	2.8248	0.000922346			Y18D10A.11	-3.10742	0.000299725
ppfr-1	2.82249	0.000323729			nspd-1	-3.10658	0.00049333
C01G5.4	2.82061	0.0300316			Y43F8B.11	-3.10509	0.0126027
klp-3	2.81804	0.0069998			C16C10.4	-3.10423	0.000188069
R05D3.9	2.81693	0.000484686			rpl-7	-3.10405	9.45307e-05
cyp-14A1	2.81684	0.0401056			snr-2	-3.1035	0.000582707
acp-3	2.81602	0.0106697			C47A4.5	-3.10321	0.00342294
nmy-2	2.81425	0.000720748			Y54G2A.18	-3.10314	0.000262386
npp-21	2.811	0.000814567			clec-225	-3.10233	0.0152123
pqn-72	2.80793	0.00799795			Y38E10A.24	-3.10169	0.000256672
daf-18	2.80727	0.000786233			mac-1	-3.09915	3.61858e-05
crn-3	2.80697	0.000253545			col-142	-3.09869	0.000592044
C25F9.5	2.80649	0.0115611			Y45G12C.16	-3.09725	0.000904344
gtl-1	2.80608	0.000994727			W01G7.4	-3.09639	6.67283e-05
lam-1	2.80533	0.00158203			C15C7.5	-3.09614	3.40888e-05
F55D12.2	2.80371	0.00525573			nlp-29	-3.09506	0.00428583
rnh-1.1	2.80304	0.0049334			B0491.7	-3.09334	0.000145905
R10E11.5	2.8027	0.0219846			col-103	-3.09074	0.000404824
F49C12.10	2.79594	0.0541078			his-68	-3.08998	0.00216787
hecd-1	2.79526	0.00094438			F49D11.14	-3.08902	0.00379531
C05D11.8	2.79287	0.00200891			C38D4.7	-3.08307	0.0326052
ptc-3	2.79231	0.00978248			vps-2	-3.08247	0.000130849
F57F4.4	2.79115	0.00294788			W02H5.19	-3.07831	0.0012839
R10E8.6	2.79066	0.0318763			ndk-1	-3.07643	0.000222041
hgap-2	2.78976	0.000414897			Y22D7AL.6	-3.07548	0.0344401
F16F9.4	2.78708	0.00868806			abu-11	-3.07094	0.0520343
met-2	2.78689	0.000424134			nlp-18	-3.06751	0.03253
Y59E9AR.2	2.78579	0.022993			C50A2.3	-3.06721	0.0170586
acs-18	2.78463	0.00326212			K01D12.7	-3.06715	0.000301708
ugt-16	2.78443	0.00472415			glb-33	-3.06636	0.0323703
R03G8.3	2.78193	0.022009			hmg-1.1	-3.06552	0.000273881
eat-3	2.77898	0.000182174			Y77E11A.2	-3.06409	0.000109249
grk-2	2.77807	0.0262371			icd-2	-3.06333	0.000166593
adt-3	2.77519	0.017217			Y53H1B.2	-3.06207	3.08865e-05
bcc-1	2.7737	0.0447767			ttr-59	-3.062	0.000164422
F13H8.8	2.77183	0.0485539			F36A2.7	-3.06188	0.000226552
ldb-1	2.77077	0.00394949			ztf-28	-3.06174	0.00183662
ptr-12	2.77019	0.037724			acs-3	-3.06139	0.0299185
dhs-7	2.76892	0.0094026			rpl-30	-3.06124	0.000100101
gld-2	2.76879	0.000189176			Y59H11AR.10	-3.05964	0.0167933
madd-4	2.76876	0.0399527			oig-3	-3.05948	0.00388668
F27C8.5	2.76831	0.00167435			Y75B12B.3	-3.05858	0.0066558
mab-31	2.76808	0.00158498			pbs-2	-3.05826	0.000488114
ufd-2	2.76753	0.000364838			nspd-10	-3.05762	0.000824731
C53B4.4	2.7673	0.000240136			Y71G12B.23	-3.05728	0.00708875
aka-1	2.76707	0.000702932			rps-13	-3.05632	0.000141396
clh-3	2.76628	0.00495524			nlp-77	-3.05626	0.000123223
agef-1	2.76617	7.36392e-05			Y116F11A.6	-3.05573	0.030677
Y106G6D.5	2.76531	0.00113094			rpl-32	-3.05476	0.000223578
F45F2.10	2.76448	0.000270169			phat-4	-3.05166	0.00465596
Y102A11A.3	2.76402	0.000741652			F08G2.7	-3.05163	0.0134596
ZK973.1	2.75971	0.000752503			B0222.5	-3.05008	3.89727e-05
sec-5	2.75749	0.000390121			cox-4	-3.04683	0.000120656
pmp-2	2.75742	0.000203958			immp-2	-3.04635	0.000461695
golg-2	2.757	0.000183566			col-117	-3.04569	0.00294162
Y69H2.10	2.75595	0.0330484			mrpl-17	-3.04533	2.23187e-05
sphk-1	2.75473	0.00325186			clik-3	-3.04433	0.000493141
Y34B4A.4	2.7547	0.0231096			T21F4.1	-3.0428	0.000187191
cyp-33E2	2.75375	0.00732668			rps-3	-3.04269	0.000155969
T15B7.1	2.75197	0.00124829			fbxa-219	-3.0392	0.0259951
ugt-49	2.74942	0.000232772			K02E11.3	-3.03722	0.00657416
pde-4	2.7481	0.00269107			ins-27	-3.03561	0.00357388
F41H10.4	2.74712	0.00152522			irg-3	-3.03544	0.00107785
F54H12.8	2.74678	0.0248014			C04E12.2	-3.03454	0.00847246
K10D3.6	2.74596	0.00255874			T03F6.10	-3.02877	0.00436384
R03G8.6	2.74536	0.002347			K02B7.3	-3.02763	0.000130974
dnc-1	2.74167	0.000491293			T27E4.1	-3.02528	0.050162
plc-4	2.74134	0.000233174			M28.5	-3.02369	0.000415227
T10E9.3	2.74127	0.0105081			F31E3.6	-3.02165	0.000404862
sup-26	2.74026	0.00109114			F23D12.7	-3.01932	0.000739863
cutl-16	2.73973	0.0453785			H25P19.1	-3.01675	0.0012743
nas-39	2.73796	0.040153			ssp-31	-3.01606	4.87192e-05
flp-7	2.73765	0.00978195			F33G12.7	-3.01304	0.00167904
wnk-1	2.73582	0.000887287			B0361.9	-3.00908	0.00860349
C56G2.5	2.73294	0.0030644			col-104	-3.00788	0.00316908
clip-1	2.73228	0.0197005			T27F6.7	-3.00158	0.000980553
F18C12.3	2.73123	0.001237			F14H12.7	-3.00139	0.0253918
F10D11.6	2.72729	0.00666341			nhr-74	-2.99754	0.0202853
lig-1	2.72553	0.000724734			Y57G11C.40	-2.99738	0.0159845
haf-1	2.72497	0.0237643			pqn-48	-2.99588	0.000286121
lonp-1	2.72357	0.000339476			col-20	-2.99561	0.000442914
daf-2	2.71956	0.00183644			C29G2.6	-2.99466	0.000883601
Y71H2AM.10	2.71906	0.0533758			tin-13	-2.99357	0.000358174
C05C10.2	2.71799	0.000384429			clc-1	-2.99311	0.000273623
nhr-22	2.71798	0.00410871			T01C8.2	-2.99196	0.000581819
K08E4.7	2.71652	0.0132894			Y69A2AR.21	-2.98978	0.000753391
F55C12.5	2.71283	0.000206783			Y9C12A.1	-2.98633	0.00841946
C14C10.5	2.71054	0.0011868			mxl-2	-2.98573	0.000384123
jmjd-4	2.70713	0.0548426			ubq-2	-2.98516	0.000223827
drsh-1	2.70586	0.00174087			Y94H6A.12	-2.9844	0.00471868
gly-2	2.70536	0.0105385			cyn-7	-2.98415	0.000334277
soc-2	2.70475	0.00183358			flp-11	-2.98176	0.00634998
ZC376.8	2.69837	0.00735304			col-65	-2.98165	0.0152949
clec-265	2.69525	0.000415102			C01F1.3	-2.9794	0.001046
ZC328.3	2.6921	0.00392388			sedl-1	-2.97895	0.00245579
ugt-26	2.69178	0.0129744			mrps-12	-2.97853	8.1668e-05
sec-10	2.69161	0.000288587			F36H12.4	-2.97652	0.000842736
T24B8.7	2.69123	0.000693466			ttr-38	-2.97628	0.030009
T10E9.4	2.69121	0.0043871			ule-3	-2.97456	0.000313153
abt-2	2.68975	0.00454007			mrpl-41	-2.96934	8.95383e-05
rev-1	2.68566	0.00984109			gmn-1	-2.96871	0.0007355
chd-1	2.68116	0.00507957			lem-4	-2.96786	0.000329604
T25G12.6	2.67871	0.0133403			nlp-26	-2.96464	0.000396135
rhgf-1	2.67685	0.0310267			Y37E3.30	-2.96239	0.0378031
nac-3	2.67616	0.00998454			T11B7.5	-2.96211	0.00148233
C14A4.12	2.6746	0.029381			Y23H5A.2	-2.95942	0.00589473
otpl-3	2.67432	0.0269749			noa-1	-2.95867	3.23411e-05
clec-47	2.6742	0.00302499			Y47D3A.32	-2.9579	0.0062279
ocrl-1	2.67397	0.000499394			mrpl-40	-2.95725	0.000134682
F35C11.4	2.67055	0.0336027			rol-8	-2.9552	0.00385523
vps-54	2.66946	0.00166912			tomm-20	-2.95427	0.000295844
mtr-4	2.66917	0.000371938			E04F6.8	-2.94894	0.000403183
nhr-27	2.66887	0.0031098			atp-4	-2.9471	0.000327018
ubr-1	2.66831	0.000658825			T16G1.13	-2.94703	0.00363304
sys-1	2.6676	0.00966388			gst-15	-2.94568	0.0154476
swsn-4	2.66359	0.00141883			tsen-34	-2.94547	0.00404821
C23H4.7	2.66325	0.0321374			mif-2	-2.94514	0.000150867
gfi-1	2.66303	0.00501869			Y48E1B.17	-2.94438	0.00732315
dgk-5	2.66277	0.0103378			Y47D7A.13	-2.94293	0.00881968
clec-73	2.65937	0.00908026			rbm-3.1	-2.94121	0.00147024
Y14H12A.1	2.65851	0.00593797			clec-5	-2.94048	3.77639e-05
rmh-2	2.65801	0.00498714			cls-2	-2.94042	0.000162766
C05D11.9	2.65744	0.00065836			mlc-3	-2.93609	0.000281504
gon-4	2.65683	0.00189227			elf-1	-2.93598	0.0149785
T13F3.8	2.65537	0.00189751			cox-10	-2.93418	0.00493507
inst-1	2.65481	0.000893107			his-65	-2.93295	0.0425247
slc-28.1	2.65459	0.0351486			aqp-6	-2.93181	0.0516324
F56F4.3	2.65426	0.0263268			Y18H1A.4	-2.93095	0.000267674
C07H6.4	2.65309	0.000584796			Y53G8AR.9	-2.93078	8.50939e-05
C24B5.4	2.65232	0.0189655			ZK1290.5	-2.92789	0.000513771
F32H5.1	2.65062	0.000421728			Y55F3BR.11	-2.92563	0.0079854
H12D21.10	2.65023	0.0287025			flp-1	-2.9224	0.00777723
pdfr-1	2.64728	0.0314102			lin-1	-2.92107	0.00152216
B0361.3	2.64533	0.00146179			col-124	-2.92065	0.000601966
F02H6.2	2.6424	0.00724186			Y39A3CL.3	-2.92042	0.00176466
pbo-5	2.64222	0.049625			rpl-10	-2.91689	0.000214222
jhdm-1	2.64215	0.000651356			C15H9.11	-2.91612	0.0219421
T24B1.1	2.64129	0.00166413			C50F7.5	-2.91574	0.00243985
F57A8.6	2.64116	0.0138425			spd-1	-2.91548	0.00070985
suco-1	2.63963	0.000543374			Y53G8B.1	-2.91256	0.00193274
R07B7.6	2.63652	0.0129951			C18D11.1	-2.90809	0.00137575
itx-1	2.63567	0.00649557			his-59	-2.90756	0.0170578
Y105C5B.15	2.63475	0.000128403			T22B11.4	-2.90679	0.00560894
sma-6	2.634	0.0118341			hsp-25	-2.90453	0.000239257
ncr-2	2.63273	0.00845637			chk-1	-2.90422	0.000778872
C14B4.2	2.63014	0.0274941			col-144	-2.90335	0.00611996
snt-1	2.62907	0.0382769			rpl-22	-2.90228	0.000310058
nhr-193	2.6286	0.0341205			col-19	-2.90132	0.00057013
T06A1.5	2.62804	0.00526094			Y48C3A.18	-2.90111	0.00358533
gei-1	2.62612	0.0173292			T10C6.15	-2.89554	0.0219145
tom-1	2.62564	0.0117676			mrpl-36	-2.89447	0.000839907
F55A12.6	2.62505	0.0351388			H20J04.6	-2.89363	0.00144499
flp-10	2.62361	0.0315447			rps-1	-2.89305	0.000185967
K11H3.8	2.62247	0.00839381			ZK6.11	-2.89282	0.000503646
ubr-5	2.6209	0.00120792			ZK856.16	-2.89262	0.0029107
abts-1	2.62069	0.000793836			Y38F2AR.9	-2.8898	0.00119433
W09C3.2	2.61694	0.0133897			Y39G10AR.32	-2.884	0.00103897
catp-4	2.61638	0.00305407			F27C1.4	-2.88265	0.0277892
C53C11.2	2.6143	0.0290996			cyp-35A2	-2.88092	2.60779e-05
F55G11.8	2.61347	0.000397893			pqn-60	-2.88042	0.0395111
T05F1.2	2.61214	0.00146042			H40L08.7	-2.8799	0.00082517
F54C9.9	2.61068	0.00141728			dnj-21	-2.87936	0.00024735
sur-5	2.60915	0.00331902			Y39G8B.1	-2.87828	0.000335358
pbrm-1	2.60902	0.000981563			lido-9	-2.87771	0.000180661
F34H10.3	2.6088	0.00609722			C36C5.12	-2.87686	0.033452
C14B9.8	2.60825	0.000420188			eif-6	-2.8766	0.000471504
K05F1.6	2.60813	0.0413211			hlh-33	-2.87604	0.0136722
mon-2	2.60781	0.000290135			col-179	-2.87571	0.00041105
cut-4	2.60728	0.0481716			K10B3.1	-2.8738	0.00568903
C29H12.6	2.60637	0.0296839			F38B7.2	-2.87375	0.0160008
rhr-1	2.60202	0.00656332			Y37E11B.5	-2.8733	0.000558278
D1022.9	2.59797	0.0040389			cpn-3	-2.87236	0.000243254
R10H10.7	2.59632	0.00352584			R03H10.6	-2.87195	0.0473168
glc-1	2.59464	0.0238626			pqn-83	-2.87087	0.000427788
let-355	2.59346	0.000536443			tni-3	-2.87029	9.69165e-05
math-33	2.59313	0.0014582			col-17	-2.86845	0.0168738
unc-103	2.5928	0.0438276			T03D3.5	-2.86633	0.00522055
mrp-6	2.5918	0.0360562			D1081.3	-2.86597	0.00572071
spp-1	2.59135	0.000577642			zfp-3	-2.86595	0.000384943
F10C2.4	2.59094	0.000652379			H24K24.3	-2.864	0.000321835
nhr-173	2.59039	0.0536515			K02E11.5	-2.86194	0.00198428
nhr-19	2.5856	0.00919961			ZK688.4	-2.86141	0.0244561
hir-1	2.58436	0.00665503			oig-1	-2.85969	0.0178034
ZK1225.5	2.58336	0.0317737			Y71G12B.35	-2.85553	0.0364038
C10A4.10	2.58333	0.0137565			mrps-25	-2.8537	0.000143945
T05F1.8	2.58303	0.00367532			gna-1	-2.85318	0.0104483
drh-3	2.58298	0.000940767			chin-1	-2.85268	0.000146357
exc-1	2.58061	0.0448318			phy-3	-2.85253	0.00407771
clp-3	2.57948	0.0537561			T07E3.2	-2.85068	0.00228513
lys-7	2.57867	0.00430791			atg-3	-2.84683	0.000207701
rrf-3	2.57691	0.0142371			W02B8.1	-2.84543	0.0258574
peli-1	2.57641	0.00726479			tre-5	-2.84534	0.0332915
sdc-2	2.57531	0.0342575			far-1	-2.84429	0.000307165
cul-4	2.57416	0.00103723			T26H5.14	-2.84412	0.0471194
pmk-1	2.57382	0.00730285			ZK909.6	-2.83851	0.000384497
catp-7	2.57372	0.00083539			Y41C4A.12	-2.83567	0.0177481
kmo-1	2.57151	0.00416741			npax-4	-2.83523	0.00657828
ubr-4	2.57093	0.00939756			acsd-1	-2.83437	0.00738693
ctf-4	2.5703	0.00131879			col-184	-2.83312	0.00106986
rpc-1	2.56947	0.0015544			Y105E8B.9	-2.82881	0.000857848
C40H1.8	2.56902	0.0160413			nspc-1	-2.82878	0.000827507
emb-5	2.56823	0.00188803			C02F5.14	-2.82429	0.00316252
Y17G9B.4	2.56803	0.0341409			nlp-28	-2.82426	0.00110829
T24E12.5	2.56712	0.0393944			ZC21.3	-2.82264	0.0107362
vrk-1	2.56387	0.00121434			F37C4.5	-2.82221	0.000471218
aph-2	2.56305	0.00230845			Y57G11C.38	-2.82081	0.0146514
T20D3.14	2.56078	0.00516706			F36D1.4	-2.82046	0.00603516
T06D8.10	2.55988	0.0432168			chpf-2	-2.81762	0.00814571
C34F6.10	2.55925	0.00516684			gba-2	-2.81459	0.0506654
hse-5	2.5581	0.00321285			fbxa-11	-2.81368	0.0201447
mcp-1	2.55779	0.0296116			K11D2.4	-2.81275	0.00152988
Y47D7A.7	2.55654	0.0279496			C08F8.9	-2.80995	0.000733812
C25D7.5	2.55299	0.0374387			lev-11	-2.80822	0.000391799
Y53F4B.36	2.55205	0.0501676			F54B8.4	-2.80555	0.0204303
hgrs-1	2.55014	0.000834719			Y39A1A.21	-2.80551	0.000949375
acdh-4	2.5497	0.0101197			snpc-3.1	-2.80382	0.00237352
C14H10.3	2.54966	0.00409288			Y48A5A.3	-2.80173	0.00116688
rgr-1	2.5489	0.00130638			F07C6.3	-2.80078	0.0062349
set-6	2.54827	0.0186525			Y54G9A.5	-2.79971	0.000643515
K09C4.5	2.54654	0.0291163			arrd-14	-2.79827	0.00488002
C35A5.8	2.54629	0.00259335			ufc-1	-2.79586	0.000257329
glb-20	2.54393	0.0464537			Y116A8C.10	-2.79407	0.00297635
smc-4	2.53954	0.00104891			F35B12.3	-2.79386	0.032028
T16G1.9	2.53954	0.000356845			Y62H9A.5	-2.79314	0.000870598
svop-1	2.53627	0.0363348			coa-5	-2.79124	0.00211284
clp-2	2.53506	0.00318821			K07A1.15	-2.78841	0.012433
ppk-1	2.53493	0.002528			aqp-8	-2.78701	0.00422627
ctf-18	2.53306	0.00103341			pid-1	-2.78685	0.00257274
prx-1	2.53241	0.0382583			K07E8.7	-2.781	0.000962937
pigg-1	2.5316	0.0104811			pdf-2	-2.78098	0.0462637
fbxa-211	2.53052	0.0464611			Y65B4A.6	-2.78023	0.000900851
kqt-2	2.53042	0.00953529			Y45F10B.3	-2.77967	0.00494092
unc-84	2.53018	0.00168371			C25D7.16	-2.77809	0.00135637
acp-5	2.53018	0.0156712			col-63	-2.7757	0.0320169
T11G6.4	2.52897	0.0109622			M142.8	-2.77543	0.00132985
lin-29	2.52871	0.0396799			Y53F4B.14	-2.77499	0.00263979
Y42H9AR.4	2.52711	0.0028106			lgg-1	-2.77364	0.00116506
ire-1	2.52444	0.00109923			ZK105.1	-2.77358	0.000342473
uggt-1	2.52358	0.000972085			ZC116.1	-2.77291	0.0176726
ent-4	2.52247	0.0113078			Y71F9AR.4	-2.77217	0.0029437
F28C1.1	2.52193	0.00412294			rps-14	-2.77125	0.000676687
let-711	2.52169	0.00181411			F41B4.2	-2.77102	0.0113009
die-1	2.52161	0.00425219			mzt-1	-2.76919	0.00368135
mrck-1	2.52092	0.000660944			mrpl-12	-2.76875	0.000349468
C55B7.3	2.5182	0.0146567			T05F1.13	-2.76761	0.00519372
nhx-3	2.51794	0.0165403			C46C2.7	-2.76744	0.00526029
gei-14	2.51669	0.00479951			Y66D12A.21	-2.76561	0.000715458
Y39B6A.1	2.51591	0.00313332			F40H3.2	-2.76553	0.00144681
C03B1.13	2.51385	0.0230648			rsr-1	-2.76401	0.000156229
R186.1	2.51303	0.0262346			hsd-2	-2.76273	0.0252716
hasp-1	2.51182	0.0133408			Y62H9A.3	-2.76248	0.00240757
usp-33	2.5041	0.0109626			R12E2.11	-2.76052	0.000247454
fmo-1	2.50254	0.00424299			rps-23	-2.7574	0.000822508
nhr-101	2.50208	0.0212276			alh-8	-2.75672	0.000391529
zipt-17	2.50091	0.0406482			comt-5	-2.7562	0.024858
F20G4.2	2.50043	0.0223337			Y73F4A.3	-2.7562	0.0306299
C13C4.4	2.49937	0.0469216			his-57	-2.75534	0.0456624
F26A1.13	2.49873	0.0047977			ucr-2.1	-2.75529	0.000532761
mma-1	2.49783	0.00121375			col-130	-2.75351	0.0202105
hcp-2	2.497	0.00156032			F34D10.3	-2.75105	0.0339929
oac-59	2.49437	0.0110982			nekl-2	-2.75085	0.00111238
bre-3	2.49423	0.00038024			mlc-2	-2.74992	0.000442106
gana-1	2.49422	0.0294076			rps-8	-2.74764	0.000366058
sqrd-1	2.49383	0.0161129			F29B9.11	-2.74727	0.000959108
dpy-31	2.49338	0.0110919			rpb-7	-2.74456	0.00131544
C05D12.3	2.49267	0.00195653			C13B7.6	-2.74391	0.00289109
ncx-6	2.49156	0.033973			col-8	-2.73912	0.00064797
cua-1	2.49046	0.000937669			F23F1.7	-2.73621	0.0111314
F13B9.1	2.48765	0.000880773			R11F4.1	-2.73605	0.001348
nhr-47	2.48505	0.021043			exos-1	-2.73571	0.000992197
F53A2.9	2.48476	0.0447213			F27E5.7	-2.73491	0.0519839
nas-11	2.48406	0.000481215			snr-5	-2.73484	0.00182082
cand-1	2.48277	0.00454683			W05H7.1	-2.73455	0.0119388
F28H6.6	2.47919	0.0290592			lec-10	-2.73392	0.000655797
him-1	2.47791	0.00203022			Y47D3B.12	-2.73324	0.0243332
dcaf-1	2.47788	0.00152324			F37C12.21	-2.73264	0.0346983
smc-6	2.47772	0.00325052			lido-13	-2.72858	0.00510306
kin-5	2.4765	0.0166939			Y40B1B.7	-2.72789	0.000796552
Y73F8A.20	2.47615	0.0244651			Y17D7B.4	-2.72697	0.000509565
let-418	2.4752	0.00229365			Y105E8B.6	-2.72547	0.0100697
gpa-7	2.47513	0.0456963			spp-15	-2.72492	0.000411997
xpo-3	2.47507	0.00149275			F43C9.2	-2.7246	0.000630123
polq-1	2.4745	0.00729865			W08F4.3	-2.72226	0.00197826
C09E7.7	2.47399	0.00572747			Y55B1BL.1	-2.71951	0.00527965
tat-5	2.47335	0.00112821			trx-4	-2.71817	0.000594054
cpr-8	2.47177	0.000869541			F19C7.4	-2.71628	0.0293161
ced-12	2.46967	0.00205833			efhd-1	-2.7157	0.00239141
clec-205	2.4694	0.0460176			eri-5	-2.71483	0.00233464
C03H12.1	2.46814	0.00540068			C18E9.9	-2.71189	0.00107789
mog-1	2.46787	0.000946915			F58F9.1	-2.71042	0.0410553
M01A8.1	2.46649	0.0529606			F19G12.9	-2.70754	0.0243685
H06I04.3	2.46558	0.00176581			T23G11.11	-2.70746	0.00175498
F57F4.1	2.4645	0.00700042			nhr-231	-2.70711	0.0338918
sago-1	2.46432	0.00132558			Y71F9B.1	-2.70703	0.00152822
npp-12	2.46373	0.0032186			F17C11.26	-2.70633	0.00131318
C30G12.6	2.46225	0.00400277			B0250.5	-2.70476	0.00103826
swsn-7	2.461	0.00139013			R02F2.1	-2.70471	0.00102232
ZC581.3	2.45775	0.0103052			T27A8.2	-2.70237	0.00961944
dre-1	2.45611	0.0223015			F44E2.9	-2.70182	0.000486265
capg-2	2.45582	0.0022294			F22D6.8	-2.70171	0.00585487
W05E10.1	2.45519	0.0523784			C49F8.3	-2.70158	0.0198761
grk-1	2.45308	0.0087162			ZK550.6	-2.70154	0.00212797
T20F7.1	2.45235	0.0109041			nspd-2	-2.70129	0.00180285
ttbk-3	2.44999	0.0461524			ZK688.12	-2.70111	0.00922454
T05E7.3	2.44954	0.00463379			R07E4.3	-2.70018	0.000857568
C47E12.11	2.44852	0.0226399			C01G12.3	-2.69808	0.00265614
fln-1	2.44812	0.00484966			R144.13	-2.69782	0.00831129
rtel-1	2.44718	0.0050555			Y4C6B.7	-2.69717	0.000594172
C01B10.4	2.4465	0.0452222			C49F5.7	-2.69512	0.00157108
C14B9.2	2.44538	0.00097037			rpl-14	-2.69484	0.000797109
ptp-3	2.44449	0.00386471			nuo-3	-2.69363	0.00117882
C23G10.8	2.44297	0.00151404			Y69A2AR.1	-2.69207	0.000856025
nas-7	2.4382	0.0409584			Y59A8B.12	-2.68993	0.00367129
eppl-1	2.43753	0.0280661			F58F12.2	-2.6894	0.00436708
farl-11	2.43752	0.0015162			F42A6.6	-2.68894	0.00190922
nrde-2	2.43661	0.000662459			mtq-2	-2.68803	0.00692599
set-2	2.43546	0.00412151			dyf-3	-2.6843	0.0345165
hipr-1	2.43161	0.00112135			Y37D8A.6	-2.68259	0.00100993
gspd-1	2.43138	0.00231552			F13E9.15	-2.68243	0.0513036
C35A11.4	2.43124	0.0204812			C23G10.2	-2.68218	0.00129051
ttyh-1	2.43109	0.00480654			W01F3.2	-2.67948	0.00063977
F10D11.4	2.42811	0.0536079			R06A10.5	-2.67698	0.0337741
nhr-17	2.42601	0.00243847			F56C4.4	-2.67685	0.0443163
H28G03.1	2.42588	0.0029209			fbxa-156	-2.6765	0.00112829
daf-36	2.42507	0.0115481			phf-10	-2.67528	0.00173114
pgph-2	2.42025	0.0031722			comt-3	-2.67357	0.00214249
myrf-1	2.41985	0.0127208			did-2	-2.67271	0.000971382
prdh-1	2.4192	0.0045989			snr-1	-2.6727	0.00288408
T21G5.1	2.41902	0.00986562			pbs-5	-2.67261	0.00129326
C34F11.5	2.41835	0.00436697			dpy-4	-2.67071	0.0115458
ten-1	2.41747	0.0105709			ceh-99	-2.6706	0.0279057
fbxa-202	2.41728	0.00915611			C54G4.7	-2.66958	0.00046377
clr-1	2.41665	0.0016833			F12E12.1	-2.66949	0.0051129
F31D5.2	2.41532	0.0199495			Y119D3B.12	-2.66841	0.0012018
R10H10.3	2.41443	0.00893935			Y54G9A.9	-2.6679	0.00429632
T02E1.7	2.41431	0.037694			hil-5	-2.66781	0.00111647
emb-8	2.4136	0.00307949			ram-2	-2.66765	0.0117364
let-413	2.41356	0.00566285			K11H12.7	-2.66734	0.000677053
epg-2	2.41319	0.0231088			Y66D12A.10	-2.66623	0.000407816
F35A5.1	2.41284	0.0168076			Y111B2A.2	-2.66483	0.00226121
gcc-2	2.41245	0.00298859			calu-1	-2.66458	0.000760016
cku-80	2.4117	0.000646938			coq-3	-2.66418	0.00107617
srp-3	2.40958	0.0468571			dhs-4	-2.66298	0.0233165
dgn-1	2.40819	0.0110245			C31H2.14	-2.66241	0.00541909
T25B9.4	2.40689	0.0118757			nhr-84	-2.66218	0.0108869
F57G12.1	2.40674	0.029671			rnp-2	-2.66196	0.000937694
F53B3.5	2.40629	0.0454257			nhr-3	-2.66168	0.00256688
ipla-4	2.40528	0.0123584			F08B6.1	-2.66167	0.00131614
F58B3.4	2.40474	0.00149696			R05D7.1	-2.66089	0.00349412
hcp-1	2.40456	0.00410541			M04C3.5	-2.65972	0.0357048
F52B5.3	2.40453	0.0017699			timm-23	-2.65828	0.00104991
cpna-2	2.40203	0.0022384			adss-1	-2.65556	0.00130327
F57A8.1	2.40014	0.0335937			C01A2.4	-2.65422	0.0037732
wrm-1	2.39924	0.00517621			lido-12	-2.6533	0.000167953
F58A6.1	2.39796	0.0128932			F40F8.3	-2.65269	0.0160631
DH11.2	2.39701	0.0123123			F53F1.6	-2.65154	0.00834301
bcmo-2	2.39634	0.0137096			Y54G2A.19	-2.65137	0.0294125
kin-4	2.3944	0.00180818			prdx-6	-2.65101	0.000828025
pde-2	2.39187	0.00140169			B0416.7	-2.6497	0.00669329
ZC376.6	2.39181	0.00785535			W02D9.7	-2.64853	0.00413193
C25H3.10	2.39146	0.0107143			cwc-15	-2.64838	0.0022629
mtm-3	2.39103	0.00326961			C04E6.13	-2.6478	0.0317521
rfc-1	2.384	0.00273734			H29C22.1	-2.64779	0.00775548
spp-4	2.38383	0.0200395			D1044.1	-2.64449	0.0335112
ptr-14	2.38227	0.0194017			bud-31	-2.64381	0.00143072
T24H7.2	2.38205	0.00346841			T02H6.11	-2.64296	0.00126905
taf-3	2.38192	0.00986056			C04H5.7	-2.64286	0.000994942
ZK632.5	2.37907	0.00943211			C37H5.14	-2.64239	0.0515049
spr-4	2.37902	0.00700258			F18E3.13	-2.64229	0.00066594
ZK550.2	2.379	0.021375			Y37E11B.2	-2.64224	0.0265693
smk-1	2.37887	0.00222363			EGAP1.5	-2.6417	0.0134052
symk-1	2.37854	0.00417803			flp-26	-2.64125	0.0286447
let-805	2.37679	0.0183596			F40A3.2	-2.64093	0.00361295
Y50D4B.4	2.37612	0.00365257			chk-2	-2.64058	0.0377232
irld-6	2.37571	0.0130734			F39G3.5	-2.63983	0.00546613
ugt-48	2.37392	0.0290635			pid-3	-2.6386	0.00251868
C31E10.5	2.37316	0.0210404			cpar-1	-2.63719	0.00217035
VM106R.1	2.37181	0.05182			T05A8.3	-2.63636	0.0144349
pkc-1	2.37129	0.00176582			Y55D5A.4	-2.63527	0.0478609
aagr-2	2.37123	0.00356575			Y71G12B.26	-2.63505	0.0449206
ran-2	2.37118	0.00277656			Y60A3A.21	-2.63447	0.00254963
knl-2	2.36917	0.00134096			Y57A10A.29	-2.63353	0.0043123
aspm-1	2.36888	0.002791			eif-2gamma	-2.63287	0.000923933
tep-1	2.36621	0.0114343			F18A11.3	-2.6296	0.00939142
ncr-1	2.36393	0.00722924			snb-5	-2.62864	0.037841
Y54G2A.13	2.3638	0.00975882			Y52B11A.8	-2.62543	0.000363219
acs-7	2.36293	0.00695992			fbxa-90	-2.62243	0.0341956
tag-294	2.36238	0.0222943			rpl-23	-2.62125	0.000965803
utp-20	2.36162	0.00493468			tric-1B.1	-2.62113	0.000442566
sqv-5	2.35881	0.00173544			F10E9.12	-2.61901	0.0135414
wht-6	2.35863	0.0254747			lsm-4	-2.6187	0.000982149
clec-160	2.35693	0.00559993			ZK813.7	-2.61749	0.00400316
ptr-11	2.35004	0.0318173			F19B10.1	-2.61621	0.0114708
Y95B8A.4	2.35	0.0340771			maph-1.2	-2.61594	0.00173854
clec-57	2.34897	0.0146529			skr-19	-2.61459	0.00161113
Y69E1A.3	2.34889	0.0147653			R12E2.15	-2.61443	0.0245956
hosl-1	2.34799	0.0134882			cyn-1	-2.61374	0.00120045
C31H1.1	2.34723	0.0538716			mrps-18.C	-2.61358	0.000230643
cpsf-2	2.3472	0.0050976			Y38F1A.2	-2.61305	0.00549691
dpy-26	2.34677	0.00155215			F59A7.5	-2.60942	0.0355105
rde-2	2.34643	0.0101518			C36A4.11	-2.60804	0.0387466
pqn-85	2.34603	0.00297228			pisy-1	-2.60777	0.00348408
F56C9.10	2.34499	0.0042301			T19H12.3	-2.60765	0.0078089
egl-10	2.34473	0.0194791			dpy-13	-2.60727	0.00997858
zfh-2	2.34454	0.00991752			emr-1	-2.60713	0.000811864
W04A4.5	2.34361	0.00667784			C08B6.10	-2.60678	0.00595749
mom-4	2.34353	0.0126505			F58A4.2	-2.60615	0.00326281
sup-17	2.34345	0.00233667			srp-2	-2.60538	0.00340438
ZK1053.2	2.3427	0.0138387			try-1	-2.60519	0.00180958
met-1	2.34147	0.00474325			mrpl-34	-2.60419	0.00130133
smut-1	2.34102	0.00487641			C32E8.4	-2.60307	0.00298852
pha-1	2.34097	0.0297745			F46H5.3	-2.60297	0.000864459
pfas-1	2.33962	0.0087579			Y47D3A.20	-2.60286	0.020033
Y69E1A.4	2.33885	0.0256932			lgc-28	-2.60256	0.0272047
cdk-11.1	2.33828	0.00321055			Y106G6H.16	-2.60218	0.00862637
fasn-1	2.33822	0.0454286			mrpl-2	-2.60203	0.000277299
F55F8.2	2.33807	0.0015402			Y54G2A.10	-2.60178	0.00738491
toe-2	2.33392	0.00119177			maph-1.1	-2.59884	0.000643906
C31H1.5	2.33364	0.0161055			hsp-12.1	-2.59829	0.0174942
F07A11.4	2.33361	0.0243445			cth-1	-2.59627	0.00140834
pld-1	2.3314	0.00126548			tag-96	-2.59571	0.0114568
mog-5	2.32889	0.00249079			cpz-1	-2.59559	0.00124467
mat-2	2.3286	0.0036714			K10C2.14	-2.5939	0.0442468
C28D4.5	2.32815	0.0344445			F52H2.3	-2.5938	0.0298503
ech-8	2.32689	0.0173697			vps-25	-2.59111	0.000690898
ptc-1	2.32623	0.00406635			Y54E10BR.4	-2.58938	0.000702965
Y57A10A.1	2.32623	0.0324091			F15G9.1	-2.58814	0.00144982
eri-7	2.32584	0.0180724			T01D1.3	-2.58697	0.00619201
spd-5	2.32559	0.00488027			tct-1	-2.5858	0.00104183
hmp-1	2.32533	0.00152937			tba-2	-2.58541	0.00136322
C18E3.3	2.32491	0.0307834			K09H9.5	-2.5846	0.0118414
sec-6	2.3246	0.00398888			D1054.10	-2.58427	0.00177269
ptr-24	2.32412	0.00367893			F15D4.2	-2.58221	0.00211228
catp-6	2.32362	0.00241102			Y57A10A.26	-2.58082	0.000865953
abl-1	2.32301	0.0284987			K07D4.9	-2.58007	0.0389963
R10D12.8	2.32155	0.0355136			ZC53.1	-2.5795	0.0407194
iars-2	2.32152	0.0017468			Y54G9A.7	-2.57906	0.000565956
mtk-1	2.3188	0.00601937			Y54E5A.8	-2.57883	0.00653544
inx-10	2.31791	0.0318009			col-94	-2.57849	0.0107003
nhr-138	2.31524	0.0167212			iff-2	-2.57732	0.00133862
F11A5.9	2.31326	0.00237531			Y75B8A.7	-2.57681	0.00472883
F02E8.4	2.31289	0.00224136			ttr-6	-2.56983	0.00116299
F36H1.3	2.31273	0.00695339			Y46G5A.18	-2.56955	0.000362697
cyp-14A5	2.30979	0.0404163			F53A9.1	-2.56679	0.00619954
M03C11.3	2.30882	0.00403027			fut-4	-2.56665	0.0374126
npp-15	2.30865	0.00301866			W09G3.8	-2.56648	0.00486411
dic-1	2.30829	0.00918506			F08D12.7	-2.56606	0.00638414
cyp-25A2	2.30758	0.00225571			best-21	-2.56522	0.00891654
T11G6.5	2.30707	0.00459612			F49C12.11	-2.56517	0.00427994
tyr-2	2.30699	0.019211			F49C12.12	-2.56339	0.00182423
Y116A8A.6	2.30555	0.0224368			par-2	-2.56256	0.00138623
him-18	2.30461	0.00868054			F15A4.10	-2.5624	0.0280813
Y43C5A.2	2.30317	0.00394734			R119.3	-2.56163	0.000491162
ztf-17	2.30239	0.00169127			mrps-33	-2.56131	0.00150642
clec-51	2.29898	0.00377276			Y62H9A.4	-2.56114	0.00725761
imp-1	2.29893	0.00379194			C17E4.4	-2.55226	0.00663418
C55B6.1	2.29685	0.0236738			cyn-13	-2.55226	0.00210789
ccpp-1	2.29434	0.00441551			fbxa-72	-2.55144	0.0388335
cnnm-2	2.29432	0.011363			D1014.13	-2.55078	0.0160223
tpp-2	2.29409	0.00546181			mrpl-20	-2.55042	0.000310858
T26A5.6	2.29336	0.00940916			fkb-2	-2.55042	0.00281473
F53B2.5	2.29296	0.0319035			trpp-3	-2.55015	0.0019053
T22C1.11	2.29271	0.0498251			pfd-6	-2.54994	0.00288705
thoc-5	2.29228	0.00494177			rpl-6	-2.54856	0.00147272
hmgr-1	2.29131	0.00600614			clpf-1	-2.54568	0.00111613
alh-3	2.29072	0.00619818			K12C11.6	-2.54503	0.0120368
K02F3.12	2.29067	0.00250439			Y56A3A.19	-2.54495	0.00253038
H05L14.2	2.28846	0.00638075			tsen-54	-2.54341	0.0103428
R11E3.1	2.28835	0.0132878			trm-2A	-2.5419	0.00041536
lin-13	2.28552	0.00341199			klp-7	-2.53989	0.00280216
bam-2	2.28498	0.0103489			F43G9.13	-2.53822	0.00105916
panl-3	2.28458	0.00469064			ZK328.6	-2.53596	0.0479662
B0379.7	2.28372	0.0109221			qdpr-1	-2.53338	0.00194477
ndc-80	2.28176	0.00258213			gst-30	-2.53223	0.0287583
lim-9	2.2799	0.0123905			act-2	-2.53149	0.00144457
W01B6.5	2.27971	0.052062			F08F1.4	-2.53115	0.00346658
lars-2	2.2797	0.0112757			mis-12	-2.53071	0.00368936
F25B3.5	2.2758	0.0382559			ife-2	-2.53029	0.000740892
dig-1	2.27344	0.0399321			F16B4.2	-2.53012	0.0309764
C06B8.2	2.27322	0.0503884			ifd-2	-2.52981	0.000725275
ego-1	2.27299	0.00368204			nos-1	-2.52967	0.00380399
ZK154.5	2.27175	0.022426			C14B1.12	-2.52915	0.00535898
F33G12.6	2.26948	0.0165833			F45G2.9	-2.52823	0.007502
memo-1	2.2672	0.0185581			C30H6.9	-2.52693	0.00184969
Y40D12A.1	2.26654	0.0214088			ZK632.9	-2.52582	0.00313569
clec-60	2.26226	0.0425888			zhp-4	-2.52516	0.0107012
akt-1	2.26175	0.00319733			rpl-3	-2.52514	0.00114419
fic-1	2.2616	0.0087855			D2030.4	-2.5247	0.00203342
M01E11.2	2.25899	0.00412379			clik-1	-2.52397	0.00152431
T01E8.1	2.25852	0.0206107			col-178	-2.52392	0.00295987
C08F8.6	2.25552	0.0141392			col-147	-2.52319	0.0520589
aars-1	2.25523	0.0193306			Y26E6A.3	-2.52272	0.00176988
F52G2.3	2.25405	0.0414628			C54E10.6	-2.52049	0.0403003
nfx-1	2.25276	0.00722813			Y50D4B.1	-2.5187	0.0386195
unc-14	2.25117	0.00988873			Y43F8C.13	-2.51369	0.000925236
rabs-5	2.24714	0.0246287			hmg-11	-2.51329	0.00997356
egl-44	2.24491	0.0170714			glct-6	-2.51078	0.0170372
eea-1	2.24485	0.0147922			F13G3.10	-2.51053	0.0021195
let-526	2.24201	0.00370224			ttr-24	-2.50958	0.0019175
K10C3.4	2.24185	0.0115318			R07E3.4	-2.509	0.00391888
C09E7.8	2.24025	0.0274077			F22D6.15	-2.5073	0.025112
amt-4	2.23982	0.039255			B0035.21	-2.50689	0.0196435
lig-4	2.23914	0.0172785			Y73F8A.27	-2.50633	0.00099224
dis-3	2.23693	0.00275397			col-90	-2.50521	0.0454183
tre-1	2.23671	0.00500525			pcbd-1	-2.50072	0.0015164
M04C3.1	2.23455	0.0208439			pqn-89	-2.50034	0.00481967
unc-40	2.23231	0.00517992			eef-1A.1	-2.49984	0.00156436
ppat-1	2.23197	0.0146637			grd-3	-2.49951	0.00379832
C33F10.12	2.23185	0.0195637			fbxa-13	-2.49883	0.0525508
R151.8	2.23082	0.0116395			Y54G2A.75	-2.49854	0.00184332
lgl-1	2.23055	0.0540061			F13A7.11	-2.49664	0.0096847
rha-1	2.23017	0.00302681			nhr-86	-2.49618	0.00219551
klo-1	2.22812	0.0150161			col-122	-2.49614	0.00228807
rbg-2	2.22668	0.00496875			clec-178	-2.49604	0.0109864
oat-1	2.22506	0.0439132			F08B4.7	-2.49552	0.00267725
gpcp-1	2.22379	0.0496803			rpb-6	-2.49542	0.00164124
trt-1	2.22314	0.00725986			ubc-12	-2.4942	0.00255844
nas-20	2.22234	0.00804296			trip-4	-2.49271	0.000949123
ugt-1	2.22153	0.0346026			Y43F8B.1	-2.49213	0.00240953
hoe-1	2.2213	0.00469249			gtf-2A2	-2.49125	0.00872479
smg-3	2.2178	0.00334696			aqp-11	-2.49065	0.00114422
Y54E5A.2	2.21753	0.0348874			F57C2.4	-2.49047	0.00209609
wht-5	2.21713	0.0161365			K12H6.2	-2.48999	0.0408773
R10F2.6	2.21704	0.0311729			T21B6.3	-2.48883	0.0256769
gst-29	2.2167	0.0508326			F14D2.11	-2.48836	0.00759768
Y116A8C.24	2.21369	0.0377288			tag-229	-2.48792	0.00630591
F25E5.1	2.21334	0.0126394			Y67D2.7	-2.48631	0.00176251
tat-3	2.21141	0.00485493			T23B12.11	-2.48624	0.00856732
mct-4	2.20978	0.0133828			F20D1.3	-2.48605	0.0024271
arrd-25	2.20745	0.0156947			ztf-29	-2.48493	0.0212992
ppk-3	2.20743	0.0111813			C34B2.8	-2.48439	0.00176628
vars-1	2.20714	0.014015			faah-4	-2.48409	0.000883052
C32E12.1	2.20712	0.00947611			copz-1	-2.48407	0.00446764
Y48B6A.5	2.20636	0.0397019			R13H4.2	-2.48261	0.00222186
C29F3.7	2.20604	0.00459029			best-8	-2.48139	0.0288347
R08C7.5	2.20548	0.0367775			F28F5.6	-2.48078	0.00642686
F55A3.2	2.20462	0.0134661			rpl-11.1	-2.48062	0.00169459
clec-65	2.20074	0.0069489			spt-4	-2.48011	0.00306625
T25B9.5	2.19915	0.0429885			cyc-2.1	-2.47993	0.00253652
trpp-9	2.19896	0.0217676			Y62E10A.24	-2.47967	0.00124487
ctg-2	2.198	0.0200061			R13A5.10	-2.47913	0.0147834
golg-4	2.19746	0.0126612			W02D9.10	-2.47832	0.015996
C04E6.11	2.19726	0.00990207			ntl-2	-2.47831	0.00158671
eif-2D	2.19691	0.00832742			pfn-1	-2.47784	0.0024633
tftc-3	2.19677	0.00507431			F14B8.4	-2.47761	0.00557026
F46B6.5	2.1953	0.00554076			ilkp-1	-2.47677	0.0448775
mdf-1	2.19496	0.00439403			C15H11.13	-2.47583	0.00374157
F53B1.8	2.19369	0.013927			Y73B3A.1	-2.47542	0.00196915
asp-6	2.19316	0.00677705			lbp-9	-2.47498	0.00428578
lipl-5	2.19309	0.01031			par-5	-2.47385	0.0025691
C34C12.7	2.19285	0.0475938			rsp-3	-2.47263	0.00242866
ZK688.5	2.19266	0.00603919			Y51F10.3	-2.47241	0.00082773
F33H1.4	2.1925	0.00511987			nlp-50	-2.4724	0.0309834
gcs-1	2.19183	0.00306469			thn-1	-2.47205	0.0474057
sec-3	2.19173	0.0270227			Y54F10AM.5	-2.47196	0.00255345
mig-23	2.19142	0.0175527			syx-4	-2.47025	0.00213837
ZK616.61	2.18779	0.0121432			R06F6.14	-2.47015	0.0468649
Y51F10.7	2.18765	0.0114833			act-4	-2.4699	0.00239512
pac-1	2.18737	0.0105216			rsp-5	-2.4694	0.00223745
T05C12.1	2.1864	0.0114735			F44E2.6	-2.46771	0.00472547
miz-1	2.18604	0.00800694			F49D11.7	-2.4676	0.0538041
him-14	2.18507	0.0243274			T23F2.3	-2.46702	0.0108754
F57B10.4	2.18501	0.0122036			dml-1	-2.46467	0.014836
ttc-17	2.18366	0.00602074			B0432.9	-2.46454	0.038583
T26A5.2	2.18221	0.0185958			C35C5.9	-2.46377	0.0248572
F07F6.1	2.1792	0.0210094			M03C11.6	-2.46375	0.0155003
stn-1	2.17914	0.0547012			C44B11.4	-2.46358	0.0469142
msi-1	2.17884	0.0134909			nhr-202	-2.46204	0.0196005
pms-2	2.17669	0.00952021			mrps-21	-2.46153	0.00182086
T05D4.5	2.17609	0.0448282			mrpl-49	-2.46121	0.00121676
rga-5	2.1743	0.036074			col-111	-2.46106	0.0522067
acer-1	2.174	0.0136472			lpd-9	-2.45971	0.00246966
spon-1	2.17381	0.04262			M04F3.4	-2.45903	0.00160009
dnj-1	2.17267	0.00985763			lsm-7	-2.45752	0.00563077
ZK792.5	2.17133	0.011261			decr-1.1	-2.45716	0.00331246
gcp-2.1	2.17114	0.00301571			ttr-39	-2.4571	0.0171925
cth-2	2.16999	0.0110405			F32B5.6	-2.45621	0.00913099
utx-1	2.16911	0.0252591			R07H5.8	-2.45441	0.00355446
K10C3.5	2.16895	0.00823553			W03C9.5	-2.45298	0.00687088
C45B2.6	2.16744	0.0431646			F42G8.10	-2.45291	0.00253159
maco-1	2.16673	0.00288718			dpy-30	-2.45265	0.00564927
C46F11.4	2.16526	0.0139104			F09G2.2	-2.45186	0.00439149
ulp-1	2.1646	0.0033742			Y71G12B.25	-2.45178	0.0488321
C09B9.2	2.16348	0.0479112			C53H9.3	-2.45151	0.00268197
srgp-1	2.1604	0.00968362			ufm-1	-2.45002	0.00350008
mes-3	2.16037	0.0124351			dpm-3	-2.44973	0.0028444
ksr-1	2.15892	0.0545537			ttr-20	-2.44937	0.0211333
fbxa-106	2.15885	0.0461933			F56C11.5	-2.44932	0.0055302
chup-1	2.15871	0.0543099			B0303.7	-2.44683	0.00247789
T22C1.1	2.15823	0.00556006			his-71	-2.44672	0.00186552
C39D10.11	2.15816	0.050578			C34B2.11	-2.44633	0.038259
bgal-2	2.15798	0.0117419			prdx-2	-2.44623	0.00225635
oac-57	2.1578	0.0303637			T28B8.1	-2.44554	0.00122126
egl-27	2.15677	0.00655599			C42D8.1	-2.44475	0.00751951
rskn-1	2.15602	0.0103586			F55D12.1	-2.44465	0.0421517
F59A6.5	2.15535	0.0112884			nspd-3	-2.44427	0.00437092
hpo-11	2.15505	0.0061561			F58B4.7	-2.44402	0.020584
agl-1	2.15413	0.0126844			M106.3	-2.44394	0.00262518
hil-1	2.15121	0.0263699			T06D8.9	-2.44389	0.00395002
dhs-20	2.14906	0.0163836			cyn-5	-2.44358	0.00304004
cls-1	2.14845	0.0186374			C15C6.2	-2.44142	0.0040255
Y62E10A.6	2.14819	0.0158349			ahcy-1	-2.44082	0.00316536
C05C10.3	2.14684	0.014557			nduf-5	-2.4402	0.00389807
F54F2.9	2.14619	0.025966			knl-3	-2.43978	0.00265419
C06G4.1	2.14557	0.0154216			pfn-2	-2.43879	0.00383563
nrde-3	2.14536	0.0169984			jtr-1	-2.43864	0.00804665
cil-1	2.14508	0.0142447			gut-2	-2.43676	0.0061083
mus-101	2.14496	0.0045918			Y94H6A.3	-2.43526	0.00849925
prpf-4	2.14314	0.00916262			D1005.2	-2.43494	0.0420196
spr-1	2.14159	0.0174924			unc-54	-2.43414	0.00381841
C01H6.4	2.14062	0.0245488			Y116A8C.29	-2.43319	0.0352651
irld-18	2.14044	0.0355705			K05C4.2	-2.43143	0.00315841
teg-4	2.13967	0.00768938			F59B1.8	-2.43029	0.00879449
mel-26	2.13893	0.0114742			nex-2	-2.42968	0.00233278
myo-3	2.13803	0.0462753			F22B5.6	-2.42951	0.0374779
vav-1	2.13449	0.0473468			yop-1	-2.42898	0.00680862
C49F5.6	2.13276	0.0152828			T23B5.4	-2.4276	0.0129276
cbp-1	2.13224	0.00574162			rpl-12	-2.42745	0.0025701
apb-3	2.13093	0.0067224			B0513.4	-2.42701	0.00408429
mca-3	2.13091	0.0213085			F55D12.6	-2.42685	0.00777389
rin-1	2.13059	0.00990201			Y41D4A.6	-2.42572	0.00191461
tre-4	2.13026	0.0548783			R13D11.4	-2.4251	0.0319333
lir-2	2.12936	0.0314818			rsp-6	-2.425	0.00436262
far-7	2.12584	0.0417838			spch-1	-2.42469	0.00575443
lin-9	2.12582	0.0146374			C15C8.7	-2.42413	0.00640828
acs-4	2.12483	0.0107313			nlp-49	-2.42295	0.0520812
T14G8.3	2.1242	0.00740004			perm-4	-2.4214	0.00327215
F55D12.5	2.12372	0.0169426			ZK970.8	-2.42113	0.0106988
wdr-48	2.12249	0.0129965			C45B2.1	-2.42077	0.00458336
B0507.2	2.11956	0.0146405			praf-3	-2.42012	0.00578464
C49C8.5	2.11855	0.00791324			T28D6.5	-2.42007	0.00393201
F31C3.3	2.1184	0.0102151			F56B3.11	-2.41963	0.00194443
T22A3.6	2.11767	0.0478968			F20A1.10	-2.41938	0.00355867
spd-3	2.1162	0.0276269			mrps-17	-2.41926	0.00331673
C28H8.3	2.11567	0.0158032			H43I07.1	-2.41833	0.00176932
F25F2.1	2.11538	0.0293558			F44G4.3	-2.41807	0.00314145
dgk-4	2.11267	0.00649803			C42C1.12	-2.41733	0.00403842
vps-8	2.11257	0.0184393			hda-10	-2.41665	0.00601374
natc-1	2.1106	0.00587576			M106.7	-2.41492	0.00752895
sir-2.1	2.11046	0.00649668			Y51F10.11	-2.41346	0.0232058
cpd-2	2.11013	0.0307177			T01C3.2	-2.41337	0.00329553
mre-11	2.10907	0.00917232			F36D1.7	-2.41254	0.0415575
W07G4.3	2.10828	0.00756293			ubxn-2	-2.41179	0.0033332
swsn-9	2.10722	0.00425496			cox-6C	-2.4116	0.00329585
kdin-1	2.10699	0.0116541			vps-37	-2.41074	0.00316022
hum-1	2.10677	0.00459711			mrpl-32	-2.40933	0.00237002
cld-9	2.1066	0.0543159			romo-1	-2.40916	0.00440968
nfki-1	2.10409	0.0260697			Y41E3.8	-2.40831	0.0159689
duo-3	2.10398	0.0103904			col-125	-2.40684	0.0238994
sel-5	2.10375	0.019015			C09G1.4	-2.40677	0.0382185
ncl-1	2.10374	0.0323705			C34D4.3	-2.40645	0.00234542
klp-12	2.10217	0.00766599			C25A1.16	-2.40611	0.00519516
asd-2	2.10118	0.0422776			C06H5.6	-2.40563	0.00414128
pps-1	2.10028	0.00894497			Y50D4C.6	-2.40469	0.0142198
mdt-15	2.09892	0.00483187			Y48G1C.9	-2.40308	0.00827738
soap-1	2.09859	0.0100914			zig-11	-2.40255	0.00195501
rev-3	2.09851	0.0405203			F53F10.1	-2.40154	0.051755
D1007.15	2.09766	0.0447635			C25H3.17	-2.40148	0.00279793
fbl-1	2.09756	0.0282544			T04G9.4	-2.40126	0.00552342
polk-1	2.09647	0.0120444			manf-1	-2.40122	0.00501742
git-1	2.0953	0.0334814			C25H3.9	-2.39888	0.00344918
K04C2.2	2.09316	0.00898991			Y105C5B.5	-2.39851	0.00586734
ikke-1	2.09273	0.00803708			Y54E10A.17	-2.39769	0.00304121
ZK1307.8	2.09225	0.00657609			Y92H12BR.2	-2.39451	0.00517224
F52G3.1	2.09142	0.0157491			spch-2	-2.39388	0.00391509
ddx-52	2.09117	0.00643338			icap-1	-2.39381	0.0266712
vps-41	2.09071	0.0296629			mdt-19	-2.39355	0.00257506
xpc-1	2.08944	0.00574867			F54A3.5	-2.39355	0.00400517
T13F2.6	2.08719	0.010344			ubxn-1	-2.39341	0.00663492
gly-3	2.08675	0.00621722			Y69H2.3	-2.39278	0.00437116
kcc-2	2.08673	0.0259685			pssy-2	-2.39205	0.0014032
F53C11.5	2.08611	0.00760327			sip-1	-2.38767	0.00984446
F28H7.3	2.08514	0.0140809			ZK616.8	-2.38675	0.0166411
Y54E10A.11	2.08509	0.00898073			gpx-5	-2.38651	0.00157559
Y40C5A.4	2.08349	0.0453754			ugt-29	-2.38481	0.0107359
ajm-1	2.08154	0.0137374			dhs-24	-2.38432	0.00146552
zyg-12	2.08143	0.00462201			spp-17	-2.38402	0.00491441
igcm-3	2.08026	0.0438369			col-77	-2.382	0.0386746
flcn-1	2.07884	0.0268027			rab-6.2	-2.38178	0.00408208
vps-52	2.07642	0.0358384			pvf-1	-2.38044	0.0119354
rmh-1	2.07544	0.0348549			cfap-36	-2.38043	0.0468295
clsp-1	2.07503	0.0215923			fbxa-53	-2.38037	0.0530823
acdh-8	2.07486	0.0243268			M04C9.1	-2.38028	0.03668
ZK809.5	2.07449	0.0207305			K07F5.15	-2.3791	0.00225067
drp-1	2.07422	0.00884195			F23C8.5	-2.37741	0.00394851
ech-1.2	2.07389	0.0142747			C45G9.7	-2.37733	0.0134281
F55A12.5	2.07342	0.00850146			W09D6.5	-2.37707	0.00155682
sqv-1	2.07248	0.0189148			Y45G12B.2	-2.37693	0.00351798
stip-1	2.0716	0.0173848			mrpl-22	-2.37664	0.00190001
ehbp-1	2.07088	0.00853693			twk-42	-2.37611	0.0280256
F40F9.3	2.06914	0.039766			C34H4.5	-2.37598	0.0330326
fhod-1	2.06876	0.0471122			F53F4.16	-2.37559	0.00891452
ZK370.4	2.06804	0.0153521			Y87G2A.18	-2.37516	0.0166843
gck-4	2.06541	0.0161286			Y92H12BL.1	-2.37455	0.00680709
rpn-6.2	2.0654	0.0348466			K09E4.3	-2.37363	0.00492044
lipl-7	2.06447	0.0382477			Y71G12B.27	-2.37166	0.0085194
dnj-10	2.06331	0.011143			rsp-2	-2.37094	0.0050029
ril-2	2.06298	0.00855484			F58D5.9	-2.36984	0.0525617
bgal-1	2.06193	0.0218262			rsy-1	-2.36646	0.0047788
T06C10.3	2.06123	0.0266036			natb-1	-2.3643	0.00376911
let-502	2.06092	0.0114669			T19H5.4	-2.36315	0.00388338
ncbp-1	2.06001	0.00955214			F23B12.4	-2.36248	0.0159148
ppw-2	2.05974	0.014018			W05B5.1	-2.362	0.00472516
msh-5	2.05865	0.0447593			nape-1	-2.36199	0.0270562
F55F8.3	2.05839	0.0212502			mak-2	-2.36148	0.000644749
let-721	2.05826	0.0136123			taf-9	-2.3608	0.0030599
pals-24	2.05754	0.047221			tnt-2	-2.36059	0.00311517
cel-1	2.05608	0.013489			lbp-2	-2.36007	0.00514442
dnj-11	2.05603	0.01699			emo-1	-2.3598	0.00734342
F55F10.1	2.05531	0.0151668			arx-5	-2.3596	0.00466704
Y44A6C.1	2.05526	0.0292679			Y69E1A.5	-2.35901	0.00256054
C15C7.7	2.05314	0.0284088			trap-3	-2.35894	0.0031919
esyt-2	2.0527	0.0358105			C43H6.3	-2.35828	0.0191764
secs-1	2.05198	0.0312671			C04F12.12	-2.35792	0.0321611
pup-2	2.05186	0.0132613			ftt-2	-2.35594	0.00379131
nol-10	2.05097	0.00928668			C50F4.6	-2.35584	0.0116753
F31F7.1	2.05094	0.0525497			ule-5	-2.35581	0.0101662
ace-2	2.05074	0.0533104			Y57G11C.8	-2.35548	0.0167692
prp-17	2.05037	0.00599011			Y66A7A.7	-2.35453	0.0293736
cra-1	2.04825	0.0119628			taf-6.1	-2.34954	0.00790293
tim-1	2.04742	0.00739056			cri-3	-2.34927	0.0032401
C28A5.2	2.04713	0.0334496			B0393.8	-2.34599	0.0123985
ugt-61	2.04611	0.0405694			mrpl-48	-2.34593	0.0046636
math-26	2.04484	0.0457968			cyn-3	-2.34564	0.00465243
abcf-1	2.04481	0.00898883			M110.10	-2.3447	0.0427888
clec-67	2.04433	0.0148352			smd-1	-2.34447	0.00525558
T05E7.1	2.04426	0.0450289			fkb-1	-2.34206	0.00712634
D1086.17	2.04368	0.0282481			cct-7	-2.34204	0.00358854
hda-2	2.04142	0.0217152			rps-25	-2.34183	0.004108
pxf-1	2.04091	0.0147559			vamp-8	-2.34123	0.0149409
F13H10.3	2.04085	0.0127524			C34C12.9	-2.33935	0.0376886
F37A4.5	2.04081	0.038157			far-8	-2.33928	0.00179591
fan-1	2.04014	0.0248377			C29F7.3	-2.33902	0.00695662
clec-10	2.03964	0.0190354			orc-3	-2.33841	0.00535539
fkh-9	2.03959	0.0180643			F49C12.9	-2.33798	0.00703946
jmjd-1.2	2.03956	0.0121646			mlt-3	-2.33759	0.0179972
ZK512.2	2.03872	0.00947745			C17D12.5	-2.33716	0.0169463
K06A4.7	2.03681	0.0359175			C49G7.10	-2.33655	0.0109148
F42C5.9	2.0365	0.0173834			sqt-1	-2.33612	0.051197
tax-6	2.03606	0.0158837			immp-1	-2.33588	0.011492
imph-1	2.03453	0.0175695			iff-1	-2.3352	0.00370018
prmt-7	2.03308	0.0172639			C35D10.17	-2.33507	0.00736981
R11D1.1	2.03295	0.0312024			Y119D3B.14	-2.33458	0.00308369
K07C5.6	2.03255	0.0186828			Y45F10D.4	-2.33342	0.00879946
sax-2	2.03249	0.0224544			C32H11.4	-2.33247	0.00634517
B0495.5	2.03117	0.0186194			col-119	-2.33224	0.00638685
vps-53	2.03074	0.0262915			ahsa-1	-2.33193	0.00428385
C17H11.2	2.03016	0.0328412			Y54E10BR.2	-2.33176	0.00620414
mom-5	2.0301	0.0097936			mrps-16	-2.33122	0.00248966
casy-1	2.02907	0.0262864			btb-4	-2.32965	0.0244431
F36A2.14	2.02738	0.0491828			K01D12.15	-2.32924	0.00961811
C27A12.2	2.02706	0.0242112			fbxa-51	-2.3276	0.0166813
C12D12.1	2.02639	0.0191959			fbxa-157	-2.32656	0.0344033
zipt-2.1	2.02609	0.0340551			zip-11	-2.32654	0.0311962
parg-1	2.02557	0.0212546			K11H12.8	-2.32544	0.00732948
hpr-9	2.02514	0.0408594			kbp-4	-2.32532	0.00470144
gcn-2	2.02198	0.0315743			F48C1.5	-2.32524	0.0100127
xpg-1	2.02171	0.0364003			his-72	-2.32522	0.00859598
F46F11.1	2.0216	0.0164011			eef-2	-2.32514	0.00356056
smc-3	2.02118	0.0104874			Y63D3A.7	-2.32494	0.00542943
dpy-22	2.0201	0.0362555			Y75B8A.18	-2.3219	0.00399908
B0511.11	2.0199	0.039126			eif-3.B	-2.32101	0.00407487
T23G11.1	2.0177	0.0225658			mlc-1	-2.32065	0.00493986
vps-35	2.01731	0.0126406			col-175	-2.31948	0.0444551
F47D12.7	2.0152	0.0501562			C47B2.9	-2.31781	0.0068807
W10G11.19	2.01481	0.0403126			ZK909.3	-2.3178	0.00152084
R09F10.1	2.01197	0.0191138			ttr-25	-2.3154	0.00244516
dhs-2	2.01133	0.0317331			pas-5	-2.31311	0.00684786
cst-1	2.00923	0.035845			F31D4.9	-2.31285	0.00856643
hsr-9	2.0092	0.0208171			mrpl-37	-2.31252	0.00217727
npp-14	2.00861	0.0218224			T27C4.1	-2.31223	0.0124681
glt-1	2.0075	0.0539543			cal-1	-2.31164	0.0263388
clec-50	2.00664	0.0206475			dnc-3	-2.31112	0.00571508
F35G2.1	2.00643	0.0108756			F12A10.1	-2.31079	0.0140195
C04E6.5	2.00537	0.0307145			Y110A2AR.1	-2.3104	0.00707919
hst-1	2.00459	0.0344166			rpl-41.1	-2.30998	0.0188984
pptr-2	2.00357	0.00872186			C09F9.1	-2.30931	0.00733526
F16A11.1	2.0026	0.0243489			F54C9.3	-2.30632	0.0104975
ttr-44	2.00212	0.00956351			K02E11.4	-2.3062	0.0326672
fard-1	2.00206	0.0202718			F01F1.2	-2.30531	0.00121353
B0511.12	2.00192	0.0178076			C06A8.8	-2.30513	0.0311579
mel-28	2.00162	0.0181985			cox-6A	-2.30377	0.00543699
F43G9.12	1.9988	0.0299977			bub-3	-2.30132	0.0072804
klc-1	1.99684	0.0184138			ZK669.2	-2.30112	0.0251559
sur-6	1.99601	0.0119579			dld-1	-2.2995	0.00426886
C36E8.1	1.99517	0.0177005			ttr-1	-2.29949	0.0232012
T23G7.2	1.99447	0.023499			mrpl-30	-2.29942	0.00607323
C39D10.7	1.99266	0.0231112			col-150	-2.29906	0.040878
H06H21.37	1.99259	0.043147			nspd-5	-2.29898	0.00579068
hpk-1	1.99238	0.0290359			F59C6.11	-2.29868	0.0313339
Y75B7B.1	1.99166	0.0544664			phip-1	-2.29773	0.00856319
rad-54	1.98765	0.0258415			K10D2.7	-2.29739	0.0437984
F58G6.9	1.98703	0.0365149			map-1	-2.29697	0.0019144
ugt-63	1.98688	0.0228035			mppa-1	-2.29658	0.00266884
mms-19	1.98546	0.0286895			F17C11.11	-2.29591	0.00425007
T14B4.1	1.98496	0.0195839			ile-2	-2.29461	0.00353395
mans-4	1.98446	0.0246399			cdc-37	-2.29242	0.00566152
C41D11.3	1.98419	0.0383898			Y17G7B.3	-2.29205	0.0133277
sur-2	1.98251	0.0262582			R11H6.4	-2.29203	0.00660374
cyk-1	1.98235	0.017644			afmd-2	-2.2914	0.0232557
cept-1	1.98206	0.0359971			R119.2	-2.29066	0.00641361
cogc-6	1.97929	0.0237055			urm-1	-2.29053	0.0102032
gop-1	1.97645	0.032058			dnc-5	-2.2905	0.00505085
rbd-1	1.97604	0.025771			Y40B1A.1	-2.28926	0.030921
T10H10.2	1.97593	0.0511256			Y39A1A.20	-2.28901	0.0311969
mut-16	1.97526	0.0153223			rps-7	-2.28879	0.00416064
gex-3	1.97517	0.0152631			Y82E9BR.16	-2.2884	0.00506809
R07E5.1	1.9746	0.0342599			pnc-1	-2.28833	0.00704153
asp-14	1.97451	0.0246344			mrps-10	-2.28821	0.00678951
tlk-1	1.97354	0.0200288			F10E9.5	-2.28665	0.00506998
K06G5.1	1.97343	0.024288			K12C11.5	-2.28591	0.0153998
F02C12.1	1.97209	0.0477503			C14C11.7	-2.28444	0.031009
catp-8	1.96978	0.0169994			anmt-2	-2.2837	0.0145904
T04F8.2	1.96934	0.0287094			scm-1	-2.28252	0.00292053
F21D5.7	1.9692	0.0176624			msra-1	-2.28082	0.00342147
F54E12.2	1.96656	0.0243168			col-109	-2.28052	0.0434241
ctsa-4.1	1.96549	0.0185364			ubc-18	-2.27917	0.0172219
catp-5	1.96365	0.042327			ubc-20	-2.27907	0.00805041
pmp-5	1.96246	0.0263895			C33A12.1	-2.27859	0.00600217
taf-5	1.96172	0.0145031			cbs-2	-2.27783	0.00877963
pmp-1	1.96146	0.0286895			F30B5.4	-2.27749	0.00520321
rpoa-2	1.96054	0.0192931			T07C4.12	-2.27745	0.0129588
K07F5.14	1.95993	0.0155472			F52C12.2	-2.2772	0.00521524
D2030.8	1.95934	0.0321538			W04C9.2	-2.27682	0.00526557
apa-2	1.9586	0.0384178			zipt-13	-2.27624	0.00798355
grp-1	1.95825	0.0354734			spp-14	-2.27596	0.00840807
F42G2.2	1.95664	0.0312496			nepr-1	-2.27536	0.00570366
F19F10.9	1.95646	0.0201123			Y44E3A.1	-2.27511	0.0393129
ada-2	1.95635	0.0381949			unc-15	-2.27486	0.00769596
R02D3.4	1.95499	0.0188305			col-81	-2.2742	0.0257714
magi-1	1.95451	0.0317776			arrd-18	-2.27396	0.0351898
gpb-2	1.95403	0.0537227			flp-24	-2.27358	0.031956
nhr-10	1.95131	0.0313433			C07E3.9	-2.27306	0.0101966
T11G6.2	1.95119	0.0441971			F59A2.5	-2.27205	0.00659824
sftb-1	1.94916	0.0257805			T10C6.6	-2.27195	0.00135954
pad-1	1.94915	0.0160992			H06H21.11	-2.26982	0.0101761
gip-2	1.9489	0.0187437			dnc-6	-2.26781	0.00605647
cpt-2	1.94819	0.0237556			pfd-4	-2.26773	0.00603196
tomm-70	1.94802	0.013872			nhr-70	-2.26701	0.0201942
bpl-1	1.9465	0.0348041			K08E7.8	-2.26544	0.0531446
chs-1	1.94547	0.0334306			Y47G6A.22	-2.26397	0.00516533
K11H3.3	1.94534	0.0543182			cox-5A	-2.26118	0.00563543
ears-2	1.94479	0.0439929			T28D9.1	-2.25981	0.00840754
plc-2	1.9442	0.0508924			frg-1	-2.25713	0.00454312
pyk-2	1.94353	0.0147721			rsp-4	-2.25461	0.00878886
lst-6	1.94326	0.0128011			ZK637.14	-2.25428	0.0299902
T12D8.5	1.9428	0.0494209			pmt-1	-2.25354	0.0102721
C10C5.4	1.94089	0.0322517			B0304.2	-2.25338	0.0111346
dars-2	1.93952	0.0285261			B0491.5	-2.253	0.00530746
unc-32	1.93712	0.0326667			C04G2.10	-2.25282	0.0144741
C08F11.12	1.93589	0.0234793			C07D8.6	-2.25214	0.00614161
tre-3	1.93377	0.0269842			ssq-2	-2.25154	0.0082066
hsp-75	1.9327	0.0163836			F52C12.6	-2.25134	0.0172328
ddb-1	1.93047	0.0318783			sms-3	-2.25084	0.0169504
C01B10.9	1.93044	0.0127942			fem-2	-2.25019	0.00273194
acs-22	1.93038	0.0152899			R07E5.4	-2.24981	0.0321552
epg-7	1.93009	0.0263036			asb-2	-2.24916	0.00625263
mut-7	1.92971	0.0141262			rsp-1	-2.24887	0.00753503
C08F8.2	1.92708	0.0252704			F38B7.3	-2.24874	0.0148036
athp-2	1.92627	0.0344397			emb-1	-2.24803	0.0145497
Y32H12A.7	1.92617	0.0245892			W02G9.3	-2.24642	0.00781545
F21D5.5	1.92611	0.0429036			F46F11.7	-2.24625	0.0260398
tcer-1	1.92608	0.0242391			lin-52	-2.24587	0.0115281
C15F1.5	1.92593	0.0466176			C17E7.4	-2.24399	0.0068389
ttr-14	1.92523	0.0133852			C45G9.12	-2.24323	0.0376991
F52H2.6	1.92508	0.0280277			VB0393L.2	-2.24175	0.0149055
lin-45	1.92507	0.0236217			vig-1	-2.2412	0.00547045
dlg-1	1.92488	0.0424678			Y60A3A.19	-2.24085	0.00163861
ani-2	1.92289	0.0277645			exl-1	-2.24082	0.00535216
isw-1	1.92194	0.0244107			T03F1.12	-2.24006	0.0256854
cdc-14	1.9219	0.0168559			fat-6	-2.23975	0.00577139
cnx-1	1.92181	0.0250065			C18B2.4	-2.23933	0.00531297
clh-6	1.92149	0.0367217			F52C12.1	-2.23844	0.010513
frm-4	1.92042	0.0157564			djr-1.1	-2.23714	0.0040454
tag-77	1.91793	0.0357716			F29A7.6	-2.23586	0.0110633
M03C11.8	1.91644	0.0165674			Y39A1A.3	-2.23579	0.00566833
sql-1	1.91613	0.0536212			spch-3	-2.23573	0.00992582
Y49E10.18	1.9155	0.0166296			col-168	-2.23517	0.0213642
tag-232	1.91509	0.0258984			abhd-14	-2.23471	0.0402842
clec-49	1.91421	0.0272993			asg-1	-2.23435	0.00789746
unc-82	1.91284	0.0534035			bath-4	-2.23403	0.0384775
R06F6.8	1.91025	0.0251511			ugt-9	-2.23369	0.0464921
clk-2	1.90885	0.0394322			acbp-1	-2.23359	0.00990903
lex-1	1.90872	0.0318764			M02B7.7	-2.233	0.0484057
ari-2	1.9084	0.0209414			T02D1.8	-2.23058	0.00693102
cec-6	1.90795	0.0276934			his-74	-2.22811	0.0172026
spt-5	1.90742	0.0327886			mdt-31	-2.22805	0.00336068
cpb-2	1.90732	0.0463573			C09E9.1	-2.228	0.0391271
rtcb-1	1.90529	0.0352015			wve-1	-2.22773	0.00487972
brap-2	1.90449	0.0238227			kynu-1	-2.22761	0.0141117
dhs-14	1.90434	0.0478625			msp-79	-2.22677	0.0115409
puf-9	1.90393	0.039824			Y81G3A.1	-2.2267	0.0446398
B0252.5	1.90345	0.0328311			rbx-1	-2.22542	0.0154971
ptr-21	1.9034	0.0130916			ZK1098.9	-2.22539	0.0216071
chaf-1	1.90321	0.0296295			sqt-3	-2.2249	0.048671
F27C1.6	1.90039	0.0188116			lin-40	-2.22307	0.00390789
sec-31	1.9002	0.018174			fubl-3	-2.22208	0.0020101
T24B8.2	1.89867	0.0159064			msp-49	-2.22043	0.0103819
gck-2	1.89863	0.0334126			test-1	-2.21986	0.00772855
scpl-1	1.89837	0.0191114			Y51F10.2	-2.21983	0.0150077
pcp-1	1.89832	0.0172869			eif-2alpha	-2.21963	0.0071856
pmp-3	1.89768	0.0320566			F22D6.2	-2.2189	0.00733797
rad-26	1.8968	0.0338497			C44B11.6	-2.21872	0.0108538
viln-1	1.89551	0.0330789			C47G2.3	-2.21844	0.00400964
T22C1.6	1.89429	0.03575			K12C11.1	-2.21789	0.00739907
vms-1	1.89408	0.0189613			Y48G9A.11	-2.21724	0.024284
suf-1	1.8928	0.0216054			zip-3	-2.21705	0.00418868
xnp-1	1.89252	0.04039			F17C11.6	-2.2164	0.0332572
goa-1	1.8918	0.0267167			F33E11.2	-2.21588	0.0141987
crml-1	1.89166	0.0269698			F35C5.12	-2.21576	0.0353765
cdc-48.3	1.89145	0.0300819			uev-1	-2.21532	0.0116926
zfp-1	1.89081	0.0155701			C48B4.10	-2.21447	0.0127037
bmk-1	1.8894	0.015632			flp-14	-2.21391	0.0194163
T28A8.6	1.88716	0.0443774			Y47D3A.14	-2.21379	0.0168639
scav-2	1.88674	0.0223681			Y47G6A.21	-2.21354	0.00338392
mau-2	1.88499	0.0350217			cysl-4	-2.21278	0.0397979
M18.3	1.88393	0.0401071			Y42G9A.2	-2.21275	0.0458771
eri-9	1.88361	0.0343762			trpp-1	-2.21219	0.024425
T10E9.2	1.88216	0.0333157			F10E9.11	-2.21216	0.00932412
duo-1	1.88083	0.0387707			rab-30	-2.21196	0.0216536
mans-1	1.88002	0.0325796			tfg-1	-2.20958	0.00734088
hcp-6	1.88	0.0304316			hcp-3	-2.20822	0.00711793
sumv-1	1.87903	0.0485688			K11D2.5	-2.20791	0.0123012
F59E12.1	1.87668	0.0254886			T19H12.2	-2.20607	0.013265
F26G1.1	1.87586	0.0272176			ebp-2	-2.206	0.00816235
vps-26	1.87575	0.0153026			Y18D10A.9	-2.20339	0.00871649
F32E10.5	1.87522	0.0388345			unc-33	-2.20195	0.00827346
hmit-1.3	1.87478	0.0425524			far-2	-2.20189	0.00570015
F46A9.1	1.87413	0.0410282			mpst-5	-2.20169	0.0317684
sax-3	1.87346	0.0467055			mrg-1	-2.20059	0.0170116
rpc-2	1.87328	0.0337888			ZK822.2	-2.20022	0.00631516
ceh-44	1.87046	0.0241101			tin-9.2	-2.19976	0.0104786
F56C9.7	1.87001	0.0320583			nfyc-1	-2.1996	0.0104278
gck-1	1.86756	0.0413319			grsp-4	-2.19939	0.0274636
M05D6.2	1.86736	0.037044			rpl-24.2	-2.19813	0.00870408
glh-2	1.86711	0.0219294			mdt-20	-2.19773	0.00279239
clec-123	1.86614	0.0397331			Y12A6A.1	-2.19694	0.00893794
lin-15B	1.86438	0.0319361			Y37D8A.25	-2.1959	0.0239472
nfi-1	1.8628	0.04457			D1054.18	-2.19304	0.0525637
henn-1	1.86212	0.0432941			F53E10.6	-2.19241	0.0061531
rbg-3	1.86204	0.0299746			taf-10	-2.19089	0.017071
scc-3	1.86168	0.033686			fkb-3	-2.19077	0.0130596
hmg-3	1.86162	0.0374132			lgg-3	-2.19026	0.0247598
mrp-5	1.86148	0.0502796			F47G3.4	-2.19011	0.0269199
F35E12.6	1.85561	0.0343914			npp-16	-2.18522	0.00874546
tra-2	1.85432	0.0425981			spl-3	-2.18406	0.00555989
lnkn-1	1.8536	0.0258074			F32D1.5	-2.18397	0.00694687
dpf-3	1.85337	0.040159			ZK849.6	-2.18346	0.0272006
pacs-1	1.85263	0.0449585			Y38F2AR.3	-2.18327	0.00760848
noca-1	1.85085	0.0378236			mmab-1	-2.18225	0.00569934
K07A12.1	1.85053	0.0300571			tmed-4	-2.18156	0.0121272
F42G10.1	1.84985	0.0498634			K04F1.9	-2.18069	0.0509858
C06A5.3	1.84923	0.0183175			pinn-4	-2.18054	0.0120603
dct-17	1.84791	0.0409403			maph-1.3	-2.18038	0.0128965
tag-325	1.84638	0.0433233			C41G7.8	-2.1789	0.0450127
F36A2.9	1.84561	0.0287087			cpi-2	-2.1785	0.0159417
ZK1010.5	1.84519	0.0447593			F22E5.9	-2.17837	0.01424
sas-4	1.84264	0.0540674			E01G4.5	-2.17827	0.0249808
brf-1	1.84195	0.0454217			saeg-2	-2.17759	0.0310917
tbc-9	1.84173	0.0276683			Y66A7A.2	-2.17715	0.013224
kle-2	1.84087	0.021815			Y48C3A.12	-2.17681	0.00642342
vha-7	1.83872	0.0312906			B0302.5	-2.17557	0.0138853
cids-2	1.83832	0.0265577			K10B2.4	-2.17506	0.00672749
F56F10.1	1.83755	0.0337754			nfya-2	-2.1746	0.0226829
C49C3.4	1.83703	0.0458929			ZK973.9	-2.17451	0.0206645
coq-8	1.8357	0.0349114			tni-4	-2.17431	0.0148491
gly-10	1.83269	0.0220017			T27D12.1	-2.17423	0.0307405
uso-1	1.83243	0.0477567			cpr-3	-2.1739	0.00811101
D2005.4	1.8318	0.0479183			T02H6.7	-2.17338	0.0542429
C16A3.2	1.83107	0.0527735			tba-1	-2.17306	0.00957748
T04C9.1	1.8287	0.0371057			rab-7	-2.17286	0.00946993
F44E7.4	1.82429	0.0437969			nuo-6	-2.17204	0.0095567
larp-1	1.82404	0.0450461			Y39E4A.1	-2.17141	0.0412883
akap-1	1.82354	0.0517606			Y111B2A.1	-2.17104	0.0211879
cdgs-1	1.8219	0.0270719			set-23	-2.17103	0.0308591
hpo-13	1.82164	0.0246499			Y66D12A.16	-2.16969	0.0133688
lpin-1	1.8212	0.0380056			W02D9.2	-2.16961	0.00748908
ima-1	1.82078	0.0304618			gyg-1	-2.16918	0.0164756
T07A9.10	1.82046	0.0435757			pghm-1	-2.16912	0.0105515
C03A3.2	1.81992	0.0394561			ZK896.4	-2.16904	0.0322665
rilp-1	1.81839	0.0546687			nspd-4	-2.16894	0.0109572
emb-27	1.81787	0.0314261			Y66D12A.7	-2.1687	0.031618
W05H9.4	1.81748	0.0523536			Y56A3A.22	-2.16809	0.00579539
cogc-2	1.81685	0.0484581			gpd-4	-2.16711	0.0168215
C27A7.5	1.81561	0.0456181			F20G2.3	-2.1667	0.0443602
spt-16	1.81561	0.0386992			arf-6	-2.16599	0.0148607
pgap-1	1.81418	0.0265403			lap-2	-2.16591	0.00801364
pmr-1	1.81412	0.0509758			tag-267	-2.16541	0.00791661
rsd-2	1.81095	0.0332946			C32D5.8	-2.16423	0.0120386
gld-4	1.80991	0.0415141			F22H10.2	-2.16402	0.0283408
syx-5	1.80982	0.0307606			R02F2.9	-2.16351	0.0109415
tlf-1	1.8093	0.0437005			msp-142	-2.16233	0.0131504
sna-2	1.80692	0.0498551			Y43F4B.9	-2.16167	0.0118149
ZK686.2	1.80489	0.0532806			skr-3	-2.16166	0.00734642
K01H12.4	1.80422	0.0403648			K02F3.9	-2.16147	0.00566782
Y32F6A.5	1.80283	0.0386679			C30G7.4	-2.16137	0.0109585
mlcd-1	1.80204	0.0540557			Y73F4A.1	-2.16134	0.0142906
nrde-1	1.80093	0.053219			Y17G7B.21	-2.16093	0.0188101
ceh-38	1.80048	0.030023			rmd-1	-2.16088	0.0145707
zyg-1	1.7949	0.0521102			pud-1.1	-2.16086	0.0304446
B0303.4	1.79484	0.0382528			ras-2	-2.16011	0.00769067
F08F8.4	1.79214	0.0407101			spp-8	-2.1601	0.00875333
sec-24.2	1.79079	0.0296466			fld-1	-2.15906	0.0102799
rsd-6	1.78966	0.0419729			ZK813.2	-2.15883	0.0127779
asps-1	1.78832	0.0357106			ddp-1	-2.15826	0.0164012
prmt-9	1.78534	0.0358278			F39H12.3	-2.15794	0.0150019
W04D2.4	1.77931	0.0365171			snt-2	-2.15774	0.0422069
row-1	1.77768	0.0519183			Y65B4A.8	-2.15729	0.00998949
obr-4	1.77688	0.0357917			H06I04.6	-2.1565	0.0230234
mboa-2	1.77668	0.0224895			Y57G11B.5	-2.15545	0.0121654
lsy-12	1.77227	0.0500599			mec-5	-2.15486	0.020326
C52E12.1	1.77174	0.0269107			sna-1	-2.15444	0.0126171
tat-1	1.77096	0.0469642			cyn-11	-2.15429	0.00250854
clh-5	1.76927	0.0289844			repo-1	-2.15367	0.0060025
D2023.6	1.76791	0.0346818			Y71H2B.4	-2.15351	0.0118992
pole-1	1.76751	0.0458248			mpc-1	-2.15235	0.00898764
him-17	1.76482	0.0435708			C42C1.13	-2.15223	0.0237318
F41H10.3	1.7632	0.0352887			C05G5.3	-2.15215	0.0483639
lin-41	1.7595	0.0541071			mrpl-14	-2.15197	0.00561625
K05C4.5	1.75921	0.044215			C45G9.6	-2.15144	0.0245977
H01G02.1	1.75653	0.0413908			Y48G10A.1	-2.15026	0.00535176
lys-2	1.75536	0.0510507			Y73E7A.6	-2.14937	0.0370641
msh-6	1.75462	0.0538183			F56C11.3	-2.14899	0.0214933
npp-6	1.75316	0.0531862			T02B11.3	-2.14851	0.0193341
Y105E8A.2	1.75139	0.0548763			W09B6.4	-2.14801	0.0141366
unc-94	1.74932	0.0388556			BE10.5	-2.14745	0.0467285
cept-2	1.74252	0.0284074			spcs-2	-2.14636	0.00817243
dip-2	1.74209	0.0537642			egrh-1	-2.14519	0.019266
ufl-1	1.74084	0.0493296			ZK512.4	-2.14407	0.0154501
C05D2.8	1.73803	0.0477311			T24A6.20	-2.14335	0.0203832
pink-1	1.73353	0.0438671			fbxa-95	-2.1431	0.0420206
vha-18	1.7306	0.0540395			F55G11.2	-2.14289	0.0492538
C30F12.2	1.72836	0.0482749			F22H10.3	-2.14122	0.0166681
lin-23	1.72671	0.0385524			C16A11.3	-2.14001	0.0366971
tag-63	1.72426	0.044166			Y39G8B.2	-2.13943	0.0307327
B0024.11	1.72407	0.0344425			F27D4.8	-2.1392	0.053834
elpc-1	1.72093	0.0504491			ZC155.2	-2.13749	0.00828022
ztf-8	1.71808	0.0512214			mab-20	-2.13721	0.0287436
zen-4	1.71724	0.0536734			ani-3	-2.13679	0.00754729
nhl-2	1.71722	0.0506841			mdt-28	-2.13648	0.0158001
C41G11.1	1.71509	0.0311733			F22H10.6	-2.13544	0.0532877
odr-8	1.71283	0.0439159			E02H1.5	-2.13434	0.00742657
D2030.3	1.71248	0.046347			col-48	-2.13426	0.0449026
sart-3	1.71173	0.0499541			F36F2.1	-2.1339	0.0423797
E03H12.5	1.70756	0.0397465			arx-3	-2.13204	0.0116436
plst-1	1.70216	0.0473981			ttr-30	-2.13124	0.0243651
prmt-5	1.69796	0.0438345			Y71F9B.9	-2.12981	0.0496475
Y110A7A.9	1.69238	0.049883			T10B5.3	-2.129	0.00703083
rars-2	1.69226	0.0480372			tsp-8	-2.12895	0.0175606
gon-14	1.68937	0.0524792			F54C4.4	-2.12868	0.0284595
C50F4.1	1.68764	0.0540502			skr-4	-2.12864	0.0219601
gfi-2	1.66752	0.0516492			txdc-12.1	-2.1285	0.0196292
					R13H9.6	-2.12817	0.0220802
					W02F12.2	-2.1281	0.0489273
					C06A12.3	-2.12691	0.0171642
					snrp-27	-2.12681	0.00950182
					rnp-3	-2.12653	0.0081857
					C35B1.4	-2.12513	0.0123368
					Y73E7A.2	-2.12493	0.0261484
					pud-1.2	-2.12411	0.0323711
					ari-1.4	-2.12303	0.0167717
					unc-96	-2.12291	0.0149558
					F23H11.5	-2.12237	0.0131224
					ttr-2	-2.12203	0.0101792
					smo-1	-2.1219	0.0175588
					ugt-25	-2.1215	0.0430624
					Y74C10AL.2	-2.1203	0.0171842
					nft-1	-2.11995	0.00642735
					tli-1	-2.11958	0.0257534
					F45E4.5	-2.11915	0.0479881
					R06C1.4	-2.11915	0.0207602
					nhr-76	-2.11747	0.032622
					cyb-3	-2.11565	0.0164113
					flp-28	-2.11525	0.0177897
					W08A12.2	-2.11515	0.0451723
					npp-25	-2.11439	0.016063
					ubc-26	-2.11299	0.00879288
					W05F2.3	-2.11254	0.0277584
					daf-41	-2.11221	0.0145535
					F25H5.8	-2.11092	0.015552
					cey-2	-2.10994	0.0198486
					icd-1	-2.10894	0.0118916
					T20H4.5	-2.10876	0.00978691
					nipa-1	-2.1086	0.0156001
					ced-2	-2.10734	0.0164189
					R02D5.10	-2.10691	0.0397061
					nekl-3	-2.10664	0.0471246
					anmt-3	-2.1041	0.0175503
					mev-1	-2.10353	0.0116174
					tgt-2	-2.1025	0.00311398
					ttb-1	-2.10235	0.0166157
[truncated: 569 more rows]

## Sheet: DAF-16
Activated Genes	Fold change	p value		Repressed Genes	Fold change	p value
T22F3.11	61.8842	0		col-149	-62.5314	0
clec-266	52.3591	1.11022e-16		fat-7	-37.8119	0
Y68A4A.13	46.5692	9.25221e-08		col-133	-18.8655	0
Y82E9BR.17	21.7675	2.99168e-05		col-7	-17.267	0
cht-1	20.9776	0		col-117	-15.421	0
C08F11.3	16.8308	5.30895e-07		amt-1	-14.8102	1.33227e-15
hsp-16.2	16.6705	0		acdh-1	-13.941	0
clec-76	15.7306	1.89708e-08		col-150	-13.1655	0
hsp-16.41	15.3331	3.33067e-16		T20D4.5	-12.6708	0
clec-60	15.3146	5.9952e-15		Y49G5A.1	-12.2493	0
F17B5.1	15.0506	0		col-168	-11.7686	0
C23G10.11	14.2652	9.44254e-07		F54D8.10	-11.0045	7.27541e-06
lys-7	14.2595	0		col-126	-10.8588	5.55112e-16
vet-6	14.0057	4.71305e-07		Y41C4A.32	-10.4812	0
F07C4.12	13.0672	1.77057e-09		col-180	-10.4406	0
fmo-2	12.3825	0		col-137	-10.4056	0
C08F1.6	12.1467	0.000651028		B0024.4	-10.1776	0
Y71A12B.11	11.944	2.03509e-05		col-147	-9.4273	0
sodh-1	11.7846	0		Y43C5A.7	-9.40733	7.31536e-07
sdz-5	11.7286	0.000118794		F55G11.2	-9.25475	4.44505e-08
sru-40	11.479	0.00175391		col-146	-9.23125	0
aptf-4	11.3237	2.90201e-05		col-39	-9.08281	0
F15E6.3	11.1035	3.7248e-13		col-81	-9.03035	0
dod-3	10.9899	3.86212e-09		clec-209	-9.01409	0
arrd-2	10.9406	0.000184881		col-167	-8.89224	0
clec-52	10.646	0.000168324		nas-27	-8.59507	0.000768162
F44E5.5	10.4968	0		col-62	-8.51091	0
pgp-1	10.4558	7.77156e-16		nas-24	-8.48921	0.00477688
hsp-16.1	10.3906	0		T07A5.1	-8.43212	0
hsp-16.11	10.3744	0		ugt-16	-8.37877	0
T08E11.1	10.3579	0.000183147		F57G8.7	-8.24945	8.0958e-08
F44E5.4	10.3511	0		dod-24	-8.14516	0
fbxc-51	10.1982	2.69341e-07		F56A4.2	-7.95324	0
C15H11.10	9.71823	0.00299619		C10C5.3	-7.86741	0
fbxa-158	9.31856	0.00352		K09H11.4	-7.62498	8.07269e-05
best-1	9.28126	0		col-169	-7.53919	4.91744e-10
sdz-28	9.18135	1.73956e-05		col-154	-7.33754	0
hsp-70	9.02769	0		C54D10.10	-7.01201	5.90417e-13
skr-8	8.57399	7.68673e-05		col-12	-6.83002	0
F46C5.1	8.48423	6.00856e-10		T24B8.5	-6.73578	8.18998e-08
F48G7.13	8.47061	3.04834e-05		acdh-2	-6.71171	1.4988e-14
F14B6.3	8.38954	3.35878e-06		irg-4	-6.65713	3.75866e-12
skr-9	8.3851	3.49175e-06		col-139	-6.56723	0
tbx-11	8.21782	0.00018949		F46F3.3	-6.51417	0.0157413
hsp-16.48	8.19316	5.34905e-13		glb-14	-6.51417	0.0158641
hsp-16.49	8.14952	8.28226e-13		plep-1	-6.47355	5.79636e-09
F09C8.1	8.13478	0		R74.2	-6.45886	0.000313736
C27A7.8	8.13322	0.00021488		col-13	-6.40974	0
fbxb-84	7.8656	0.00396809		dhc-4	-6.31728	6.56826e-08
fbxb-26	7.85533	0.00124207		cyp-35A3	-6.28185	6.78654e-05
cyp-37B1	7.84122	2.80595e-06		F30A10.2	-6.20917	0.00468796
Y51A2B.9	7.72307	0.0057786		dod-17	-6.17666	7.10543e-15
arrd-1	7.70352	4.69295e-05		col-159	-5.87023	0
scl-2	7.67824	0		C10C5.5	-5.80629	0
ceh-43	7.60967	2.093e-08		fipr-10	-5.68218	1.5996e-09
C17E4.2	7.55484	0.00049149		pqn-54	-5.60691	0.00121456
F01D5.7	7.46372	0.000210734		col-92	-5.5932	4.49751e-13
pes-2.1	7.35919	1.90169e-10		ZK809.9	-5.52835	0.000267888
T26H5.9	7.33847	8.72002e-12		col-129	-5.46324	0
W01C9.2	7.29136	0.00234514		C36C5.5	-5.35259	2.54959e-09
clec-82	7.28114	7.54902e-06		C45B2.2	-5.34965	2.62543e-11
K12H6.7	7.28012	0.000439785		Y43D4A.5	-5.31418	0.00258624
T26H5.10	6.92223	0.0094746		ugt-4	-5.31236	1.34559e-13
bath-26	6.88107	8.77201e-11		argk-1	-5.22354	2.8556e-12
pes-2.2	6.87148	5.14466e-12		ugt-30	-5.19279	2.46817e-09
col-116	6.70682	3.18356e-05		ZK6.11	-5.14788	0
Y17D7B.2	6.63131	0.0057796		oac-20	-5.09103	9.22862e-12
gmeb-3	6.58603	0.000473381		F35F10.5	-5.08225	2.73122e-06
Y38E10A.9	6.42453	0.00138636		lpr-6	-5.05115	0.00469073
Y37H2A.13	6.27498	0.000160083		C10C5.4	-5.04624	9.99201e-16
Y39G10AL.1	6.26496	0.000165872		Y49A3A.4	-5.04341	0.0424052
sdz-4	6.20808	0.00263456		fbxa-72	-5.03283	2.33147e-15
T26H5.14	6.17986	0.00536574		F23F1.2	-5.00571	0.00707878
clec-210	6.1177	0.0174286		C06E8.5	-4.96835	4.4457e-11
clec-89	6.11441	0.0212784		F19C6.4	-4.96756	1.42612e-09
ham-1	5.98214	1.19536e-05		fipr-11	-4.90581	1.26527e-05
Y106G6D.2	5.9599	0.000789252		F46B6.13	-4.84764	0.0185668
Y6G8.2	5.89779	3.72537e-10		T06E4.14	-4.81326	0.0024374
dsl-2	5.88499	4.83377e-06		K05F1.14	-4.7625	0.00113224
C50F7.5	5.80959	3.29727e-10		pqn-63	-4.74503	0.00857384
Y44A6C.2	5.79082	0.00320665		C37C3.10	-4.68589	0.00555843
sdz-26	5.78944	0.00310511		Y47D7A.9	-4.66968	0.00065842
F56G4.7	5.78772	0.00369381		col-170	-4.62726	1.58875e-08
nnt-1	5.73413	4.33997e-12		fipr-3	-4.61846	2.34809e-06
fbxb-104	5.72332	0.0212409		T24C4.4	-4.602	6.88655e-06
F29B9.12	5.71716	0.0227036		cutl-18	-4.57235	2.13157e-06
Y79H2A.12	5.71408	0.0270674		C36E6.8	-4.54433	2.67273e-05
M01B2.13	5.64086	0.00270103		col-3	-4.52125	1.11022e-16
jmjd-3.2	5.63778	0.00885448		cht-2	-4.51252	0.0262442
K05C4.9	5.63328	0.00055839		T08D10.4	-4.51145	0.0228312
F56F4.8	5.63306	0.00650064		daf-28	-4.50687	0.0262651
fbxc-39	5.5823	0.00375559		C39B5.5	-4.47983	1.55431e-15
Y43B11AL.1	5.53302	0.000623659		dsl-7	-4.47199	0.00416896
lurp-4	5.39276	0.00895608		T06E4.12	-4.46263	0.00472436
mtl-2	5.36959	5.13486e-10		C05E7.2	-4.42982	5.40213e-10
T26H5.8	5.34195	7.47037e-05		F49C12.10	-4.35326	4.01949e-06
F15A4.6	5.32913	3.6184e-07		dct-5	-4.31764	2.2118e-06
frpr-16	5.32512	0.0307802		T21C9.9	-4.31467	1.75468e-07
R02C2.6	5.32225	0.0278999		F58E6.8	-4.24851	0.00073604
Y57G11C.499	5.31651	0.0286611		abu-10	-4.22488	0.0171801
F44F1.4	5.25734	0.00123263		T01G5.1	-4.20926	1.64259e-09
btb-10	5.22053	0.000141018		dct-17	-4.17796	1.11022e-16
M116.1	5.20642	0.001846		C34F6.1	-4.05623	0.010381
ptr-22	5.15665	0.00516182		clec-197	-4.0488	0.002958
fbxb-35	5.07666	0.0111502		Y47G6A.15	-4.04779	3.41356e-11
F47H4.2	5.07203	9.66866e-07		K12B6.11	-4.03314	0.000675891
far-7	5.06882	3.20596e-11		nlp-26	-4.01878	1.28697e-12
R11A5.3	5.04137	0.000202668		T22B7.7	-4.01271	1.37002e-13
lipl-1	5.01186	5.53952e-11		ugt-41	-4.01125	3.12275e-10
clec-222	4.98457	3.33067e-16		F49E12.8	-4.00199	0.00502211
cav-1	4.96597	0		C28C12.4	-3.96933	0.01875
ZK637.15	4.95531	0.00137031		rab-28	-3.96906	0.024309
atz-1	4.94161	1.40447e-06		irg-5	-3.95682	0.00028511
Y52B11A.12	4.94075	0.00823613		F19C6.3	-3.95203	0.00219921
Y71F9AL.7	4.94075	0.00829399		clec-219	-3.93901	0.0085817
ZK945.8	4.93747	9.97837e-05		best-21	-3.91828	2.87293e-09
Y113G7A.12	4.91577	0.0381856		osm-7	-3.87002	1.79666e-10
Y37E3.30	4.91385	0.00016269		mltn-10	-3.86384	0.000623325
F43C11.8	4.91312	0.0458247		F16B4.4	-3.85357	9.43612e-12
ora-1	4.90438	0.00211247		col-152	-3.84408	0.0146321
M04G7.1	4.89885	0.00128806		C50A2.3	-3.83981	0.000223162
ZK430.5	4.88751	0.00293851		col-156	-3.76208	2.51791e-07
ZK1053.4	4.84535	4.62388e-10		haf-7	-3.74408	1.69087e-13
far-3	4.82982	7.12143e-11		ttr-14	-3.73844	7.02044e-11
zeel-1	4.80492	0.00172297		F27E5.7	-3.7368	0.000614806
ZC239.14	4.78985	0.0219904		Y47D7A.11	-3.69665	0.00776226
clec-55	4.78925	0.0216687		lact-1	-3.66672	2.56857e-09
gst-19	4.78167	5.27648e-05		Y50D4B.4	-3.64511	8.94018e-12
math-21	4.72626	0.0107072		fipr-5	-3.64507	0.000103958
K08F9.1	4.70495	0.0139531		fipr-4	-3.64357	0.00018354
C45G9.4	4.64893	7.23851e-07		C04G6.2	-3.63982	0.00139078
igcm-4	4.64836	2.62848e-06		C06C3.4	-3.63382	0.016307
pqn-75	4.61991	0.000360459		nspb-6	-3.63296	0.0181848
F09F7.6	4.61722	8.99927e-09		ugt-32	-3.62012	0.000682664
cest-1	4.6158	2.03604e-05		pqn-74	-3.60706	0.000857572
F46A8.7	4.60808	0.0229315		fipr-8	-3.60624	0.00129596
mltn-1	4.55747	3.15243e-11		C42D4.13	-3.60593	0.00204847
cfz-2	4.52181	0.0021405		Y73B6A.3	-3.6013	0.00189905
fbxc-29	4.52029	0.0100396		pgp-8	-3.59997	0.00119348
Y55B1AR.3	4.51736	0.0514294		cht-4	-3.58827	0.000657542
sodh-2	4.51651	0.0108546		K10C2.8	-3.58424	4.38538e-14
ZK105.13	4.51651	0.0108968		try-8	-3.58395	0.0159001
F54F7.8	4.51493	0.0503227		adt-3	-3.58255	5.7151e-12
arrd-11	4.51493	0.0503844		fipr-21	-3.5687	1.32472e-12
clec-172	4.51431	0.0002439		C45B2.1	-3.5599	1.51269e-11
Y46C8AM.1	4.51348	0.00337382		aqp-8	-3.55705	6.43929e-14
K07H8.11	4.51267	0.0285815		ZK593.3	-3.51741	7.06529e-08
T21E12.3	4.51194	0.0149632		F55G11.4	-3.49715	6.61951e-06
C30A5.4	4.51181	0.00244033		F11E6.3	-3.49506	1.1537e-10
nspc-16	4.49224	4.75175e-13		T04C12.33	-3.49256	0.00583826
T05H4.15	4.45524	2.97763e-06		K10H10.5	-3.4495	0.0416888
C08B6.6	4.43674	0.0032256		rom-2	-3.44868	0.0405496
pals-26	4.43193	6.75078e-06		cyp-34A2	-3.44705	0.0516046
ugt-52	4.41249	0.00164364		Y43F8B.12	-3.446	0.0445968
EEED8.4	4.40543	0.00232553		K10H10.4	-3.43611	2.33095e-05
C06G3.3	4.38131	4.08641e-06		sams-1	-3.43318	5.87308e-12
nlp-2	4.37894	0.00261513		Y75B7AL.2	-3.42247	0.0240365
sdz-25	4.37191	0.00316908		lron-2	-3.41981	0.0270311
cyp-34A9	4.33749	1.16345e-09		K12H6.4	-3.39082	0.0157962
C03D6.9	4.32329	0.0118681		col-142	-3.39052	5.26797e-11
C06C3.9	4.32329	0.0118857		grl-21	-3.37655	6.90239e-07
pals-37	4.24808	0.000282204		Y62H9A.12	-3.37586	0.00600527
T25B9.3	4.24127	0.0286767		gpdh-1	-3.36964	7.89643e-06
F22E5.20	4.23924	0.00451635		T12B3.2	-3.36931	8.08551e-11
fbxb-81	4.23771	0.0300908		sym-1	-3.35867	1.1081e-05
F17E9.2	4.2249	0.000764782		C01G6.9	-3.35363	0.00258472
fkh-4	4.19101	1.11977e-05		Y51A2D.18	-3.34591	7.59877e-10
fbxa-185	4.18959	0.0262031		folt-2	-3.33563	7.01726e-11
bath-47	4.17797	4.02948e-07		pgph-3	-3.32593	1.10045e-12
glc-1	4.1694	5.04025e-09		swt-5	-3.32417	0.0359886
btb-11	4.16355	0.001446		C27A7.1	-3.30471	2.47713e-12
C12D8.9	4.1411	3.54316e-05		dop-3	-3.27238	0.00346557
F08G2.5	4.13421	5.44238e-05		F18C5.5	-3.27093	0.00525691
cec-8	4.12503	2.63603e-07		kvs-5	-3.25725	4.29026e-07
W07B8.4	4.10641	0.000446362		decr-1.1	-3.24404	7.50654e-11
K09B11.4	4.09237	0.0156676		cdkl-1	-3.2319	0.0445077
Y20C6A.1	4.08751	5.81699e-05		T06G6.6	-3.15455	0.00795896
Y46H3A.4	4.06302	0.0193897		ZK6.6	-3.15232	0.0120821
T16G1.4	4.05816	0.00061526		W10G11.3	-3.14479	2.46984e-05
eya-1	4.03426	0.00213029		T11G6.3	-3.14339	9.76562e-09
B0462.5	4.03312	0.00209876		C17H12.6	-3.13408	0.00012491
T22F3.10	4.029	0.00230263		F55A12.6	-3.13	0.000687708
bath-25	4.00039	0.0148111		ugt-66	-3.11314	2.57723e-05
clec-7	3.99999	1.6229e-05		nhr-142	-3.11131	0.00210277
ZK673.1	3.99609	8.28593e-05		his-40	-3.11128	0.00169666
Y34F4.1	3.97812	1.41164e-08		fip-5	-3.10582	0.00169626
sgnh-1	3.95812	0.045531		K11H12.4	-3.1008	1.14061e-06
C53B7.6	3.95812	0.0455571		D2096.6	-3.08663	0.0281938
gst-8	3.95718	0.047865		Y47D7A.15	-3.08445	9.87984e-09
btb-16	3.95447	8.14191e-08		F44G3.10	-3.07204	0.00946366
hsp-12.3	3.91345	4.13993e-07		nspe-1	-3.06835	4.21758e-05
cyp-32B1	3.91325	2.2207e-09		nas-4	-3.05106	0.00156441
T05F1.11	3.87699	2.01693e-07		abu-14	-3.04462	0.0202868
dhs-26	3.87604	0.0289057		F01G10.9	-3.04017	0.000136412
C35E7.5	3.87569	1.03488e-09		C26F1.1	-3.0368	3.8093e-05
F44F1.6	3.8614	0.00361188		C36C5.12	-3.02843	0.00950063
ddn-1	3.84367	3.4636e-06		F36G9.3	-3.02678	4.27841e-06
fbxb-103	3.83611	0.0157219		msra-1	-3.00993	1.05861e-09
F23G4.1	3.82581	0.0213405		F26A1.8	-3.00279	0.047391
sepa-1	3.81333	2.1481e-05		abch-1	-2.99974	0.051929
btb-17	3.81038	1.40942e-08		K01D12.9	-2.99493	0.00299859
spp-2	3.79814	6.34381e-13		T20D4.10	-2.99325	0.00801056
T10C6.15	3.79706	0.00182114		fipr-9	-2.99117	0.000799781
cpt-4	3.79166	0.000202332		T10B5.8	-2.97698	5.75997e-05
fbxc-12	3.79063	0.0142707		pxn-2	-2.97459	3.04344e-06
M02D8.6	3.77922	3.79735e-07		col-161	-2.96656	1.35361e-08
F53A9.8	3.77578	6.95746e-11		cdr-7	-2.9629	1.20931e-07
pals-33	3.77032	0.00132099		F08G2.8	-2.95807	0.0346777
dyf-1	3.76638	0.00853534		hrg-3	-2.95729	5.78699e-09
sdz-24	3.74621	2.40918e-14		T04C12.7	-2.95601	2.83467e-06
pals-39	3.71747	3.18567e-05		F41E6.12	-2.94884	4.46415e-08
fbxb-36	3.71319	0.00276564		Y38F1A.4	-2.9413	0.0095769
Y22D7AR.10	3.70688	6.50746e-11		ZK616.1	-2.93816	0.0376395
nhr-21	3.69449	1.03551e-12		ugt-1	-2.93254	4.46833e-06
his-16	3.68471	0.0500514		cyp-13A2	-2.91714	6.26163e-05
C33E10.8	3.68273	0.0521137		mua-3	-2.91607	2.05121e-07
clec-17	3.67197	0.0254195		C53H9.4	-2.9142	0.0516497
F26D11.13	3.66801	0.0262081		T28H10.2	-2.89959	9.84629e-06
djr-1.2	3.6661	0.0240528		nspc-4	-2.89393	0.00080088
T07H8.11	3.66319	0.0367804		col-141	-2.8922	8.37781e-05
Y73C8C.8	3.65687	0.0206731		acox-1.5	-2.8658	1.86314e-09
gpa-9	3.65538	0.0209886		Y47G6A.33	-2.84272	1.38431e-07
Y55D5A.3	3.64568	0.00665153		wrt-9	-2.8425	0.0134211
fbxc-49	3.6423	0.0100868		C17F3.3	-2.83712	7.75017e-07
C17C3.11	3.6423	0.0101358		ugt-12	-2.82851	1.069e-08
F01D5.5	3.6373	0.00128315		Y11D7A.3	-2.82806	2.77964e-10
fbxa-188	3.63023	0.00217952		F56D3.1	-2.81841	0.000942977
T22B2.1	3.62886	0.00411285		nspc-6	-2.81638	0.000768559
fbxa-151	3.62763	0.000586077		drd-1	-2.81393	0.000170782
F53F1.4	3.62668	5.56222e-14		nas-38	-2.81097	0.00221174
F26G1.2	3.6192	3.36014e-05		C16E9.1	-2.80794	1.62499e-06
acs-2	3.60689	8.0469e-13		K08H10.6	-2.80299	0.00701794
F58B4.3	3.5953	0.0338828		C42D4.3	-2.80104	9.20298e-07
K11G9.2	3.55767	3.33881e-05		T25B9.1	-2.80016	1.78031e-09
C39D10.6	3.53834	0.00897775		clec-170	-2.78921	1.0832e-05
Y41D4A.3	3.52028	0.00944884		C18H9.5	-2.78681	0.00380077
Y106G6D.1	3.50053	0.00224308		R09H10.7	-2.7779	0.0178076
C29E4.17	3.47815	0.0093463		thn-1	-2.76565	0.0111608
F33D11.16	3.47549	0.00884473		arf-1.1	-2.7638	0.00131669
dod-6	3.46397	0.00471246		his-38	-2.75362	0.00652338
nlp-56	3.46111	0.00508578		abu-11	-2.75346	0.0376298
W04C9.6	3.45783	0.0387045		dpy-8	-2.75149	0.00315906
F37C12.21	3.45455	0.00981778		T13C2.2	-2.7497	0.050717
K04A8.21	3.45307	0.0373433		fat-6	-2.73913	1.28119e-08
C43C3.4	3.43921	0.00577691		H20E11.2	-2.72308	0.0316245
skr-5	3.42981	0.000987618		zmp-3	-2.72047	7.79897e-08
K09C4.5	3.42863	8.09499e-06		lbp-7	-2.7167	6.12836e-07
F22B7.9	3.42785	2.96907e-12		Y51H7C.13	-2.71566	3.10727e-05
icl-1	3.41936	9.61908e-12		dat-1	-2.71249	0.0390203
nlp-79	3.39668	0.0139927		hmit-1.2	-2.70418	0.00153003
T27A1.2	3.36874	0.00950367		F20D6.5	-2.68935	6.13226e-06
Y46G5A.7	3.36162	0.0375964		C44C10.3	-2.68767	8.36811e-05
K09C4.1	3.34448	0.000575529		clh-1	-2.68498	7.46571e-09
Y45F10C.2	3.31964	9.05354e-12		T05E12.6	-2.66231	1.15874e-08
cyp-34A4	3.31763	0.00956533		ZK354.3	-2.66171	2.45917e-06
Y82E9BR.5	3.31289	0.0307359		col-110	-2.65398	1.95239e-05
F23H11.7	3.30953	0.0450378		ckb-2	-2.65086	5.83105e-07
math-45	3.3064	2.14947e-07		grsp-4	-2.64485	6.35227e-08
F53A9.1	3.27954	2.97707e-05		cyp-33A1	-2.63819	4.1152e-06
Y81G3A.6	3.27696	0.00315716		Y47D7A.7	-2.62445	0.00137886
gpx-3	3.27281	0.0160674		T04A8.13	-2.62173	1.93687e-08
K01A12.4	3.27213	4.89206e-07		R09B5.11	-2.61769	7.56838e-07
asm-3	3.26312	0.00400446		sprr-2	-2.61282	0.00780881
F54F7.14	3.2487	0.054622		grd-6	-2.60915	9.91046e-05
lipl-2	3.23865	4.34957e-09		F33E2.4	-2.60525	0.0267845
epg-2	3.23324	1.60084e-08		W06A7.4	-2.59465	3.88823e-06
F41E6.5	3.2301	1.93603e-09		grl-5	-2.59364	0.0157181
his-24	3.2236	2.79712e-07		T20D4.11	-2.59126	0.00573151
E02H4.4	3.21949	0.0242762		T26C5.5	-2.58346	0.00972834
T21E12.5	3.20757	0.00130274		mct-3	-2.58271	2.81054e-08
T22F7.4	3.20582	0.00239154		dyf-5	-2.57818	0.0545447
T20B6.2	3.20247	0.0136461		hrg-2	-2.57072	8.08183e-07
F53H2.1	3.17829	0.00337528		dao-4	-2.56801	0.00694558
nhr-17	3.15914	5.6133e-10		dod-19	-2.56328	2.42438e-07
Y43F11A.1	3.15259	0.00973414		cnp-2	-2.56303	1.37843e-07
ZK971.1	3.14662	0.0206628		ttr-31	-2.56296	6.00133e-08
gst-21	3.14587	0.022078		kynu-1	-2.55809	2.14721e-07
pqn-73	3.14453	0.0376609		col-123	-2.55164	0.0340672
his-65	3.14453	0.0376721		dod-22	-2.53666	1.09455e-05
Y43F11A.4	3.13946	0.0386342		F35B3.4	-2.52996	7.50406e-05
pals-6	3.13652	0.0020586		F26C11.1	-2.5111	0.00192421
Y47H9C.1	3.12893	0.00319768		skpo-3	-2.50987	9.83656e-07
F31E9.6	3.1281	0.00208987		col-162	-2.509	1.08551e-05
K11D12.13	3.11707	1.22755e-08		Y54E10A.17	-2.49338	3.35265e-08
gst-41	3.10489	0.0143895		DC2.5	-2.48963	1.08574e-05
F20C5.5	3.09791	0.0163324		K07E3.9	-2.48632	0.0295618
col-41	3.08297	0.0545588		Y39B6A.9	-2.48264	0.0244872
T28C6.3	3.08263	0.013074		F08F3.4	-2.47993	4.0186e-07
alh-5	3.0822	3.26669e-06		col-145	-2.47323	0.00020433
ift-139	3.07939	0.0391307		K11G9.5	-2.47234	0.000296139
F14B4.1	3.07863	0.00510838		R102.6	-2.47116	0.0151535
clec-166	3.07399	0.000110725		col-91	-2.4703	2.32789e-05
T19H5.6	3.04134	0.00273157		T12B5.14	-2.46007	0.00104017
dlhd-1	3.03872	0.0137214		suro-1	-2.45826	0.000168653
F49C12.7	3.03446	1.93395e-10		dhs-21	-2.45523	9.04411e-06
sqrd-1	3.0288	6.8477e-08		ugt-63	-2.44831	1.92619e-06
fbxc-20	3.02308	0.0264456		C09B8.4	-2.44272	0.00766008
C02F12.5	3.01992	3.97944e-06		col-88	-2.441	5.878e-06
C09B9.85	3.01912	0.0371583		F23B12.4	-2.43244	9.2611e-07
F15B9.6	3.00954	1.25643e-05		C45G9.12	-2.4288	0.000107449
glb-1	2.99631	1.30472e-08		col-60	-2.42733	1.20139e-06
Y27F2A.6	2.9962	0.00690308		act-3	-2.42497	0.000635891
gadr-4	2.98968	0.0189088		F57B1.1	-2.42439	0.0389214
Y14H12A.5	2.98327	0.0187926		ttr-59	-2.42394	1.19612e-06
Y82E9BR.1	2.98185	0.0291111		alh-6	-2.41188	2.07443e-06
T05C12.8	2.97096	0.0436754		drd-50	-2.40421	0.019598
F36D1.7	2.96747	0.000218616		K07G5.5	-2.39906	0.00017458
fbxa-182	2.96033	0.000416337		col-96	-2.39647	1.47647e-06
F46F5.11	2.95396	0.0095169		B0334.13	-2.39418	0.0361263
F43C11.7	2.93861	9.65076e-06		nac-1	-2.38856	2.20668e-05
ZK484.6	2.93623	0.0139383		unc-86	-2.38403	0.0452952
C53B7.3	2.93613	8.34227e-10		lips-10	-2.37821	0.000120269
F11A5.9	2.93173	3.84635e-09		del-6	-2.37654	1.72331e-06
T24C4.2	2.92406	0.000584281		Y11D7A.9	-2.37613	0.0195523
F07B7.2	2.92374	0.000410275		K02G10.5	-2.37586	0.000562733
C49G7.3	2.91974	3.17463e-05		C49H3.12	-2.3749	0.0224645
ugt-33	2.90031	0.0315968		lgc-45	-2.37315	4.39634e-06
F41C3.1	2.88327	0.0154154		F10D2.10	-2.3731	0.0115943
F08D12.3	2.88179	0.00402607		ssp-19	-2.35973	0.00793442
gtr-1	2.87567	0.0199026		F42A8.1	-2.35782	1.01932e-06
K11H12.11	2.87018	0.00366485		T28C12.2	-2.35553	0.0229299
fbxc-28	2.86895	0.0080626		gur-5	-2.34901	0.0467443
W09B7.2	2.86721	0.000540091		nspa-1	-2.34424	0.00287901
Y102A11A.6	2.86314	0.0483773		F59E11.5	-2.3405	5.96885e-05
C45G7.4	2.85796	0.017334		Y45G12C.1	-2.33401	0.00173195
gst-24	2.84607	0.000950719		F01D4.8	-2.33373	0.0419734
T12D8.5	2.82901	6.74849e-05		snb-5	-2.32931	0.0189557
Y46H3D.1	2.82676	0.0139446		clec-184	-2.32925	0.0453839
H25K10.1	2.82493	0.0185682		cut-4	-2.32637	0.000165253
vet-1	2.81944	0.00225455		gtl-2	-2.32412	0.000226489
C14C6.2	2.81689	2.16742e-05		Y22D7AL.11	-2.32345	0.00382563
hda-5	2.8145	8.15041e-06		Y7A9A.1	-2.31635	0.00147482
T24E12.5	2.80482	0.00674027		ugt-26	-2.316	5.51868e-06
T25D10.4	2.79854	0.000198171		zipt-16	-2.30968	0.00360837
clec-227	2.79051	0.000444482		ncx-1	-2.30772	8.32492e-07
T28C12.4	2.78805	2.97128e-08		pho-7	-2.30628	2.26416e-05
str-245	2.78211	0.00526092		vglu-3	-2.30358	0.000371309
dhhc-5	2.78145	0.00594853		C55A6.12	-2.30334	3.246e-06
Y40H7A.11	2.77906	0.0050219		ZC434.9	-2.302	1.41615e-06
Y25C1A.6	2.77804	0.0428237		col-125	-2.29629	0.000715274
R06F6.14	2.77684	0.00138046		T05B11.4	-2.29262	6.70349e-06
T07G12.5	2.77291	0.0464546		nas-36	-2.29212	0.00094546
try-5	2.77291	0.0464577		nspc-2	-2.29056	0.00176178
F07D3.3	2.77148	0.00364983		cat-4	-2.28306	6.8338e-06
C10G8.4	2.76629	2.88174e-05		doxa-1	-2.28286	0.0010538
F33D11.1	2.76289	0.0201871		F25D1.5	-2.27925	0.00267094
Y73B6BL.22	2.75322	0.0244429		F57H12.6	-2.27682	0.00397472
fbxc-40	2.75289	0.0319548		C23H5.8	-2.27457	7.74982e-05
Y105C5A.13	2.74217	0.010359		glf-1	-2.27384	0.0133019
W04E12.5	2.7406	2.72751e-05		T01G5.8	-2.27226	0.0510898
R09A1.3	2.70522	0.00754667		cth-1	-2.27134	8.73558e-07
cyp-25A1	2.70101	1.52803e-05		Y47G6A.19	-2.27098	6.39824e-06
skr-4	2.6978	1.90569e-05		tag-290	-2.27091	0.00479877
nspc-17	2.69372	1.34898e-06		K08B12.1	-2.26874	0.045513
F36H2.6	2.69205	0.0518907		sago-2	-2.25718	0.00705778
ZK783.6	2.69048	0.00566937		sptl-2	-2.25378	7.74968e-07
F45D3.4	2.68905	3.43735e-07		C15F1.2	-2.25354	0.0267812
wrt-8	2.68361	0.0170509		F17A9.5	-2.25088	2.26574e-06
xtr-1	2.68358	0.0147527		tag-297	-2.2477	0.000507995
F11C1.7	2.67728	0.032404		bli-2	-2.23921	0.000405432
C08F11.7	2.67726	0.020437		T02B11.4	-2.23272	0.0123793
C48D1.9	2.67263	0.00996		ZK896.4	-2.22848	0.00164203
F09E10.1	2.67222	0.000536306		sur-5	-2.21373	5.16008e-06
Y71A12C.2	2.67117	0.00187769		Y46B2A.4	-2.21052	0.0343744
endu-2	2.67066	8.19795e-08		clec-190	-2.20886	0.000115275
pals-3	2.66929	0.0377969		T21G5.2	-2.19685	0.0437837
kgb-2	2.66766	0.00798021		D1005.4	-2.19499	0.0230057
C27B7.9	2.66317	2.91441e-05		F19C7.2	-2.19366	1.72498e-05
F41G3.10	2.66282	0.000334014		ZK354.7	-2.1922	0.000610523
T03D8.7	2.66175	0.0296737		oig-8	-2.1919	0.051613
ins-23	2.66052	0.0436163		F16H6.7	-2.19138	0.0499244
C55C3.8	2.66011	0.00467192		C33G8.2	-2.19069	5.1611e-06
C08F11.12	2.65686	0.000808288		asp-12	-2.18892	0.000656361
C23G10.5	2.6564	0.0407706		F13A7.11	-2.18626	0.00665405
Y2H9A.6	2.65523	0.022638		grsp-2	-2.18389	1.49381e-05
fbxa-78	2.6503	0.00832304		D1044.1	-2.18052	0.00197923
B0507.8	2.64448	0.00143374		ZK742.3	-2.18032	0.000352696
H11E01.2	2.63071	0.000104602		Y94H6A.5	-2.17996	3.65221e-06
pals-31	2.63032	0.0103862		T05G5.1	-2.17731	0.00043813
C08E8.4	2.62987	0.00193442		cyp-35C1	-2.17128	0.00122381
F21C10.11	2.62489	0.000209821		T10E9.3	-2.16638	0.000166521
snpc-1.3	2.61482	0.0269995		T04F8.8	-2.16575	2.10726e-05
R09H10.2	2.60756	0.0283131		C05C8.8	-2.16296	0.0350168
R08E5.3	2.60104	2.6114e-08		haao-1	-2.16153	1.1714e-05
C23H4.4	2.60075	0.0289755		msp-65	-2.1592	6.04342e-06
dhs-2	2.59656	2.42546e-06		F32H5.4	-2.15905	0.0026882
fbxb-24	2.58023	0.0285184		W03D8.8	-2.15707	0.000650977
abf-5	2.57557	0.0120368		mlt-8	-2.15196	0.00448096
math-38	2.5729	0.00199921		B0491.7	-2.15027	6.66082e-05
best-11	2.57139	0.00130178		K01B6.3	-2.14835	0.0370766
fbxb-15	2.5685	0.0329117		nhx-1	-2.14399	0.00177721
C47E12.12	2.56747	0.00149151		F59B2.12	-2.13731	0.0472821
gpa-14	2.56453	0.0368283		F36A4.5	-2.13568	0.036316
hex-1	2.55906	3.3025e-08		far-5	-2.13464	0.00108926
nspc-12	2.55838	7.97393e-06		dhs-25	-2.13447	2.54892e-05
nhr-74	2.55624	0.00234702		alh-9	-2.1324	2.13838e-05
numr-1	2.55117	0.00780661		vit-3	-2.12957	0.00193848
T20B3.1	2.54998	8.43522e-05		amx-2	-2.12878	1.79214e-05
tph-1	2.54792	0.0494892		B0222.5	-2.12876	6.50834e-06
clec-260	2.54716	0.0516691		C05D12.3	-2.1186	8.12147e-05
frpr-5	2.54625	0.0209536		Y69E1A.5	-2.11755	4.3984e-05
nhr-57	2.54375	0.000108619		M05D6.9	-2.11372	0.028013
K08D8.7	2.54056	0.0254839		R04A9.9	-2.1013	0.0092675
bcmo-2	2.53971	4.12563e-05		F55F10.1	-2.09313	0.000845294
fbxa-169	2.53665	0.0393245		msp-63	-2.0911	0.00123636
gst-3	2.53587	0.013656		tni-1	-2.08973	5.84999e-06
Y66A7A.4	2.5351	0.0435483		col-157	-2.08223	0.0125191
R11G1.2	2.53446	0.0531705		srp-2	-2.07954	6.21581e-05
clec-169	2.52466	0.001946		lips-15	-2.07676	1.73225e-05
T23E1.3	2.52348	0.0165241		atrn-1	-2.07374	1.39221e-05
C18E9.8	2.51656	1.00138e-05		C49C3.9	-2.07202	6.53487e-05
acr-17	2.51631	0.0165854		wrt-1	-2.066	0.0360843
skr-15	2.51583	0.00171781		F54F7.3	-2.05907	0.00179027
K02B12.2	2.51339	0.0105892		prmt-6	-2.05896	0.00312419
his-62	2.50924	0.025486		fipr-2	-2.05606	0.00421594
gst-29	2.50845	0.0174839		ZK512.7	-2.0508	4.40592e-05
F01F1.14	2.5079	0.0435191		F56D2.5	-2.05032	0.0140612
K08D9.9	2.50781	0.00442321		gem-1	-2.04815	0.00216005
ZK930.6	2.50612	0.0235534		C52G5.2	-2.04572	0.000102282
F42G4.7	2.50337	0.00968257		ttr-32	-2.04229	0.000515328
T21C12.8	2.50298	0.00981897		dos-1	-2.04159	0.03947
dao-3	2.49532	2.98322e-07		Y105E8B.9	-2.03772	0.00119049
Y62H9A.15	2.49423	0.0217279		lron-14	-2.03571	0.00970236
sod-3	2.49315	0.00018329		kel-8	-2.0352	9.28914e-05
K08H2.5	2.49098	0.0330093		E03H12.5	-2.03512	0.000440488
twk-37	2.48689	0.0412634		Y47D3B.12	-2.0338	0.0221801
ZC204.12	2.4834	4.01634e-05		F42A10.7	-2.02882	0.00243698
ttr-44	2.47653	2.7876e-07		ifa-1	-2.02765	0.000187205
C17C3.9	2.47368	0.0453946		dpf-6	-2.02628	0.000757917
comt-4	2.46756	0.0488953		sth-1	-2.02461	0.00409538
fbxc-3	2.46427	5.1157e-05		col-79	-2.02381	0.0494912
dop-5	2.46041	0.0224091		slc-17.4	-2.02347	0.000473845
F13H6.5	2.45947	0.0435864		pgp-12	-2.02149	0.0325769
ugt-14	2.4564	0.0405059		F28B4.3	-2.02063	0.00689047
T20B3.14	2.44144	0.0458414		msp-49	-2.02017	6.88057e-05
fbxa-21	2.43717	0.0235326		snf-12	-2.01881	0.0131847
nspc-14	2.43245	4.34214e-07		pat-9	-2.01495	0.0418414
frpr-15	2.42735	0.0481704		ugt-60	-2.00769	0.000669114
dlc-5	2.41834	0.0295003		pqn-72	-2.0052	0.000507093
bath-46	2.4129	0.0456968		B0379.1	-2.00501	0.000371391
C35A11.2	2.41046	0.0372641		C15F1.1	-1.99862	0.000231116
gcy-22	2.40567	0.0394419		C44C1.1	-1.9969	7.26894e-05
bath-45	2.40545	0.0175247		K09H9.8	-1.99446	0.00500053
K07C5.13	2.40123	0.0476952		pho-13	-1.98457	0.000549925
F53A9.7	2.39489	0.00124008		twk-33	-1.98397	0.0255979
T24C2.5	2.38905	0.00559985		utp-20	-1.98084	0.00081758
best-26	2.38661	0.00146968		elo-5	-1.98042	0.00113064
F21A3.4	2.38412	0.00294825		col-176	-1.98041	0.0394935
C14A6.8	2.38188	0.0524938		lgc-32	-1.9777	0.000553862
Y43C5B.2	2.37999	0.0128252		mec-9	-1.97237	0.0180001
thn-2	2.37909	1.95817e-06		F42G10.1	-1.97229	8.20748e-05
K11H12.9	2.37532	0.0128733		Y75B8A.7	-1.97136	0.000520536
C03A7.2	2.37153	0.0524217		best-17	-1.97133	0.00418615
nspc-18	2.37102	0.000493339		C14F11.4	-1.96161	0.000244042
Y38F2AR.9	2.36833	0.000161842		T06A4.3	-1.95973	0.00883944
ZK105.12	2.36446	0.0195263		mlp-1	-1.95362	8.51188e-05
hil-3	2.3553	0.00293481		ech-1.1	-1.95256	0.0135412
nhr-212	2.35422	0.00363024		C06A6.4	-1.95148	0.000126545
F22B7.1	2.35372	0.0236152		ttr-8	-1.94487	0.00165663
C03G6.17	2.35311	0.0212631		msp-64	-1.94474	0.00010884
F21C10.10	2.35265	7.45627e-06		F53H4.2	-1.94343	0.000691347
nspc-15	2.35188	0.0460725		spon-1	-1.93658	0.000844077
T28F4.4	2.35146	0.000145239		W01A8.6	-1.9361	0.0081727
W02A2.9	2.34934	0.0454845		Y59E9AL.6	-1.93476	0.000248417
R04B5.11	2.34729	0.0164501		Y37D8A.3	-1.93405	8.25147e-05
ugt-8	2.34105	0.0122437		ram-2	-1.93075	9.93295e-05
R04B5.1	2.34005	0.0297162		dod-23	-1.92803	0.000162763
F46C5.7	2.34005	0.0240202		AC3.5	-1.92525	0.000291534
gadr-5	2.33804	0.0461775		col-10	-1.92357	0.000852668
F59E11.7	2.33782	0.0197398		lgc-44	-1.92216	0.00432806
nspc-13	2.33724	1.41252e-05		col-90	-1.92145	0.0237074
D2096.13	2.33438	0.0224719		T11F9.12	-1.91963	0.000173377
T19D7.6	2.32635	0.0399036		H06I04.3	-1.91952	0.000316973
C42C1.3	2.32248	0.0198619		F14B8.4	-1.91742	0.00973049
Y71H2AM.12	2.31666	0.00446404		ugt-9	-1.91525	0.0210687
Y50E8A.12	2.31133	0.00602056		hmit-1.1	-1.91158	0.00512046
C07A4.2	2.30802	0.00443134		T16G12.1	-1.91079	0.00308584
erp-44.3	2.30052	0.00500416		F36D3.4	-1.90949	0.000466662
nlp-31	2.29431	0.004367		lon-3	-1.90928	0.0126034
glt-5	2.28714	0.00049247		bli-6	-1.90387	0.000766689
ceh-32	2.28492	0.00288494		smf-3	-1.89774	0.00457406
nspc-19	2.28346	0.0005009		F52E1.5	-1.89487	0.0331035
F21A3.11	2.28345	0.000697105		ugt-28	-1.89455	0.00107352
Y71G12B.33	2.28305	0.0199988		F58G6.3	-1.8945	0.0034861
T09B4.5	2.2816	0.000569023		K07H8.10	-1.88769	0.00215773
R05D7.2	2.2807	0.00468906		oat-1	-1.88356	0.00311759
F41C3.2	2.27996	1.44404e-06		F55F8.3	-1.88124	0.00107879
lido-16	2.27718	0.00892183		clec-41	-1.88096	0.00134052
T20G5.8	2.27349	0.0531386		acn-1	-1.88074	0.0146895
elo-4	2.26789	0.0021678		pqn-8	-1.88024	0.0263184
T06A10.106	2.26749	0.0222735		math-14	-1.87899	0.000453159
exp-2	2.26239	0.0245444		M03B6.1	-1.8788	0.0336374
Y47D3A.1	2.25853	0.0234444		zipt-13	-1.87853	0.000492745
B0507.6	2.25475	0.00648414		ZC196.4	-1.87829	0.0361113
ztf-11	2.25353	0.00251051		msp-45	-1.87768	0.000581019
F18A12.2	2.24181	0.034608		ZK669.3	-1.87649	0.00175622
C01G5.9	2.22463	0.0209944		col-104	-1.8747	0.00307453
ZK616.2	2.2158	0.00628871		sams-3	-1.87424	0.00043399
efn-4	2.21514	0.00145892		Y105E8A.1	-1.87381	0.0135238
Y39B6A.25	2.21428	0.0159323		C12D5.9	-1.87086	0.0281189
fbxa-189	2.21417	0.0024761		Y39B6A.30	-1.86674	0.00014905
Y38F1A.7	2.20566	0.00762944		H06A10.1	-1.86232	0.0018436
fbxa-179	2.19936	0.0306044		acd-2	-1.86166	0.0084878
lea-1	2.19886	0.000387383		lgc-4	-1.86069	0.0293394
F21F3.7	2.19665	0.00049849		pmt-2	-1.85845	0.000726177
F55C12.6	2.19357	0.0469467		nhx-3	-1.85538	0.00218881
dhs-9	2.1902	2.79409e-05		oac-6	-1.85519	0.0116084
acs-7	2.18592	7.9576e-05		B0416.7	-1.85387	0.024034
clec-49	2.18041	0.000126859		C06G1.1	-1.85349	0.0247875
ttr-5	2.17984	1.07774e-05		fbf-2	-1.85345	0.00158049
fbn-1	2.17822	0.017441		B0310.1	-1.85342	0.00644565
Y51B9A.9	2.17794	0.00752045		T21F4.1	-1.853	0.000224736
wht-1	2.17448	0.00687403		glna-2	-1.85243	0.000671305
paqr-3	2.17176	0.02945		F54D5.4	-1.8516	0.000714541
K03H6.2	2.16879	1.53432e-05		col-155	-1.84916	0.00190905
Y39B6A.1	2.16852	0.000847318		C34C12.7	-1.84863	0.00096697
C29H12.6	2.16843	0.00472495		AC8.10	-1.84702	0.0438979
sup-26	2.16403	3.00761e-05		nex-3	-1.84689	0.00248682
Y41D4B.17	2.16203	0.0531062		twk-17	-1.84689	0.0381507
F52H2.4	2.15942	0.0157332		mpst-6	-1.84558	0.0049303
F20C5.6	2.15901	0.0114657		H20J04.4	-1.84377	0.0033231
magu-3	2.15756	0.0370084		nspc-1	-1.84176	0.00736867
Y105E8B.6	2.15554	0.0173987		kin-16	-1.84025	0.00152793
myo-2	2.15385	0.0054532		Y58A7A.3	-1.83946	0.000993087
F56H11.2	2.14924	0.00896074		mca-2	-1.8387	0.00144057
T16G1.7	2.1482	0.0154867		Y71F9B.1	-1.83626	0.01221
cysl-2	2.1465	3.04154e-05		unc-52	-1.83541	0.0101041
egas-3	2.14463	0.0469896		K11H12.7	-1.83409	0.000942813
fbxc-4	2.14173	0.000992306		inx-5	-1.83182	0.000499498
hil-1	2.13899	0.00162809		pxn-1	-1.83083	0.000395036
C01A2.2	2.1363	0.0112155		D1086.5	-1.82911	0.0443054
ugt-18	2.13448	0.0187768		ctsa-4.1	-1.82782	0.000988684
C06B8.2	2.13112	0.00531306		nspa-3	-1.8267	0.0106373
C50F4.9	2.12871	0.0382169		clec-66	-1.82623	0.000317297
sma-2	2.12135	0.003914		T21D12.12	-1.82547	0.00351168
F26A3.4	2.1188	0.000120393		slc-17.3	-1.82475	0.0405439
D2024.1	2.118	0.0483071		pde-1	-1.82463	0.0352402
skr-10	2.11557	0.00553319		lys-4	-1.82343	0.00119044
F02C9.1	2.11396	0.022851		twk-34	-1.81874	0.00258633
F42G2.5	2.11267	0.0162292		nhx-9	-1.81795	0.00663515
F31F7.1	2.1105	8.35351e-05		cnc-8	-1.81773	0.0173252
vet-2	2.09896	0.0012153		T04F3.1	-1.81719	0.00212472
pals-4	2.09825	0.00888856		F41H10.1	-1.81595	0.0117156
T09A12.5	2.09691	0.00141038		nhr-137	-1.8157	0.0247799
R08E5.1	2.09671	0.0335604		K09E2.3	-1.81236	0.000986697
F22H10.6	2.09559	0.00970652		C32E12.1	-1.81197	0.000262917
unc-23	2.09514	3.01991e-05		F36F2.1	-1.81195	0.0151114
C39B5.2	2.09456	0.00897468		C11H1.9	-1.81098	0.00694244
F55G1.7	2.09372	0.000369189		twk-24	-1.81014	0.0134655
W02D9.10	2.0933	0.000585608		K09G1.1	-1.80978	0.00104936
C04C11.1	2.09187	0.00790817		abts-2	-1.80869	0.0205503
Y2H9A.4	2.09168	0.0109942		C49F5.7	-1.80708	0.00184936
dhhc-12	2.08684	0.00133121		elo-6	-1.80461	0.00209326
pck-1	2.08589	4.2073e-05		T03F7.7	-1.80399	0.00302183
bath-24	2.0855	0.00324245		acs-1	-1.80334	0.00079984
CC8.2	2.08446	3.1465e-05		F36A2.3	-1.80329	0.000808315
cpr-1	2.08443	4.85769e-05		msp-50	-1.80184	0.000754945
F13H8.1	2.08336	0.0130576		col-120	-1.80054	0.00558334
F35C11.6	2.08239	0.00686873		ugt-48	-1.79993	0.00382612
Y54G2A.7	2.08116	0.00117952		tag-273	-1.79885	0.00114279
irk-3	2.07757	0.0344638		C35E7.9	-1.79499	0.00254616
spe-43	2.07708	0.0338043		rha-2	-1.79282	0.00194029
C48D1.1	2.0768	0.0312137		F28H1.4	-1.7909	0.00925182
Y1A5A.1	2.07637	0.00138437		pqn-37	-1.78883	0.016947
Y51H4A.22	2.07047	0.00312792		F22F7.8	-1.78754	0.04599
droe-4	2.07019	0.0345331		toe-1	-1.78686	0.0111748
acs-21	2.06896	0.00714291		C14B4.2	-1.78576	0.00496181
ZC21.10	2.06496	0.0502826		F18E3.12	-1.78567	0.0112679
ctl-1	2.06083	0.00036893		col-80	-1.7855	0.0102252
M7.8	2.0574	0.0281934		pmp-5	-1.78508	0.000413511
F08F1.3	2.05579	0.0409798		ZK105.1	-1.78392	0.00829225
T25D10.1	2.05462	0.00669994		ZK228.3	-1.78322	0.0112494
ZC449.5	2.0543	0.0159868		msd-2	-1.77905	0.00277046
F28A10.1	2.0499	0.0400993		nol-2	-1.77794	0.00247953
C31C9.2	2.04204	1.91735e-05		clec-186	-1.77664	0.000725988
F45D3.3	2.04168	0.000130195		F02D8.4	-1.77659	0.000661921
cyp-34A6	2.04166	0.052199		ugt-19	-1.77644	0.000782684
ptr-6	2.03799	0.0022018		msrp-3	-1.7742	0.0394027
ZC443.3	2.03322	0.000647058		ugt-46	-1.77304	0.00150531
daao-1	2.03165	0.0111234		ctsa-2	-1.77225	0.0217252
ins-37	2.02991	0.0180851		smz-2	-1.77139	0.00187807
F53A2.3	2.02938	0.0074736		VB0395L.1	-1.77006	0.0538411
rgs-10	2.02539	0.0154018		lgc-21	-1.76896	0.0425921
T03E6.8	2.02529	0.0115197		Y47D7A.13	-1.76861	0.00644507
nspc-10	2.02166	0.000303884		msd-4	-1.76766	0.00899989
R03H10.1	2.02067	0.00243343		T13F3.6	-1.76731	0.00144084
skr-7	2.0202	0.00138104		msp-31	-1.76625	0.00278439
M01H9.10	2.01925	0.0430705		F49D11.10	-1.76573	0.00288441
nspa-5	2.01791	0.00166267		Y57A10A.4	-1.76553	0.035328
Y73C8B.1	2.01764	0.0261736		ZK402.3	-1.76473	0.0226292
nhr-116	2.01588	0.0464635		test-1	-1.76432	0.00176315
catp-3	2.00891	3.94043e-05		F21A3.3	-1.76408	0.00516575
flp-15	2.0065	0.0231113		F45E1.4	-1.76377	0.00485492
F25E2.3	2.0059	0.0135842		Y52B11A.10	-1.76036	0.00134382
C25H3.16	2.00114	0.0219584		zmp-4	-1.75851	0.000576551
F14H3.12	2.00079	0.0176227		C39D10.8	-1.75677	0.000709945
hmg-11	1.9965	0.00265571		nmy-1	-1.75435	0.00288568
B0393.4	1.99449	0.0294758		T01C8.2	-1.74853	0.034139
flp-28	1.994	0.00242967		F32D8.10	-1.74852	0.032418
C54D10.3	1.99355	0.00157255		E04F6.4	-1.74826	0.010879
Y69H2.10	1.99092	0.0474926		ppw-2	-1.74773	0.00789417
F08G12.5	1.98827	0.0139811		cbs-1	-1.74675	0.00223775
nhr-256	1.98756	0.00414443		K04C2.2	-1.74494	0.00594183
C06A5.12	1.98729	0.0293488		T05E12.3	-1.74327	0.032645
Y57E12AR.1	1.9842	0.0208872		Y47D7A.6	-1.74068	0.00528241
W09G12.7	1.98156	0.0517124		B0252.3	-1.73859	0.00163962
hlh-33	1.98059	0.00574017		clec-4	-1.73826	0.00760956
Y48G1C.13	1.9784	0.00301074		C29F7.3	-1.73402	0.00228794
Y46G5A.34	1.97714	0.00901714		msp-152	-1.7302	0.0174746
pqn-94	1.97466	0.0307423		F15G9.1	-1.72963	0.00346732
inx-2	1.97192	0.000684119		C23H3.2	-1.7289	0.00192292
F46F2.3	1.9708	0.00148644		lron-8	-1.72871	0.0175499
Y69A2AR.25	1.97045	0.0123308		lact-8	-1.72856	0.025462
Y38C1AA.6	1.96276	0.0338686		F57B1.9	-1.72819	0.0282435
Y37D8A.19	1.9567	0.00208114		spp-22	-1.72466	0.0395017
lbp-1	1.95497	0.000155		T13F3.8	-1.72253	0.00126115
C13G3.1	1.95433	0.023039		let-716	-1.72233	0.00722103
ZK813.7	1.95039	0.000194043		T22B7.3	-1.72107	0.0278158
fbxb-7	1.94954	0.0478299		Y37H2A.14	-1.71985	0.048591
ttr-50	1.94617	0.000388495		Y61A9LA.10	-1.71874	0.00424215
C35C5.8	1.9461	0.00112296		ZK546.14	-1.71844	0.00180044
Y38H8A.3	1.946	0.000179357		F45D11.14	-1.7174	0.0145662
F47B8.2	1.94554	0.00336743		pgp-10	-1.71667	0.0188287
faah-6	1.94376	0.0500562		Y49E10.29	-1.71619	0.0176688
F15B10.3	1.94215	0.0521199		F36H12.5	-1.71601	0.00791414
Y37A1A.2	1.94002	0.00485786		rpy-1	-1.71486	0.0158263
F48D6.4	1.93937	0.000362054		ddx-27	-1.71331	0.00361294
spp-15	1.9354	0.00153694		C49A9.6	-1.71205	0.0155574
ZK1251.3	1.93134	0.00522976		tyr-4	-1.7106	0.00417337
egl-6	1.92655	0.0155942		grd-14	-1.7086	0.00190586
sea-1	1.92598	0.00345373		nhr-43	-1.70804	0.0144546
ceh-86	1.92539	0.0340474		C06E7.2	-1.70702	0.0146401
ZK688.7	1.92306	0.00903655		glt-1	-1.7053	0.00130042
C45H4.14	1.92044	0.0305895		col-93	-1.70298	0.0186871
tth-1	1.90952	0.00121958		hphd-1	-1.70103	0.00314409
fozi-1	1.90883	0.0223159		msrp-5	-1.69804	0.00681403
ZK637.4	1.90449	0.0438572		ptr-14	-1.69771	0.00341216
mif-1	1.9026	0.00129882		Y41D4B.11	-1.69619	0.00424197
clec-54	1.90236	0.0021718		mec-12	-1.69607	0.00289029
ceh-37	1.90193	0.0237708		ttr-30	-1.69587	0.0253379
C07D10.5	1.90041	0.00336221		ctsa-4.2	-1.6904	0.0034588
F45E10.2	1.89959	0.027352		rpc-2	-1.68974	0.00878777
nhr-19	1.89644	0.00171741		B0457.2	-1.68942	0.00743095
glit-1	1.89589	0.00634711		pgp-11	-1.68792	0.00513461
B0496.6	1.89456	0.015319		glt-3	-1.68728	0.0194914
ZC395.5	1.89288	0.0327682		mec-1	-1.68716	0.0317354
ins-27	1.89121	0.028714		metr-1	-1.68688	0.00985928
C13C4.6	1.88853	0.02737		C24H12.4	-1.68564	0.00515545
T27F6.8	1.88756	0.020728		asp-14	-1.6855	0.00356883
T22G5.3	1.88547	0.0087503		upb-1	-1.68455	0.00338227
F35B12.10	1.88479	0.0112297		msp-113	-1.68123	0.0106773
crb-3	1.88353	0.0223002		clec-5	-1.67945	0.0076403
Y49E10.18	1.87983	0.000989246		F58G6.7	-1.67682	0.00457346
C01B4.6	1.87478	0.0121466		col-130	-1.67599	0.0243347
ant-1.4	1.87185	0.00528395		unc-27	-1.67502	0.00486723
Y46G5A.20	1.87032	0.0507099		rbd-1	-1.67482	0.00437293
Y53G8B.2	1.86958	0.0018005		pod-2	-1.6731	0.0194488
ule-1	1.86839	0.00134163		rpoa-1	-1.67158	0.010624
C05D9.7	1.86419	0.0189751		col-77	-1.6709	0.00637321
F27E5.3	1.86414	0.0200506		lgc-43	-1.66876	0.0358112
F13A7.7	1.8637	0.0138572		C29G2.6	-1.66864	0.0122442
C45G9.6	1.86292	0.0046341		tsp-14	-1.66718	0.0151229
C50H2.13	1.85947	0.0150774		K10D11.5	-1.66608	0.0108301
nspc-20	1.85791	0.00553406		pdi-6	-1.66336	0.00334035
cyp-13B2	1.85725	0.0421689		nlp-77	-1.66322	0.00530041
ZK813.1	1.85066	0.000573065		F07G6.10	-1.66306	0.0227118
T28F4.5	1.84959	0.00279339		C29F5.1	-1.66201	0.00229347
T11B7.1	1.84768	0.0281446		col-49	-1.66201	0.0301097
sip-1	1.8444	0.00321215		cnnm-1	-1.6614	0.00499465
B0546.4	1.8433	0.00690053		papl-1	-1.66124	0.00299098
cyp-42A1	1.84029	0.0374023		ZC581.10	-1.66121	0.0478373
ZC196.5	1.83998	0.0139413		ZK512.2	-1.66006	0.00341846
E01G4.5	1.83622	0.0122408		C18A3.3	-1.66003	0.00441716
spp-18	1.82884	0.00220021		swt-6	-1.65921	0.0516629
K02D7.1	1.82381	0.00101837		ifb-1	-1.6584	0.00651998
tag-244	1.82301	0.0122886		ttll-15	-1.65828	0.0314537
nhr-2	1.8212	0.00803437		C33H5.13	-1.65707	0.0280829
C29E4.11	1.81924	0.0261303		ced-11	-1.65678	0.0337749
C34D10.2	1.81873	0.000337991		ZC376.8	-1.65581	0.00435916
C53C11.2	1.81405	0.0453662		Y45F10D.7	-1.6541	0.0116978
msa-1	1.8072	0.0044972		F53C11.1	-1.65285	0.00784943
moa-2	1.80558	0.0158857		T10H9.8	-1.65257	0.0289391
clec-47	1.80381	0.00299977		T23E7.2	-1.65191	0.0158518
bra-1	1.8019	0.0485383		swt-7	-1.65104	0.00277234
fat-5	1.80163	0.0481096		txdc-12.2	-1.6507	0.00331508
C40H1.2	1.80033	0.0510917		T07D4.2	-1.65048	0.0387859
H29C22.1	1.79991	0.00962826		ZC247.1	-1.65016	0.0045276
fbxa-83	1.79976	0.020263		F17C8.9	-1.64986	0.0155507
K07A1.3	1.79955	0.045975		C15A11.2	-1.6491	0.0077495
fbxa-4	1.79921	0.0467273		K10C3.5	-1.6488	0.00224261
C27C7.1	1.79761	0.000713325		col-94	-1.64844	0.0231345
C05B5.8	1.79668	0.0126772		Y46E12BL.2	-1.64669	0.0350607
nlp-12	1.79153	0.0158636		act-4	-1.64509	0.0233292
aakg-4	1.78942	0.0135622		gale-1	-1.64426	0.00473789
fbxc-2	1.78941	0.0182592		K09A9.6	-1.64375	0.0144836
W02D9.6	1.78498	0.00491599		F40A3.2	-1.64224	0.00309508
M05B5.3	1.78449	0.030171		W04A4.2	-1.64053	0.0247385
nhr-62	1.78412	0.010469		ZC581.3	-1.63972	0.00707381
aat-3	1.78081	0.00803754		T13H5.6	-1.63965	0.0280996
ZK813.2	1.77982	0.00148668		pcyt-1	-1.63884	0.00294226
Y54G2A.36	1.77794	0.0307819		puf-12	-1.63796	0.00541213
scrm-4	1.77722	0.0219351		C23G10.2	-1.63721	0.0103592
wago-10	1.77567	0.0305183		tdo-2	-1.63671	0.0107447
mab-20	1.77499	0.0146962		col-113	-1.63518	0.0442105
C09D4.9	1.77483	0.0273989		T14G8.3	-1.63453	0.00408228
clec-205	1.77272	0.0548475		inx-13	-1.63382	0.00330209
C46H3.2	1.77194	0.0132181		R07E3.4	-1.63304	0.0182178
tsp-19	1.77122	0.0422805		F57G12.1	-1.62883	0.0115303
flp-20	1.77079	0.041158		T28B4.1	-1.62881	0.0284541
fbxc-36	1.77	0.0449506		ugt-62	-1.62787	0.00647485
F18G5.6	1.76787	0.0153391		C30F12.5	-1.6278	0.00379653
bigr-1	1.76551	0.0192036		col-106	-1.62694	0.0099126
nspa-4	1.7653	0.0109231		clu-1	-1.6259	0.0304089
Y54G2A.10	1.76222	0.0528641		C26G2.2	-1.62422	0.00403321
btb-6	1.76083	0.0126573		C27D8.1	-1.62334	0.00339034
Y40C5A.4	1.75628	0.0128315		W01C8.5	-1.6228	0.00785571
F57C2.4	1.75262	0.0120625		F55D12.2	-1.6223	0.00401335
C25F6.1	1.75204	0.0197539		F54C9.9	-1.6211	0.00900332
C35B1.4	1.75161	0.0018027		T22B3.3	-1.62005	0.0143236
R04B3.2	1.75158	0.01939		gbb-2	-1.61954	0.032217
R102.3	1.75123	0.0441684		AH6.3	-1.61851	0.012674
fbxa-95	1.75099	0.0349086		msp-3	-1.61802	0.0114936
T04F8.7	1.75063	0.0182997		clec-85	-1.61759	0.0044489
F42F12.3	1.74925	0.0153359		nas-11	-1.61592	0.00849322
T19E7.6	1.74901	0.0278719		ZK742.4	-1.61498	0.0287005
F08F1.4	1.74494	0.0496534		F33C8.4	-1.61392	0.0204083
F10E9.12	1.74408	0.0295821		haly-1	-1.61368	0.00941939
nuc-1	1.74244	0.00135723		C28A5.6	-1.61238	0.00750723
R04B5.5	1.74205	0.00158615		dim-1	-1.60991	0.00732836
R151.1	1.73784	0.0517931		rrbs-1	-1.6094	0.00968221
T04A11.5	1.7377	0.0380536		C35A5.3	-1.609	0.0305108
ZK550.6	1.73656	0.00140804		Y76B12C.4	-1.60763	0.0438908
Y59C2A.1	1.73622	0.0082466		hex-5	-1.60761	0.0334954
rgs-8.1	1.73478	0.0244258		W02F12.2	-1.60629	0.0327151
ZK596.1	1.73093	0.0336926		col-124	-1.60531	0.0348052
C53B4.2	1.73044	0.030284		pro-2	-1.60445	0.00911486
Y51H4A.13	1.73025	0.0320639		fmo-3	-1.60349	0.0190004
nlp-43	1.72724	0.0508986		msp-76	-1.60292	0.0109025
aqp-1	1.7259	0.00351374		F42A9.6	-1.60228	0.00668742
F31F6.1	1.72294	0.0240605		grd-10	-1.60187	0.0124589
T04G9.7	1.72042	0.00468349		C50F2.5	-1.60095	0.00522335
K11G12.6	1.71855	0.00161682		wrt-4	-1.59973	0.054783
K10D6.4	1.7177	0.0304075		cdr-4	-1.59957	0.0131345
ceh-41	1.71193	0.0420371		C43E11.5	-1.59954	0.0141911
C46H11.2	1.71181	0.0113255		vha-5	-1.59771	0.0088637
nhl-3	1.70978	0.0157689		tat-2	-1.59649	0.0136057
hbl-1	1.70716	0.0352394		rol-1	-1.59572	0.0531486
math-27	1.70472	0.0199425		del-10	-1.59427	0.0501349
E04F6.8	1.70471	0.00685721		best-7	-1.5934	0.0192202
ceh-21	1.70372	0.0164852		clec-265	-1.59099	0.0117968
tbx-34	1.70359	0.0388924		F59A6.2	-1.58943	0.0184194
Y48A6B.9	1.70263	0.0428153		nol-6	-1.58808	0.0247188
F33E11.2	1.7007	0.00547891		F58A6.9	-1.58626	0.0372506
C25E10.8	1.70029	0.0271171		F18C12.3	-1.58618	0.00549959
fbxc-1	1.70017	0.0258448		ifa-4	-1.58521	0.0122211
ctl-3	1.69808	0.0122714		twk-5	-1.58375	0.0233485
clec-187	1.69608	0.0110968		C01H6.8	-1.5835	0.050256
F47E1.4	1.68901	0.0245394		lin-18	-1.58214	0.021941
eri-5	1.68748	0.0240457		ngp-1	-1.58029	0.014029
oac-14	1.68698	0.0103373		afmd-1	-1.5798	0.05258
cyn-8	1.68563	0.0148387		twk-22	-1.57863	0.0272948
Y57G11C.51	1.68475	0.0268283		tnt-2	-1.57719	0.0132495
tos-1	1.6846	0.00335664		pcp-5	-1.5767	0.00547467
C44B9.2	1.68453	0.0424829		Y62H9A.4	-1.57669	0.0122823
F28F5.6	1.68148	0.0334965		nhr-3	-1.57635	0.0278907
M04D5.3	1.68058	0.0219758		msp-38	-1.57603	0.0125416
icmt-1	1.67929	0.00672032		msp-19	-1.57598	0.0211889
Y43F8C.3	1.67775	0.0360563		avr-15	-1.5751	0.0213859
spp-1	1.67596	0.00501088		F47G3.1	-1.57489	0.0428149
Y71H2B.4	1.67595	0.0157737		msp-56	-1.57349	0.00978315
drd-10	1.67411	0.0406617		nol-14	-1.57127	0.0145457
F54D5.3	1.67339	0.00526805		ssq-2	-1.57094	0.00961011
K05B2.2	1.6731	0.0244646		smz-1	-1.57061	0.00708977
F25H5.2	1.67274	0.0180507		C46A5.1	-1.56912	0.0458423
C30G4.4	1.67138	0.0294037		aass-1	-1.56868	0.0178898
W01A11.1	1.67113	0.00413077		F21H7.5	-1.56867	0.0122588
R01B10.3	1.67082	0.0224215		ilys-5	-1.5685	0.0112809
C47E8.11	1.67078	0.0252746		K11D9.3	-1.56821	0.0105086
nhr-79	1.66955	0.0417666		W01A8.8	-1.56784	0.0168823
Y70G10A.3	1.66934	0.00205886		R02F11.3	-1.56532	0.0314738
C34F11.8	1.66747	0.0256308		F47B3.4	-1.56481	0.0298602
akt-2	1.66492	0.00903337		Y15E3A.4	-1.56474	0.0116039
T28F2.2	1.66465	0.0518202		nrf-6	-1.56286	0.0126602
R10E8.6	1.66421	0.025146		F17A9.4	-1.56211	0.00756866
Y22D7AL.7	1.66357	0.0388001		mec-7	-1.56147	0.00682293
skr-14	1.66247	0.0426356		ugt-13	-1.55803	0.0129648
Y40B10A.9	1.6614	0.0230157		F23F1.6	-1.55694	0.0131463
aat-1	1.66074	0.0336267		C05D9.9	-1.55579	0.0347592
aip-1	1.66044	0.0044715		rmd-3	-1.55579	0.0455282
cysl-3	1.65971	0.00230066		col-38	-1.5555	0.0188878
tsen-34	1.65931	0.0432742		tra-1	-1.55499	0.0470687
mesp-1	1.6593	0.00383631		best-14	-1.55477	0.0073025
C24B5.4	1.65919	0.0477072		F32D8.12	-1.55428	0.0202696
C41G11.1	1.6589	0.00398111		col-97	-1.55422	0.0522993
Y105C5B.15	1.65774	0.00720583		T05A7.6	-1.5541	0.0122454
kpc-1	1.65493	0.00764259		unc-98	-1.55393	0.0340892
zig-9	1.65291	0.00941525		nspd-4	-1.55352	0.0381404
rrf-2	1.65155	0.0234994		ugt-29	-1.55303	0.0358413
T28C6.8	1.65027	0.042567		pro-3	-1.55198	0.0188173
pup-3	1.65005	0.0436929		gtl-1	-1.55173	0.0080906
mig-18	1.64644	0.0301553		msp-33	-1.55125	0.0117639
F32A5.4	1.64339	0.00389308		C55C3.4	-1.55097	0.0183127
W02D7.4	1.64136	0.00383411		nkb-3	-1.5498	0.00906079
aly-1	1.64033	0.0136607		Y53C12B.1	-1.54878	0.0355008
C14C6.5	1.63995	0.0341421		W02B12.1	-1.54876	0.00877804
vem-1	1.63982	0.0120285		K05F1.9	-1.54818	0.0213595
K08E4.2	1.63919	0.0237976		set-27	-1.54633	0.0461032
mef-2	1.63503	0.00949432		msp-51	-1.54603	0.0356186
K07E3.1	1.63423	0.00471986		Y43F8B.1	-1.54516	0.00768092
ztf-22	1.6332	0.00805173		gly-2	-1.54407	0.0303806
F12E12.1	1.63311	0.0461177		nas-7	-1.54316	0.0513053
lsd-1	1.63259	0.023082		prde-1	-1.5423	0.0121745
ist-1	1.63211	0.0288776		lim-9	-1.54093	0.0186875
R107.5	1.63161	0.00831452		dct-18	-1.5408	0.0163591
fkh-7	1.63148	0.0236629		gly-8	-1.53995	0.00953472
nhr-32	1.63147	0.0302171		cpt-5	-1.53976	0.0293986
sto-1	1.63039	0.0311789		ivns-1	-1.53871	0.00994613
fbxc-5	1.63006	0.0306018		hir-1	-1.53828	0.0293634
ZK856.5	1.62999	0.0263352		cpr-5	-1.53674	0.0213674
inx-3	1.62845	0.00606054		pcp-1	-1.5357	0.014929
F38B6.4	1.62794	0.00340114		R10E9.2	-1.53368	0.0225633
Y48G1A.2	1.62655	0.00861645		F21C10.7	-1.53234	0.0139464
mkk-4	1.62646	0.0320495		VC5.2	-1.53207	0.0169661
ctl-2	1.62607	0.00743081		R193.2	-1.53006	0.0412817
ZK813.3	1.62426	0.00553448		T12D8.9	-1.52978	0.0189133
Y39B6A.42	1.62385	0.0251081		T26G10.1	-1.52961	0.0105162
fkb-8	1.62374	0.032166		ech-6	-1.52831	0.0146667
F32B4.2	1.62197	0.0447927		trd-1	-1.52814	0.0193356
pals-23	1.62189	0.0472454		F35H10.10	-1.528	0.0165703
R07E4.1	1.62003	0.0298898		K12H4.7	-1.52725	0.0227927
nhr-84	1.61942	0.03635		C11E4.7	-1.52668	0.0194018
zfp-3	1.61678	0.0264836		elo-2	-1.52631	0.0160575
T08B6.9	1.61463	0.0149026		T28F4.3	-1.52482	0.0384428
abts-4	1.61399	0.0166332		Y43F8C.5	-1.52444	0.0138835
T28H10.3	1.61398	0.00533978		K01C8.1	-1.5244	0.0265999
R06C1.4	1.61353	0.0124475		F26E4.3	-1.52389	0.0187992
ule-2	1.61311	0.0132016		pkc-2	-1.52334	0.0215309
tsp-10	1.60978	0.0245565		C41G7.6	-1.52323	0.0138617
clec-80	1.60969	0.0445169		nhr-5	-1.52286	0.0376708
snt-2	1.60912	0.037618		pssy-1	-1.52278	0.0167386
decr-1.3	1.6088	0.026372		F40F8.5	-1.52208	0.0178723
W05F2.3	1.60654	0.00855137		Y54E10A.10	-1.52153	0.0125215
F54B11.5	1.60249	0.0476494		sams-5	-1.52074	0.0124628
R06B9.5	1.60237	0.0498163		mct-4	-1.51989	0.0143576
F18H3.1	1.60209	0.0338805		vwa-8	-1.51963	0.0202188
spp-8	1.60181	0.0062498		prpf-4	-1.51889	0.0369927
F54H12.8	1.60136	0.0344564		fpn-1.1	-1.51798	0.0136773
Y116A8C.10	1.59985	0.034141		gba-4	-1.51795	0.0208151
T23B12.11	1.59978	0.0387548		col-160	-1.51785	0.0503988
F48F7.6	1.59974	0.0340847		F54E2.1	-1.51758	0.0183434
K11D12.12	1.59873	0.0374715		F18E9.3	-1.51585	0.0298553
F58A6.1	1.59605	0.0498469		Y39B6A.33	-1.51579	0.0221822
Y17G7B.17	1.5948	0.00847481		jph-1	-1.51542	0.0276382
cdh-4	1.59265	0.0156904		ttr-18	-1.51422	0.0264185
W02B8.2	1.59263	0.042264		nhr-14	-1.51393	0.0388457
T10H10.2	1.5923	0.0419647		mfap-1	-1.51344	0.0307222
mai-1	1.59162	0.0526545		pud-2.2	-1.51283	0.0363925
maph-1.3	1.59127	0.0296146		T05D4.5	-1.50996	0.0350943
nspc-9	1.58974	0.0113035		spg-7	-1.50949	0.0331973
D2045.7	1.58742	0.0457034		clec-51	-1.50939	0.0132832
C48B4.7	1.58577	0.0108161		gcsh-1	-1.50786	0.0541758
T24B8.3	1.58565	0.026492		asm-2	-1.50778	0.0548557
tir-1	1.58536	0.010574		C34H4.2	-1.5077	0.0545399
got-2.2	1.5842	0.0115981		F11F1.1	-1.50737	0.0446001
ZC317.7	1.58291	0.0512016		catp-1	-1.50713	0.0402451
gadr-6	1.58257	0.0411649		ncx-7	-1.50706	0.0304023
F30B5.4	1.57932	0.0137466		ZK792.5	-1.50555	0.0222486
lmtr-5	1.57663	0.0207898		Y45F10B.13	-1.50365	0.0142532
K02A6.3	1.57639	0.0365558		acl-12	-1.50331	0.0336747
puf-5	1.57514	0.0251507		acp-7	-1.50304	0.043953
Y66D12A.6	1.5747	0.0370901		K07F5.14	-1.50253	0.020708
acdh-7	1.57194	0.00727622		C10G8.8	-1.50186	0.0391815
rgs-8.2	1.56792	0.0503913		lec-2	-1.50092	0.022248
sop-2	1.56755	0.0275066		col-181	-1.49932	0.0290637
C34D4.2	1.56639	0.00759096		atn-1	-1.49894	0.0269716
hasp-2	1.56616	0.0463724		mlc-1	-1.49793	0.0235229
Y94H6A.10	1.56517	0.0539291		R07H5.8	-1.4978	0.0220197
tps-1	1.56501	0.0106087		T28D6.7	-1.49671	0.0463546
Y49A10A.2	1.56477	0.050659
ZK856.18	1.56368	0.040334
C07B5.4	1.56198	0.0461286
F27D4.8	1.5617	0.050433
gstk-1	1.5599	0.0158019
rog-1	1.55661	0.0249461
mxl-2	1.55653	0.0244051
pfas-1	1.55559	0.0167587
spe-44	1.55377	0.0491562
vang-1	1.55111	0.0460152
C15A11.7	1.55058	0.0223043
acdh-10	1.55009	0.0102183
cpg-2	1.54921	0.0325245
ZC373.2	1.54646	0.0142815
W02D9.7	1.54588	0.0147363
acs-14	1.54575	0.0105539
ZK632.9	1.54491	0.00957717
cebp-1	1.54313	0.0472062
Y69A2AR.32	1.54066	0.0546076
tba-7	1.53887	0.0315218
C01G6.3	1.53866	0.0174711
Y51A2D.13	1.53853	0.0186613
ule-4	1.53741	0.0373627
D1086.3	1.53691	0.0132114
F18C5.10	1.53512	0.0166418
gpd-1	1.53227	0.0166583
T24D1.3	1.53154	0.0428768
clec-87	1.52931	0.0221641
coel-1	1.52859	0.054429
Y48G1C.9	1.52833	0.0374082
T27F6.7	1.52722	0.0362789
cpg-3	1.52649	0.0224414
C17C3.15	1.52604	0.0479288
F47B3.7	1.52544	0.016688
T12C9.7	1.52418	0.0250708
mce-1	1.52394	0.0404376
hrde-2	1.52351	0.0200442
gln-5	1.52351	0.0210564
cln-3.3	1.52322	0.053408
perm-2	1.51707	0.0267732
pho-11	1.51697	0.0212825
lec-6	1.51501	0.0210341
acox-3	1.51486	0.0148952
K02F6.7	1.51429	0.0294437
F22B5.4	1.51083	0.0501654
his-72	1.50973	0.0144365
F13D12.9	1.50925	0.0132518
K04C1.2	1.50884	0.0500574
elb-1	1.50629	0.0430576
pqm-1	1.49955	0.0213439
gln-6	1.49947	0.0278044
his-41	1.49855	0.0235059
memi-2	1.49754	0.0239315
sqst-1	1.49456	0.013564

## Sheet: SKN-1
Activated Genes	Fold change	p value			Repressed Genes	Fold change	p value
F54H5.2	37.0803	1.60316e-12			ZK355.3	-130.237	0
ZK945.4	37.0121	5.66923e-07			fbxa-163	-74.6833	4.67291e-09
C42D4.2	35.3227	4.68238e-09			thn-1	-68.8464	0
ugt-22	31.7417	0			E04D5.4	-48.0667	0
T22B7.4	30.0829	3.67696e-06			ilys-3	-43.548	2.55351e-15
fbxa-140	29.9677	3.79276e-06			F25A2.1	-43.0374	7.6077e-07
ZK228.4	29.7404	0			B0348.2	-39.9402	0
F46F2.3	26.424	0			T07H8.11	-39.8	0
gcsh-1	26.1951	4.44089e-16			arrd-11	-39.4624	0
C17E4.20	26.1105	1.50311e-11			K04A8.21	-38.0642	0
C16A11.5	26.0515	2.14495e-13			C08E3.13	-37.3631	0
folt-2	25.433	0			T22F3.11	-34.6171	0
F14D7.6	25.3186	9.14628e-09			F57G8.7	-33.1406	0
F21D5.4	24.3757	5.69265e-07			col-108	-31.145	6.27544e-09
D2021.4	23.7522	4.18088e-05			col-146	-29.5174	0
ZC155.2	23.4369	5.10703e-15			C25F9.11	-29.1205	7.77156e-16
K09F6.9	23.1105	4.47798e-07			fil-1	-28.6314	5.03353e-12
zgpa-1	23.0992	4.44089e-16			col-117	-28.2712	0
H27M09.5	22.7022	6.15397e-05			C45B2.2	-27.9527	0
ZK688.12	22.553	3.97617e-06			col-50	-27.7256	5.99176e-12
B0001.2	22.2939	0			asp-17	-27.3791	0
C41A3.2	22.088	1.46906e-06			Y105C5A.13	-24.8343	0
C43G2.3	21.1679	2.77556e-13			col-7	-24.4968	0
pgp-5	20.8409	6.97395e-08			M162.5	-23.5256	0
math-26	20.8024	0			col-39	-23.5246	0
C14A6.6	20.6097	4.85594e-11			grl-21	-22.8159	0
C30B5.17	19.042	7.93015e-06			tsp-2	-22.7291	0
F36A2.12	18.8719	2.31722e-11			lury-1	-22.6739	4.69e-06
cul-6	18.8253	3.45791e-07			phat-3	-22.3675	6.88338e-15
Y6G8.2	18.5373	1.32532e-08			ZK970.7	-22.2867	0
W09C3.2	18.4273	1.37557e-13			clec-60	-22.2344	0
ttr-9	18.2061	3.37467e-08			nas-10	-22.045	3.96477e-06
ZK354.3	17.2358	1.21014e-14			T26H5.14	-21.6976	0
F10A3.17	17.2043	5.973e-14			phat-4	-21.4832	0
T09A12.1	16.9778	4.44089e-16			col-91	-21.3886	0
F30A10.12	16.8576	3.43148e-10			K10D11.2	-20.9282	0
prpf-4	16.6905	0			col-12	-19.5516	0
H03A11.2	16.6318	0			F49H6.5	-19.2114	3.10019e-12
F58B3.4	16.4802	0			col-168	-18.3197	0
gst-4	16.2825	6.67244e-14			thn-2	-18.1292	0
T01G5.7	16.1995	3.84581e-13			C44C1.6	-18.128	3.97002e-10
F35H8.1	16.1921	2.10386e-09			fipr-4	-17.9783	5.55112e-16
K02A11.2	16.1406	0.000302418			C42D4.3	-17.8113	0
lido-18	16.0433	0			H39E23.3	-17.8102	1.87356e-07
vit-4	15.9936	0			col-133	-17.4907	0
eri-6	15.9823	2.29095e-10			col-150	-17.3002	0
F43H9.4	15.8315	4.92939e-14			W07B8.4	-17.068	0
C18H2.5	15.4614	1.65534e-13			col-13	-17.0384	0
C44C10.11	15.1734	1.72674e-07			F08D12.2	-16.6894	3.68158e-08
spe-49	15.1007	3.95885e-10			clec-70	-16.4929	1.21738e-07
oxy-4	15.0506	0			nspb-6	-16.4421	7.57188e-07
F52F12.5	15.0267	5.19906e-12			nlp-71	-16.3934	2.29646e-10
R13A1.3	14.9414	5.56621e-12			C42D4.13	-16.2921	5.52325e-12
K07F5.14	14.9033	0			C17F4.12	-15.8823	0.000102257
M01H9.10	14.8872	0.000271849			col-81	-15.7182	0
acd-3	14.8336	2.52017e-05			msp-63	-15.4423	0
vars-1	14.6263	0			F08H9.3	-15.3766	1.03808e-05
xpg-1	14.5206	0			col-62	-15.3112	0
T01H3.5	14.4427	1.1859e-05			his-55	-15.2364	2.69653e-06
F58B4.7	14.2699	1.33581e-06			W02A2.9	-15.1312	3.55271e-15
lars-2	14.1201	0			Y47H10A.3	-15.0049	7.87681e-09
ZC581.10	13.8537	1.09396e-10			str-124	-14.9782	5.27121e-05
pks-1	13.8503	6.21459e-07			F35A5.2	-14.9743	3.20146e-10
B0212.3	13.8395	1.43469e-08			col-129	-14.8803	0
M162.7	13.6881	1.06888e-10			K09C8.7	-14.4501	7.07428e-06
F36H12.3	13.6735	0			nlp-34	-14.2704	1.69316e-11
C08B6.11	13.6284	1.52705e-09			clec-5	-14.0241	0
F35H8.4	13.5257	5.13636e-08			cpr-1	-13.8406	0
F54H12.5	13.4674	1.76206e-08			fbxa-165	-13.7991	1.23541e-06
C14B4.2	13.4226	1.54991e-10			nlp-66	-13.5855	1.61075e-08
R07B7.6	13.4026	1.0321e-10			Y41D4B.15	-13.5069	2.45623e-08
lam-3	13.2533	2.22045e-16			asp-12	-13.5048	0
C14B1.8	13.1946	0			col-37	-13.5016	4.88876e-12
rad-50	13.0858	0			fbxa-30	-13.5005	9.30168e-08
ugt-62	13.072	0			D2063.1	-13.2774	0.00120376
F10C2.5	12.9972	0			T28A11.16	-13.1609	2.78888e-13
gst-16	12.8544	0.00071354			Y53G8AM.5	-13.1288	0.00221658
eri-7	12.8503	0			B0238.12	-13.1148	5.94335e-06
ceh-93	12.8001	5.93747e-13			C50F7.5	-13.0261	0
nhr-153	12.78	7.5031e-05			col-147	-12.9614	0
elo-9	12.7718	3.74883e-09			unc-54	-12.6918	0
atl-1	12.7122	0			pals-14	-12.6409	1.11706e-09
irld-8	12.682	5.4564e-08			myo-1	-12.5612	0
ugt-17	12.6488	0			Y65B4BR.1	-12.4791	3.54869e-08
ZK1225.5	12.6018	7.37956e-08			nlp-30	-12.4746	7.80954e-09
math-3	12.5904	5.10703e-15			col-139	-12.4549	0
ZK354.7	12.5507	3.60822e-14			clec-71	-12.4498	2.32454e-06
ZK1225.4	12.5216	1.1291e-13			K05F6.10	-12.3406	0.00167079
Y73F8A.13	12.4825	1.78241e-06			clec-72	-12.2925	1.11022e-16
F59A6.4	12.4251	0			unc-15	-12.2295	0
Y57G11C.22	12.4149	3.66687e-07			nlp-2	-12.1473	3.57492e-14
mctp-1	12.4106	4.21885e-15			T26H5.9	-12.1001	0
Y54G2A.50	12.3741	2.87168e-05			Y34F4.2	-11.9138	4.02978e-09
ugt-26	12.3473	4.84722e-10			col-169	-11.8532	9.33165e-12
R05D3.12	12.3306	0			scl-5	-11.8082	8.76688e-09
nhr-110	12.2824	6.62248e-06			Y46G5A.36	-11.8007	1.99822e-07
T15H9.5	12.2282	2.33568e-09			tsp-1	-11.794	1.88116e-12
calm-1	12.2191	5.00133e-06			hpo-26	-11.7904	1.0139e-09
vit-3	12.1843	0			lgc-28	-11.7343	6.13731e-13
F10E9.4	12.1177	0			asah-1	-11.5943	0
F58B4.5	12.1009	0			C30H6.12	-11.5908	2.47973e-06
kin-15	12.0973	1.26638e-07			abf-2	-11.4774	3.76163e-10
glna-3	12.0335	5.30687e-14			nspe-2	-11.476	1.13582e-09
math-22	11.9598	2.22488e-11			lipl-3	-11.4676	3.70536e-09
F02H6.3	11.9567	6.32827e-15			nlp-42	-11.441	1.26574e-05
K09F6.7	11.9317	8.87682e-05			Y22D7AL.15	-11.4327	0
F21C3.7	11.9028	4.74829e-11			R04B5.6	-11.4078	0.00235356
F58G6.3	11.8763	5.55112e-16			odr-10	-11.354	2.47507e-07
F59E12.6	11.7958	0			C54F6.5	-11.2982	2.53314e-08
ZK546.14	11.7156	0			C29F3.3	-11.216	2.14044e-06
F26E4.5	11.7149	7.11274e-09			lys-7	-11.1331	0
T25B9.4	11.623	1.63203e-14			C30F2.3	-11.0974	1.51442e-08
F20H11.4	11.6179	8.88178e-16			Y119D3B.13	-11.0934	0
F41F3.1	11.5895	0.000486129			col-92	-11.0431	0
spe-11	11.5455	0			col-145	-11.0146	0
syx-6	11.4848	1.97025e-05			F33H12.7	-11.0054	3.9946e-08
ZC239.15	11.48	0.000115407			K10H10.4	-11.0017	3.14193e-14
clec-57	11.4737	2.61345e-10			F36H9.2	-10.9753	1.3763e-08
fbxa-51	11.4499	1.10042e-06			col-104	-10.9577	0
F14H3.4	11.4033	5.02931e-14			C49G7.3	-10.9485	0
C17H12.4	11.3987	1.16429e-12			clec-62	-10.9432	0
T16H12.1	11.3558	0.00013057			ZK1320.2	-10.9076	0
C17G1.2	11.3558	3.33067e-16			T23B3.6	-10.8101	2.56823e-07
T05G5.1	11.3348	2.56089e-09			col-35	-10.7836	4.10902e-05
M153.2	11.3128	1.26747e-07			srw-86	-10.7557	2.51846e-08
C24A8.6	11.291	1.68275e-06			col-14	-10.7349	0
top-1	11.287	0			F14H12.3	-10.6987	5.48972e-10
C35E7.9	11.2653	0			C32F10.4	-10.6058	0
Y62H9A.15	11.2644	0.00159956			col-3	-10.584	0
nhr-12	11.2429	4.76167e-11			F53A9.8	-10.5829	0
VH15N14R.1	11.2072	0.000124465			R08F11.7	-10.5802	3.45536e-07
F55D12.2	11.1608	4.41869e-14			lys-6	-10.5699	4.60414e-06
stc-1	11.1195	0			marg-1	-10.5117	3.21965e-14
acdh-1	11.0708	4.69719e-10			clec-15	-10.4751	0
F56F3.4	11.0119	2.10054e-13			cyp-13A7	-10.4601	0.000877301
nhr-114	10.9934	0			clec-13	-10.3142	0
F54C9.9	10.9584	0			icl-1	-10.2744	0
C17F3.3	10.9263	2.62759e-08			K05B2.4	-10.274	4.21752e-08
gtl-2	10.9123	1.67066e-06			clec-63	-10.2706	0
B0207.9	10.8894	4.2499e-07			lpr-6	-10.147	0.000156464
C56C10.6	10.8486	1.6368e-12			nlp-62	-10.1261	1.497e-08
F18C12.3	10.8342	0			F52F10.2	-10.092	7.22488e-08
C09E7.7	10.8007	0			msp-64	-10.0661	0
rabs-5	10.742	0			col-167	-10.0572	0
F56F4.3	10.7283	1.6996e-08			col-149	-10.0214	0
fut-8	10.6909	3.78846e-10			ZK863.8	-10.014	1.9134e-10
ZK105.12	10.6738	0.00167949			dpy-5	-9.91216	0
mans-1	10.661	0			myo-2	-9.82253	0
Y39G10AL.1	10.6507	0.00166172			str-144	-9.7918	2.9905e-05
aph-2	10.6309	0			C54D10.10	-9.57238	1.45595e-12
Y75B8A.23	10.5955	5.35418e-07			F41B4.2	-9.56585	7.16094e-14
D1081.3	10.5476	1.86274e-06			col-111	-9.56574	1.52933e-12
trt-1	10.5017	0			F08B12.4	-9.5582	0
F58F12.2	10.5015	4.83232e-05			M28.10	-9.48882	0
F53F4.18	10.4722	1.37606e-09			C28C12.4	-9.47924	0.00035657
pgp-2	10.4612	0			H17B01.5	-9.47912	0.000471867
F57B9.8	10.4447	6.32827e-15			Y38H8A.1	-9.45551	3.94269e-05
vrp-1	10.437	0			clec-40	-9.45496	0.00104533
C28C12.1	10.4359	1.09405e-10			srr-6	-9.42226	1.47038e-06
F07F6.2	10.4231	0.00215858			T24C4.4	-9.34522	3.86505e-09
calu-2	10.4228	7.09868e-09			C14C6.5	-9.33944	0
Y87G2A.20	10.3876	3.17743e-05			T02B11.4	-9.32298	4.70302e-12
C14A11.6	10.3623	0.00249432			T09B9.3	-9.26497	7.59817e-05
R01H2.4	10.3316	9.39968e-08			K10H10.10	-9.26497	7.63837e-05
mfap-1	10.3202	0			ttr-23	-9.26442	7.46114e-12
C02F5.14	10.3037	2.63872e-06			tag-243	-9.23707	0
Y40H7A.10	10.2933	0			F57B9.3	-9.23672	2.37628e-06
C28A5.6	10.2171	3.21965e-15			col-137	-9.23285	0
F21C10.3	10.2072	0.00270936			peb-1	-9.21594	1.24297e-11
C26C6.6	10.2007	2.65919e-08			clec-106	-9.17513	0.00206671
B0379.2	10.1996	6.06182e-14			col-107	-9.14892	0
F55H2.7	10.1039	0			asp-1	-9.14147	0
vit-1	10.0862	2.83107e-14			T21C9.9	-9.13254	1.2248e-12
chaf-1	10.0727	0			gpx-3	-9.09507	3.36427e-10
F21D5.5	10.0331	0			Y46G5A.38	-9.04779	0.0125809
C15A11.2	10.0159	0			flp-32	-8.98221	4.18312e-07
pho-13	9.99809	2.19254e-09			col-40	-8.96978	2.82417e-11
fbxa-83	9.99265	5.75887e-07			F44G3.10	-8.96239	2.87266e-06
C14A6.13	9.97858	1.85004e-11			clik-2	-8.94169	0
trpa-1	9.95613	6.22437e-06			F11D11.3	-8.92344	1.43251e-11
fbxa-216	9.95041	0.000533506			clec-174	-8.86508	0.000157298
C01B10.44	9.94523	0.000130511			F21C10.10	-8.86503	0
T22C1.9	9.90608	2.33862e-07			scl-2	-8.8585	0
C40H1.2	9.89195	9.17886e-05			flp-13	-8.8044	7.32233e-06
ZK1098.6	9.80674	6.91536e-12			T21D12.14	-8.79725	3.60132e-11
ppat-1	9.78672	3.90799e-14			col-10	-8.77577	0
cyn-16	9.73422	0			dod-20	-8.77503	2.12881e-06
M7.7	9.71938	4.95837e-12			msp-142	-8.74762	0
fbxa-69	9.66079	4.68029e-07			col-60	-8.74495	0
srh-48	9.58111	0.00261383			eol-1	-8.74031	1.9187e-10
K05C4.9	9.58111	0.00264957			col-170	-8.66229	4.50077e-10
acr-8	9.57594	0.00295319			cut-1	-8.63234	1.90385e-05
T05D4.5	9.49061	1.33318e-10			C29F5.8	-8.61806	0.00987578
C10C5.5	9.48197	2.6141e-09			T05C1.3	-8.61574	0.00991954
fbxa-211	9.44511	4.54466e-08			fip-5	-8.56806	3.43587e-08
ttbk-3	9.42033	5.4577e-07			C13A2.12	-8.55049	7.50044e-08
K07G5.5	9.4163	1.47781e-07			C26F1.1	-8.53985	7.88147e-13
Y73F4A.1	9.35209	3.43432e-10			acs-2	-8.53004	0
F37C12.18	9.32709	1.54656e-11			pqn-75	-8.50596	4.74842e-13
R151.1	9.32314	2.88425e-05			lipl-4	-8.50297	3.88143e-07
F59H6.15	9.30912	9.35383e-07			dod-22	-8.49151	0
C01G12.3	9.23798	4.6319e-10			Y105C5A.12	-8.46324	0.00128014
glr-6	9.23044	3.35673e-05			F49F1.5	-8.45749	2.88926e-09
M176.9	9.21038	5.7e-12			msrp-7	-8.40542	9.10356e-06
Y37F4.1	9.18264	4.95968e-07			asp-3	-8.37442	0
R05H11.1	9.17908	9.62277e-09			C45B2.1	-8.34085	0
jmjd-4	9.17135	8.83188e-06			msp-65	-8.30094	0
W09C3.8	9.15768	3.66373e-06			ZC116.1	-8.27757	1.21347e-12
F21C10.7	9.14926	1.11022e-16			mig-6	-8.26722	7.77156e-16
ugt-41	9.10226	1.25565e-07			Y68A4A.13	-8.24425	2.22045e-16
F02E9.3	9.09328	3.59408e-09			asp-6	-8.2105	0
C01H6.8	9.08043	1.23818e-05			msp-152	-8.16016	1.72085e-14
F13E9.5	9.07594	2.02216e-12			clec-145	-8.1468	9.83042e-05
spp-23	9.06654	5.49703e-08			F13D12.3	-8.08506	0
C05D12.4	9.05457	1.38592e-05			col-95	-8.08379	0
Y38F2AR.10	8.99942	4.00892e-06			asp-16	-8.0823	1.19023e-08
eea-1	8.97411	0			nspe-1	-8.03419	3.00813e-09
K07E3.2	8.95681	1.75768e-07			M04D8.7	-8.0332	1.3679e-07
ZK742.3	8.93596	4.0914e-08			cyp-34A2	-7.99837	0.00115905
C14H10.2	8.93006	7.24679e-08			myo-3	-7.9953	0
C03F11.4	8.91051	4.66553e-07			Y47D7A.7	-7.97967	9.53917e-11
F16H6.10	8.90068	9.07002e-09			col-65	-7.97312	0
pgp-6	8.87773	3.97928e-07			F53A9.1	-7.95917	0
K09C6.7	8.86639	2.91211e-12			dod-6	-7.90036	1.60952e-09
abhd-3.2	8.79307	0			H34I24.2	-7.88862	0
acy-4	8.79162	3.08272e-09			srm-4	-7.8874	0.00611386
C34G6.3	8.7632	9.20153e-13			Y8A9A.2	-7.86502	1.95237e-07
txdc-12.2	8.76282	6.66134e-15			C09B9.1	-7.85715	0.000156002
2L52.1	8.76155	2.62554e-08			R05H10.1	-7.85682	5.28066e-07
C29E4.14	8.74641	8.86497e-05			C15H9.11	-7.83517	2.89193e-08
coa-7	8.70045	0			col-126	-7.80431	5.70699e-08
F21G4.6	8.69355	2.89864e-11			lys-5	-7.78856	2.22524e-09
T22D1.8	8.67754	1.87947e-05			F15A4.5	-7.78341	1.19238e-08
B0361.3	8.62935	0			F58F9.1	-7.77596	4.26185e-06
Y32H12A.8	8.5911	0			C39F7.1	-7.7715	0.000274241
T22A3.12	8.58749	0.000291946			F11E6.3	-7.77013	0
F56D6.13	8.58007	2.837e-08			Y41C4A.32	-7.75627	1.13605e-10
C53B4.2	8.56185	2.30548e-06			irg-4	-7.75525	3.30032e-11
C55C2.4	8.5363	0.0011787			msp-31	-7.71145	1.11022e-16
Y59H11AR.10	8.53457	0.00055234			M02H5.8	-7.69657	0
Y39B6A.41	8.53206	0.00444468			F40G12.5	-7.68778	0.0147934
C27B7.7	8.50563	5.10889e-07			clec-82	-7.68372	7.13429e-13
T01H3.2	8.49862	0			tnt-4	-7.67661	9.91263e-12
acs-18	8.49693	0			his-57	-7.67149	9.0036e-07
F55F8.2	8.49552	0			clec-36	-7.65475	3.51352e-07
F21D5.3	8.49547	0			K08B5.1	-7.62159	6.84234e-07
uvs-1	8.49481	1.43219e-14			Y56A3A.33	-7.60314	2.44882e-12
nlr-1	8.47125	8.87118e-06			Y37H2A.14	-7.58532	2.83995e-13
lpd-2	8.44777	0			M04G7.1	-7.5684	3.94067e-10
W03G9.5	8.44562	6.36066e-06			col-125	-7.56573	8.36109e-13
F25H5.7	8.4301	2.2482e-13			nmad-1	-7.56518	0
F40D4.17	8.40203	0.0010474			ttr-7	-7.55543	2.55351e-15
unc-77	8.3923	8.12541e-05			poml-4	-7.55521	3.9229e-08
C07G1.6	8.38223	4.45949e-07			Y43F8B.9	-7.55258	6.9964e-12
T04F3.4	8.36888	3.91105e-08			F14F9.2	-7.51732	0.0114489
smc-5	8.31545	0			F23F1.2	-7.50901	0.00176258
oac-9	8.30247	2.18436e-12			npax-2	-7.50508	0.00248882
nmrk-1	8.28001	0			F48G7.8	-7.499	0.00439928
Y43C5B.3	8.27555	4.27769e-13			col-130	-7.48838	0
unc-36	8.26563	4.74378e-07			R102.2	-7.48585	0
dnj-22	8.25611	0			lys-4	-7.46821	0
K10C2.7	8.23897	0.000370082			C36E6.8	-7.45968	2.58866e-07
C52D10.3	8.21087	8.34555e-13			col-159	-7.45357	1.11022e-16
F10E9.5	8.1976	8.99281e-15			asp-5	-7.44096	2.55351e-15
srp-8	8.19715	0.000353592			F13C5.5	-7.43673	9.12587e-11
clec-266	8.18799	4.0197e-10			ssp-19	-7.43466	1.26248e-10
F47B3.4	8.17381	5.55112e-16			Y47D7A.13	-7.3917	0
F52G2.3	8.16427	4.93417e-09			Y53H1B.2	-7.38864	0
rnh-1.1	8.15385	6.26166e-14			flp-2	-7.38447	1.76721e-09
Y51H7C.9	8.15283	1.18888e-08			ttr-18	-7.37771	0
T08G11.2	8.13085	7.21645e-15			col-176	-7.35759	3.25589e-09
clp-8	8.11365	4.21994e-06			col-48	-7.34995	8.88178e-16
R04B5.11	8.10389	0.00149857			col-166	-7.32266	0
T05C12.1	8.08494	0			C36C5.12	-7.30061	7.17231e-06
math-4	8.07784	5.13922e-13			T12D8.5	-7.29858	0
ZK792.1	8.06834	5.23459e-12			fipr-11	-7.29733	3.84836e-07
F35E12.9	8.05672	1.05819e-07			fipr-5	-7.27511	1.4168e-07
C32D5.6	8.03488	5.87133e-10			ins-10	-7.27457	0.00114154
F41H10.4	8.02162	0			F57E7.1	-7.24653	0.00561486
C55C3.8	8.01756	0.000288801			ZK262.2	-7.2445	0.00676723
F54H12.7	8.00957	2.17361e-11			E02A10.4	-7.23779	3.48245e-07
cyp-33E2	7.98834	9.49766e-06			F08D12.3	-7.21493	1.23281e-11
R06B10.2	7.97662	3.60686e-05			act-3	-7.20443	1.67533e-12
rbd-1	7.96131	0			sodh-1	-7.19324	0
best-12	7.95849	1.12162e-05			F41G3.10	-7.18972	0
C45B11.5	7.90316	0.000512987			cyp-32B1	-7.13863	0
spo-11	7.9007	0			irg-5	-7.11394	1.51663e-06
Y51A2B.6	7.89961	0.000328469			msrp-4	-7.09277	2.05274e-06
T25B9.11	7.89463	0.00650542			col-144	-7.06216	0
F59C6.8	7.89036	0.0067603			C48B4.13	-7.03452	3.24805e-05
C03C10.2	7.87161	1.06131e-07			clec-61	-7.01073	1.30682e-09
C28D4.7	7.83592	1.31525e-10			msp-49	-7.00949	0
C47E12.11	7.8329	4.29052e-08			F20A1.10	-6.98931	0
F19F10.9	7.79986	0			ZK971.1	-6.97754	9.90568e-08
K07E12.2	7.79197	5.85679e-06			col-141	-6.9701	8.90898e-12
evl-14	7.78845	0			msp-3	-6.95968	0
F17A2.13	7.78687	0.000151218			fbxa-158	-6.9516	6.37838e-07
K04F10.2	7.78373	0.00905645			his-45	-6.92543	0.000174668
F40F12.3	7.7699	7.32587e-09			flp-26	-6.92306	1.31925e-06
xnp-1	7.76884	0			msp-81	-6.90861	5.58442e-14
F22D3.4	7.76123	7.84931e-05			cyp-35B1	-6.90661	0.000135569
ced-8	7.75781	0.000125866			ZC21.3	-6.88464	2.34487e-09
fan-1	7.75534	0			cpr-4	-6.87528	0
nhr-195	7.75022	0.00298546			F57G4.11	-6.87494	0.00152243
mdt-10	7.71164	4.09672e-14			Y45F10D.6	-6.874	5.70655e-14
rpa-4	7.70793	1.06488e-07			msp-59	-6.87108	1.02413e-10
B0285.3	7.69303	7.60115e-09			ins-17	-6.86541	1.01228e-11
cho-1	7.68777	0.00696609			col-102	-6.85786	3.84525e-05
slo-2	7.67416	2.6391e-11			nas-9	-6.8415	0
rbmx-2	7.66741	0			F41E7.7	-6.80563	1.29683e-07
nhr-59	7.66659	0.00200062			msp-113	-6.80248	5.16254e-14
selt-1.2	7.66246	0.00219405			msp-53	-6.78344	1.11022e-16
oac-50	7.65598	1.56294e-07			Y110A2AL.4	-6.7765	0.000554678
B0511.11	7.65367	1.11022e-15			pqn-54	-6.7746	0.000575604
T22B3.3	7.5546	2.10942e-15			his-58	-6.77071	3.38408e-06
B0244.17	7.54472	0.00044591			Y46G5A.20	-6.76383	3.4751e-11
B0205.13	7.54278	2.2564e-07			B0393.7	-6.75551	0.0256432
kin-26	7.51233	2.21266e-09			Y53G8AL.4	-6.75551	0.0257407
spe-26	7.50888	6.55032e-15			nep-25	-6.75551	0.0257961
T05G5.4	7.49873	7.69737e-05			F26G1.10	-6.75204	2.016e-05
Y54G2A.40	7.48469	0.00803257			his-25	-6.74835	1.18312e-05
ncx-7	7.48055	9.48232e-10			spp-8	-6.74824	0
F44G4.5	7.46484	9.64898e-10			osm-7	-6.74518	0
C55C3.4	7.45317	2.38017e-11			flp-5	-6.73641	9.91596e-12
C48D1.9	7.44326	0.000640958			M03D4.3	-6.73423	5.9376e-05
gpx-6	7.43341	0.000483841			msp-56	-6.72651	1.12133e-14
K07F5.17	7.43141	0.00054347			R02F11.2	-6.72208	8.59632e-07
ttr-49	7.39703	4.18759e-08			col-152	-6.7214	0.00918119
C01H6.4	7.39612	6.03347e-08			Y6E2A.4	-6.70413	4.87151e-08
ZK688.4	7.38952	0.00324952			fipr-8	-6.70321	6.48124e-06
B0361.2	7.38248	0			Y77E11A.14	-6.68276	1.09228e-07
C23H3.9	7.38084	0.00226997			spp-9	-6.67675	0.0110208
clec-190	7.37452	4.65984e-07			ZK593.3	-6.67251	2.08278e-11
C18A3.7	7.35778	9.4293e-09			best-21	-6.67235	1.63203e-14
lact-8	7.35306	2.39218e-05			col-156	-6.67103	1.87368e-10
F53G12.8	7.34386	4.44636e-09			col-186	-6.65381	2.86055e-05
hsp-16.49	7.34094	2.69703e-10			asah-2	-6.62729	0
F08F8.4	7.33408	0			C39D10.2	-6.6171	3.37401e-06
C33D9.6	7.33327	2.59755e-05			zip-6	-6.60341	0.0088254
ncx-6	7.31213	2.97576e-09			flp-9	-6.59685	6.66134e-16
lido-16	7.31033	0.000121944			C01B10.6	-6.59585	6.66134e-16
mrps-18A	7.3048	0			mlt-8	-6.58599	1.15089e-10
ttll-15	7.30129	2.42968e-06			ZK930.2	-6.56827	0
C49A9.2	7.30022	3.54161e-14			F56H9.2	-6.55744	0
C17G10.3	7.29058	4.87573e-11			col-96	-6.55067	0
mans-3	7.28617	4.96362e-10			Y62H9A.12	-6.5448	0.000472485
ZK1098.9	7.2774	4.9387e-07			F46C5.4	-6.52593	0.00521186
golg-4	7.27681	0			W06G6.20	-6.5225	0.00460808
F54C1.1	7.26969	1.16708e-06			F26F2.3	-6.5225	0.00460854
F55B11.7	7.26756	4.24893e-05			trh-1	-6.51361	0.00782707
cir-1	7.25797	0			dpy-4	-6.48239	1.37761e-11
K12H6.7	7.25743	0.00961362			flp-33	-6.47901	1.34659e-05
ctg-2	7.25385	1.80058e-11			col-161	-6.4653	3.33067e-16
aex-1	7.23185	1.91324e-08			col-154	-6.42236	6.51068e-12
ZK809.5	7.22168	0			E02H4.4	-6.41548	1.01703e-06
rfp-1	7.21683	0			ttr-30	-6.40678	3.65263e-14
Y57G11C.48	7.21166	0.000862024			W03F8.6	-6.40287	0.000298981
pals-16	7.20542	0.000220328			C49H3.12	-6.39654	1.46474e-06
T02G5.3	7.19321	0.000123708			C15H11.11	-6.36747	5.56127e-05
T08B2.12	7.18663	0.00796098			his-9	-6.36238	7.1388e-05
ZC581.7	7.18556	6.66134e-16			aat-8	-6.35891	9.64325e-05
spd-3	7.18499	1.24196e-11			his-11	-6.35612	0.000346656
K08F4.5	7.15731	9.99201e-16			ora-1	-6.34276	1.94907e-08
R10E4.3	7.14448	5.49645e-09			nlp-1	-6.32579	8.12683e-14
T28C6.7	7.12614	1.11022e-16			col-162	-6.29594	1.11022e-16
C49C8.3	7.11334	7.04065e-06			col-118	-6.29082	0
C32C4.3	7.10562	2.52291e-08			bli-6	-6.26908	3.21965e-15
C46A5.1	7.10487	6.29477e-08			nas-38	-6.23339	3.52148e-07
C46F2.1	7.10252	7.46992e-08			lys-3	-6.23197	8.03975e-07
Y37D8A.8	7.09635	0.000174039			fat-6	-6.22429	0
F40F11.3	7.09522	3.33067e-16			M02D8.6	-6.22299	1.11022e-16
pcyt-1	7.08919	0			tag-290	-6.18755	3.03197e-10
C35A11.4	7.07818	7.19935e-09			F41G4.7	-6.17862	0.000114672
C53D6.6	7.07642	2.6741e-07			msp-50	-6.17743	9.54792e-15
tag-241	7.07042	3.05511e-08			F07E5.9	-6.15863	0.000455679
Y45F10C.2	7.06789	1.11022e-16			grl-20	-6.1465	0.000518789
T04B2.3	7.06751	6.32283e-06			col-180	-6.14549	2.9976e-15
C24D10.2	7.0641	1.11022e-16			nlp-17	-6.14529	7.69385e-14
ifta-1	7.06246	0.000402106			col-148	-6.14508	0.0375464
C08F11.12	7.05052	2.37376e-09			ZC449.5	-6.13316	1.2792e-10
F53F4.4	7.05018	0.0104709			C49C3.11	-6.12768	0.000565844
hsp-16.48	7.05002	9.12872e-10			F54D5.3	-6.11661	0
hdl-1	7.0482	4.51133e-09			F26G1.15	-6.10528	0.00132287
F57B1.9	7.04787	0.000132255			W03F9.4	-6.10356	0.00165102
C53D6.10	7.04166	3.12368e-10			fipr-10	-6.09573	3.66885e-07
kbp-2	7.04024	1.66533e-15			col-72	-6.07608	0.00288272
Y55F3C.9	7.03276	0.000249999			F15D4.4	-6.07111	0.00414808
R09E10.1	6.99921	7.21914e-11			flp-25	-6.06775	1.78281e-05
Y18D10A.21	6.98334	2.21681e-08			csq-1	-6.05665	0
C05D11.9	6.97655	0			col-84	-6.03411	0.000256067
glo-3	6.96725	1.8478e-06			T21H3.1	-6.02623	1.22125e-15
rig-6	6.95054	5.62439e-13			cpr-2	-6.02614	0.0115995
C01B10.9	6.94975	0			flp-12	-6.01679	4.85167e-14
T07E3.2	6.94034	9.68776e-06			F28C6.10	-6.00751	3.87595e-05
H12D21.10	6.93762	1.92297e-05			flp-3	-6.00587	5.47257e-10
aars-1	6.92632	8.10463e-15			clec-264	-6.00543	3.31088e-09
cyp-29A3	6.92033	0.00037659			dpy-13	-5.99133	1.32767e-10
trul-1	6.90626	7.99361e-15			pho-8	-5.98712	2.38578e-07
C03B1.7	6.88337	2.78745e-08			flp-27	-5.97277	1.49056e-08
Y69A2AR.47	6.87549	3.23493e-08			fkh-6	-5.9724	2.82005e-10
K07B1.7	6.8731	1.40044e-12			srg-69	-5.96177	0.0175536
T22F7.4	6.86725	0.00153559			C04C3.6	-5.95697	0.0237403
C26E6.12	6.86474	1.44329e-15			rol-6	-5.93613	1.76372e-09
clp-9	6.85943	0.000223441			cpg-7	-5.92888	0
F53F1.6	6.8462	1.22072e-05			F38E9.6	-5.92818	4.17078e-05
Y37H2A.7	6.83894	0.0116847			gsto-3	-5.90697	3.44169e-15
T01A4.9	6.83523	0.0116975			scl-3	-5.90199	4.05316e-10
F22E5.8	6.82782	0.0132962			col-138	-5.90012	1.81188e-13
Y20C6A.1	6.81509	2.81724e-05			pqn-48	-5.88806	2.88658e-15
C49A9.4	6.8	5.05685e-08			R06C1.6	-5.88271	9.62734e-11
T05F1.13	6.79904	1.18281e-05			ZK673.1	-5.87508	3.50786e-12
F48B9.1	6.79287	0.00371958			F10D7.3	-5.84614	1.00142e-11
F26D11.12	6.7886	6.45916e-05			srg-34	-5.84258	6.68354e-06
taf-11.3	6.78763	9.27782e-05			C14C6.2	-5.83183	1.66533e-14
K05F1.6	6.78408	1.25686e-05			K09C6.9	-5.83082	4.87434e-08
M04C3.5	6.77941	0.00562348			F43C11.7	-5.8273	4.44089e-16
Y48B6A.10	6.77476	0.000396744			M163.1	-5.82421	4.73288e-13
ZC196.4	6.77269	0.00164468			F45E12.6	-5.82356	0.042926
malt-1	6.77065	3.7177e-06			clec-103	-5.82199	0.0474265
csn-2	6.76744	0			clec-148	-5.82199	0.0474464
F13B6.2	6.76138	3.36047e-07			R01B10.3	-5.81782	1.66533e-15
Y53G8AR.5	6.74971	9.94341e-11			his-66	-5.80125	1.85452e-05
Y82E9BR.2	6.74259	4.55195e-07			his-15	-5.78375	0.000436102
ZC477.2	6.73334	3.74258e-05			F40F8.4	-5.77198	0
W04A4.5	6.73202	0			ifc-1	-5.77014	0
pmp-1	6.72649	1.11022e-16			nlp-3	-5.75661	1.89337e-07
C32D5.4	6.7264	5.73552e-09			abhd-14	-5.75361	5.48611e-09
F36H12.5	6.72512	1.03852e-10			nlp-11	-5.74882	3.90101e-10
cccp-1	6.71101	9.25198e-08			C42D8.1	-5.74611	3.11817e-12
C14C10.1	6.70566	1.52101e-14			sbt-1	-5.74246	0
slc-25A32	6.69301	5.9428e-12			his-61	-5.73681	0.000884785
C25D7.16	6.68596	1.06085e-08			msp-57	-5.73276	1.04194e-11
F38E11.9	6.68329	0.000172912			F21D9.4	-5.73162	0.0270937
sptl-3	6.67132	0			K01A12.4	-5.72872	0
F39H12.1	6.66604	7.43966e-06			gst-44	-5.72748	4.04017e-06
D2024.1	6.65532	0.00133898			Y71G12B.32	-5.71553	0.000125519
W06F12.3	6.65289	3.38123e-07			pqn-94	-5.71351	1.30581e-08
anoh-2	6.65028	0.000382049			Y41C4A.8	-5.71142	4.47912e-10
T23F2.2	6.63655	2.01917e-05			F08G2.8	-5.70471	0.0006174
H20E11.3	6.63277	1.03304e-05			msp-10	-5.70438	3.34111e-12
nkb-2	6.62567	1.85962e-13			col-142	-5.68985	3.44169e-15
lin-25	6.62436	9.62925e-11			ins-22	-5.6831	0.00126001
C09G9.5	6.62405	0.0129134			Y75B8A.44	-5.68149	0.00407516
F36A2.14	6.61155	1.33103e-10			C39B5.14	-5.6799	0.00474458
unc-63	6.60823	0.000254678			col-2	-5.67742	5.64922e-05
twk-8	6.60253	9.58867e-08			K07D4.9	-5.67634	1.17593e-07
mppe-1	6.57518	4.21454e-08			chil-3	-5.67539	0.00847387
cec-1	6.56735	3.21965e-15			aqp-2	-5.66461	0
F09E10.1	6.55697	2.59457e-06			Y41G9A.10	-5.66147	1.51648e-09
aqp-9	6.55568	6.36326e-06			nlp-29	-5.66085	1.59203e-09
C18C4.7	6.5492	6.66134e-16			col-97	-5.66082	2.39142e-13
lyst-1	6.53937	1.24363e-08			ges-1	-5.65332	3.33067e-16
F38B6.4	6.53914	0			cpna-1	-5.64904	2.77556e-15
damt-1	6.53408	4.01945e-12			fbxa-71	-5.63787	0.000657624
Y38A10A.2	6.52983	0.0176642			T20B5.2	-5.6337	0.0160113
K09F6.4	6.52383	1.63398e-05			Y69H2.10	-5.63321	4.66375e-08
nekl-2	6.52345	1.1655e-09			F52E1.5	-5.63313	2.8146e-08
polk-1	6.51281	0			ZK622.4	-5.6209	4.29247e-05
R10D12.1	6.5021	4.28553e-08			R12E2.14	-5.5933	2.39219e-09
B0244.10	6.49815	0.000443119			ttbk-2	-5.58304	0
K03B4.6	6.49276	8.80183e-06			Y9C2UA.1	-5.58121	1.98498e-08
C33D9.13	6.48338	0.00174621			col-175	-5.56448	1.84297e-14
nhr-100	6.45151	9.96296e-11			Y1A5A.1	-5.55925	1.44329e-15
mrps-33	6.4434	3.10862e-15			dph-3	-5.5576	1.33227e-15
acox-1.4	6.44204	4.44089e-16			C49F5.7	-5.55211	8.62088e-13
dnj-21	6.43069	2.63277e-09			C54D2.1	-5.55081	0.0010591
rev-1	6.42784	3.88578e-15			C04G2.9	-5.54115	5.55112e-16
fnci-1	6.42381	0			K11H12.4	-5.52224	1.09628e-09
R07B7.8	6.41474	1.1453e-06			far-2	-5.50557	3.88578e-15
rde-1	6.40745	0			col-113	-5.4979	4.58678e-11
aat-4	6.3803	3.86266e-07			xbx-9	-5.49418	5.11632e-08
max-1	6.37421	5.17264e-05			T26C5.4	-5.49258	3.30041e-08
C49A9.6	6.37183	1.79415e-07			R12E2.7	-5.48006	5.26625e-07
F28C1.1	6.36273	0			col-38	-5.45969	2.22045e-16
W09C3.1	6.3516	7.00799e-08			dohh-1	-5.44123	1.11022e-16
F41C3.7	6.33908	0.00619304			trf-2	-5.43751	0.00279853
lpd-3	6.33227	1.20681e-13			col-77	-5.41692	1.88738e-14
AH6.3	6.32948	2.98872e-13			rps-13	-5.41057	1.13798e-13
flr-4	6.32911	0.00164183			F41F3.3	-5.40574	1.31528e-12
T02E1.6	6.32864	2.25125e-09			F59A7.2	-5.39975	9.46775e-06
F59E12.15	6.32742	5.19986e-08			col-155	-5.38687	1.24345e-14
Y44F5A.1	6.32699	1.64313e-14			acr-18	-5.37915	3.88923e-08
C44B7.7	6.32315	8.23779e-07			msp-76	-5.37706	2.94209e-14
amx-3	6.31922	2.91487e-06			F17C11.2	-5.35752	1.17391e-09
snf-10	6.30938	1.59028e-07			T27A1.1	-5.34926	0.0173295
spe-12	6.30755	7.08253e-06			lgc-22	-5.34398	0
T05E7.3	6.29447	0			K09H9.5	-5.34266	3.7476e-08
C02F5.10	6.27903	1.03442e-05			F57H12.6	-5.33048	6.2755e-08
R12C12.7	6.26255	1.96398e-13			rpl-15	-5.32747	7.99805e-13
C25A8.2	6.25957	8.84004e-07			flp-28	-5.32564	1.15463e-14
K09C4.10	6.25145	6.98024e-08			F46H5.3	-5.32036	4.07452e-14
let-23	6.24671	5.23428e-11			fil-2	-5.3168	0.0265012
cyp-25A1	6.23716	6.16932e-11			ZC132.3	-5.31537	0.0276819
D1086.3	6.23616	1.11022e-16			cpt-3	-5.31491	0.000177567
ZK673.6	6.22808	1.94803e-06			F34H10.2	-5.31394	0.0350572
T28D6.7	6.22444	3.35168e-08			F23B2.10	-5.31394	0.0353359
C10G8.8	6.21756	3.33067e-16			col-183	-5.29097	0.000469278
C35E7.4	6.21064	0.00181027			pcp-4	-5.27763	0
F01G10.10	6.20562	0.00214032			oaz-1	-5.27717	2.88658e-15
F17E9.4	6.20215	5.69553e-11			F55A12.6	-5.26564	3.83724e-06
F21G4.5	6.2018	0.000658301			his-3	-5.26454	0.00248976
sdz-5	6.19826	0.00586695			egl-21	-5.26084	3.25295e-14
B0496.1	6.19691	4.93058e-05			W02F12.8	-5.2573	0.00346977
F16C3.1	6.19658	0.00615041			cri-2	-5.24917	7.42739e-14
F44F1.4	6.19324	0.00698714			rps-12	-5.24662	8.56359e-12
ced-11	6.1919	4.17641e-05			ubq-2	-5.24065	1.3145e-13
T05A12.4	6.18645	2.02516e-10			Y94H6A.2	-5.23827	0.000167313
T19D12.6	6.17413	0			rpl-21	-5.22427	5.66214e-14
T21C9.6	6.16625	1.51545e-13			F35C8.5	-5.21987	2.44249e-15
set-6	6.15593	7.51449e-08			msp-19	-5.21111	7.66398e-12
uggt-2	6.15424	1.92455e-08			mlc-2	-5.20532	1.66533e-15
F26E4.7	6.15397	6.99957e-07			lec-2	-5.20319	3.77476e-15
T14B4.3	6.15188	1.22125e-15			C34H4.2	-5.20245	1.02141e-14
Y40C5A.4	6.14756	2.03702e-08			Y17D7B.4	-5.20189	3.77476e-15
coa-6	6.14485	1.11022e-16			rpl-24.2	-5.19056	1.31672e-13
hsp-16.41	6.142	5.51489e-08			col-17	-5.17811	6.41738e-06
mrps-31	6.14167	2.27918e-12			nlp-13	-5.17366	6.64124e-11
swt-3	6.11666	2.22045e-14			rpl-9	-5.16134	4.00568e-13
C54D10.4	6.10749	1.37778e-07			rpl-43	-5.161	1.25233e-13
R01H2.2	6.10372	1.05131e-09			rpl-11.2	-5.15405	2.86549e-13
sdc-2	6.10126	3.50682e-08			nlp-61	-5.15008	9.88327e-06
F46F2.5	6.09731	0.00227531			ttr-45	-5.14223	5.17142e-13
rbm-34	6.08906	3.33067e-16			pmt-1	-5.13382	1.29896e-14
F36D3.5	6.06511	6.34034e-10			K06G5.1	-5.13164	1.15785e-12
eya-1	6.06209	0.00547273			K10C9.1	-5.12669	0.00179301
C41D11.9	6.02825	1.94971e-08			D1086.5	-5.12398	5.70869e-07
hasp-1	6.02742	1.37668e-13			slc-36.5	-5.12131	7.29786e-07
C14B9.8	6.02525	1.11022e-16			cyp-13A5	-5.11461	1.94781e-08
apm-3	6.0252	8.67809e-10			T06G6.12	-5.10632	0.00453074
best-9	6.02147	0.000741099			msp-36	-5.10035	1.17684e-14
twk-24	6.02039	9.00045e-06			F09F7.6	-5.09577	4.28102e-13
K09C6.8	6.0134	0.00111785			spch-1	-5.09529	4.13836e-12
mms-19	6.00578	0			rpl-34	-5.08888	2.9422e-12
bicd-1	6.00457	3.11307e-13			nlp-8	-5.08642	1.77643e-09
R10D12.8	6.00196	1.40795e-05			F13D11.4	-5.07879	5.10232e-09
pcp-2	6.00144	1.55431e-15			ttr-34	-5.0763	3.895e-12
F17C11.13	5.99269	0.000166519			lys-8	-5.07525	2.55351e-15
fbxb-26	5.99021	0.0179724			rpl-18	-5.07363	5.1027e-12
C01G5.3	5.98291	5.27364e-07			T02B11.3	-5.06909	1.33227e-15
C30G12.6	5.98236	2.9976e-15			K08D10.14	-5.06792	3.41927e-06
apn-1	5.96308	0			F35B3.4	-5.06397	1.2071e-08
T13F3.8	5.95862	1.31006e-14			mul-1	-5.05884	0.000843712
F17B5.8	5.9457	0.00367033			C03G6.5	-5.0548	1.12288e-09
math-27	5.94408	5.45051e-11			F02E11.2	-5.05109	0.00432465
F54C1.8	5.94256	6.03811e-08			F46C5.1	-5.05006	1.18242e-11
sql-1	5.94116	3.83027e-14			F23A7.1	-5.04927	0.0134806
exo-1	5.94072	1.11022e-16			F22F7.4	-5.04927	0.0135229
lab-1	5.922	1.5099e-14			fbxc-31	-5.04927	0.0135655
F20D6.6	5.91883	7.55765e-08			flp-16	-5.04797	2.33562e-11
dnj-10	5.91458	0			clec-42	-5.04786	0.0199469
ptd-2	5.90943	0.00724985			Y43F8B.12	-5.04379	0.0200913
nhr-208	5.90464	0.00813824			emb-9	-5.03928	1.50808e-09
tag-273	5.89441	7.16497e-10			nog-1	-5.03824	2.8384e-12
kmo-1	5.8894	2.28854e-11			pudl-1	-5.03132	0.00124639
R07H5.9	5.88873	4.52526e-05			msp-58	-5.02368	0.0547527
folt-1	5.87855	0.000286093			rpl-33	-5.02307	1.96131e-10
ZC477.7	5.87474	1.06406e-09			his-59	-5.02083	3.78103e-05
snx-13	5.86751	0			cut-4	-5.01669	3.16827e-11
F26G1.11	5.85109	0.00746217			C23G10.11	-5.01236	4.6696e-08
Y62E10A.6	5.85099	1.35225e-13			Y53C12B.7	-5.01013	1.24387e-07
mboa-4	5.84332	2.35655e-08			dao-2	-5.00881	7.98921e-08
fecl-1	5.83754	6.66134e-15			T23F2.3	-4.99809	3.75782e-10
K07A12.1	5.8251	0			nspc-3	-4.99475	4.05061e-08
nhr-102	5.8128	0.000101914			best-1	-4.98746	1.11022e-16
vps-54	5.8057	7.88258e-15			tth-1	-4.98174	0
nep-19	5.78827	0.0222037			C30G7.4	-4.97894	9.06164e-13
dnj-26	5.7789	7.61502e-13			clec-37	-4.974	0.00709933
F14D2.19	5.77635	0.00572587			F17C11.22	-4.974	0.00711074
Y14H12A.5	5.77254	0.0212436			F23B12.4	-4.96964	7.77156e-16
C18B12.6	5.76913	1.56745e-08			his-13	-4.96693	0.000508962
twk-2	5.76788	0.00121512			rpl-25.1	-4.9661	8.15048e-12
ZC190.8	5.76247	1.58257e-06			T05H4.4	-4.96532	2.09184e-05
T24B1.1	5.75458	5.55112e-16			droe-8	-4.96422	0.000381486
atic-1	5.75333	6.88338e-15			lact-2	-4.95502	5.42899e-14
tdo-2	5.75225	8.54872e-15			C02B10.6	-4.93168	0
ZK546.5	5.74733	2.20268e-13			C06G3.3	-4.92466	1.95573e-08
dhs-25	5.74284	0			B0563.7	-4.91549	0.00447608
F20D12.2	5.74245	1.08802e-14			K08D12.6	-4.90664	1.17587e-10
atg-4.2	5.74101	3.09011e-07			rpl-24.1	-4.90651	2.19624e-12
F55A3.2	5.73946	1.08008e-11			flp-7	-4.90301	5.31709e-11
cnnm-4	5.73017	3.76202e-09			H01G02.1	-4.90213	3.55271e-15
K04G2.10	5.72045	5.21588e-07			F15B9.6	-4.90083	2.41207e-12
C30F2.5	5.71626	0.00175051			alh-8	-4.89811	4.2949e-12
R105.1	5.70107	8.64759e-11			F20A1.1	-4.89354	2.60114e-12
E02H9.3	5.69448	1.05888e-11			rpl-10	-4.89316	1.6821e-12
R09E10.2	5.69378	1.81391e-05			K11D2.1	-4.8908	7.27188e-07
pgp-11	5.68616	1.63277e-09			Y50E8A.1	-4.88748	7.30746e-07
ztf-26	5.67967	4.86961e-07			ifa-1	-4.88316	1.0022e-12
D1054.1	5.67093	2.06291e-09			his-27	-4.88016	0.014373
F15A4.2	5.66762	0.00185098			droe-4	-4.87996	1.77442e-07
sin-3	5.66721	8.88178e-15			T22F3.10	-4.87749	3.10809e-06
acdh-2	5.6667	0.0010183			nlp-23	-4.87612	0.0160474
Y53C12A.7	5.66061	0.00123192			lev-11	-4.87244	3.18634e-14
C45B11.8	5.65098	0.00221094			rpl-20	-4.87174	1.78038e-11
irld-6	5.64959	9.16931e-09			dpy-7	-4.87101	3.19886e-05
hsd-2	5.64738	0.00372852			nex-1	-4.86829	7.54952e-14
F49E12.12	5.64586	0.00368611			nceh-1	-4.86185	4.05503e-09
T12G3.6	5.64578	8.88178e-16			F21C10.11	-4.85836	9.21159e-11
ZK250.13	5.6394	6.60476e-05			nlt-1	-4.8537	5.66214e-15
osm-1	5.63936	3.7284e-05			F56D3.1	-4.85203	7.20732e-06
C14C11.1	5.63774	2.9053e-09			let-2	-4.84282	6.05284e-08
ZK1098.1	5.62602	1.77636e-15			rps-5	-4.83945	1.2141e-11
D1081.10	5.62016	0.00836533			flp-11	-4.83895	4.34221e-08
F17C11.11	5.61923	7.34179e-12			VB0393L.2	-4.82604	3.88356e-13
gkow-1	5.61809	0			C54D2.2	-4.824	0.000581251
hmgs-1	5.61802	1.82142e-10			poml-3	-4.82107	3.33067e-16
C16C10.13	5.61768	0.000581746			nspc-9	-4.82089	9.39249e-13
erg-28	5.61739	2.33483e-06			msp-45	-4.81642	1.00235e-11
tbcd-1	5.61616	1.22125e-15			Y56A3A.18	-4.81506	9.99201e-16
Y73C8C.8	5.61532	0.032111			cytb-5.2	-4.80927	4.28435e-13
Y116A8C.25	5.59934	0.0146684			brp-1	-4.80647	2.72116e-13
Y42A5A.1	5.59812	7.92424e-05			rps-7	-4.79992	2.14073e-12
K07H8.7	5.59406	0.000142237			T04D3.8	-4.79925	1.01042e-09
ZK858.8	5.5857	1.73413e-06			F35B12.9	-4.79174	2.10942e-14
B0207.7	5.58485	1.24858e-07			cyp-13A1	-4.78976	0.000334524
acd-1	5.57933	0.0011647			M04B2.6	-4.78279	7.33221e-06
Y43C5A.4	5.57286	3.95828e-07			spp-5	-4.78032	7.07212e-14
twk-26	5.57262	2.99333e-05			msp-40	-4.77724	1.29706e-11
col-116	5.56883	0.00154574			col-41	-4.77469	0.000213834
T04D1.2	5.56739	0.0225487			C02E7.7	-4.77286	9.9669e-05
ugt-19	5.56349	1.14388e-09			rps-14	-4.77261	8.06677e-12
AC8.11	5.56134	0.0255548			rpl-7	-4.76382	5.08982e-12
acp-3	5.5591	2.05283e-05			col-181	-4.76089	8.0338e-12
lact-4	5.53028	1.80567e-12			B0416.7	-4.75928	7.23123e-08
C15C8.4	5.52609	3.73368e-13			zmp-3	-4.75497	5.9841e-14
lpd-8	5.52458	7.30527e-14			C08B6.10	-4.74514	2.28897e-08
B0280.17	5.52112	1.31628e-12			F53A9.9	-4.74331	8.40341e-05
K07A1.10	5.50416	7.70495e-14			M60.4	-4.74006	2.2371e-13
F14D2.8	5.49369	0.00013726			rla-2	-4.73865	7.44746e-08
M79.2	5.48213	5.26823e-09			nlp-31	-4.73652	8.2316e-09
F56D6.19	5.47857	0.00199609			rps-0	-4.73553	1.38378e-11
K02C4.3	5.47845	1.32161e-12			C25G4.2	-4.7339	5.88418e-15
F09G2.8	5.47518	0			Y39G8B.9	-4.73268	2.57916e-05
let-391	5.46926	2.22045e-16			msrp-3	-4.72858	1.27774e-05
M04F3.2	5.46646	0.011833			rpl-19	-4.72354	3.52174e-12
T19H5.6	5.45188	0.000710924			gst-35	-4.72188	0.00231851
R03D7.2	5.44899	0.000509313			far-7	-4.7176	1.67211e-12
fbxa-181	5.44836	0.000718926			T24E12.5	-4.714	1.94593e-08
Y41D4B.11	5.4448	1.55431e-15			Y47D7A.15	-4.7071	3.17857e-13
rtfo-1	5.44183	1.44329e-15			T25G12.3	-4.70137	7.89369e-14
T05B11.4	5.44161	9.64131e-10			pgp-14	-4.70042	4.70567e-06
Y106G6D.3	5.43997	3.93026e-10			ZK1320.3	-4.69682	1.46549e-14
F53B2.5	5.43538	6.11924e-08			F49E12.8	-4.68747	0.00626669
K09F6.3	5.42802	2.46358e-13			his-10	-4.68747	0.0063398
cyp-13A2	5.42076	0.002862			F14H12.7	-4.68729	0.00189682
C23H3.5	5.42067	2.44249e-15			scl-6	-4.68621	0.0085252
T09A5.4	5.41326	0.000983246			unc-87	-4.68543	9.62563e-14
F38E1.3	5.40322	2.62616e-10			B0546.4	-4.68119	3.57903e-12
C44B7.12	5.39885	0			C50C3.19	-4.67897	0.0069431
syx-16	5.39079	1.48004e-12			rps-19	-4.67365	3.4277e-12
R10D12.13	5.39048	7.42296e-11			T22F7.5	-4.67331	0.0417926
baz-2	5.37987	7.96141e-13			C06G4.6	-4.67074	0.0475526
ubl-5	5.3796	5.87309e-08			zmp-4	-4.66408	5.77316e-15
K06A5.3	5.36356	3.07431e-05			C04F12.5	-4.65818	1.23629e-10
gbh-2	5.35791	7.84836e-10			B0379.1	-4.6553	1.22791e-13
nhr-107	5.34945	3.96446e-05			C55A1.6	-4.65001	0.00123228
cyp-33E3	5.33333	0.0117293			ctl-3	-4.64792	2.71129e-11
F38A5.8	5.3328	0.000586257			rps-22	-4.64723	4.01656e-12
F43C9.1	5.32917	0.000238136			nlp-55	-4.6436	8.28408e-07
E02C12.6	5.329	0.0121445			rack-1	-4.63536	9.7694e-11
kmo-2	5.32268	3.6858e-05			T27A10.2	-4.62271	0.00459224
sfxn-1.3	5.32143	4.21729e-11			srp-1	-4.61754	1.2379e-13
cdh-8	5.32107	0.000274481			spp-10	-4.61315	5.55112e-14
C17C3.9	5.32034	0.0125569			rps-28	-4.60469	1.73789e-10
F58D5.8	5.31786	0.00513959			rps-16	-4.6025	1.66702e-10
gpa-1	5.31601	0.0147201			dpy-8	-4.60086	3.91558e-05
htas-1	5.30104	5.65872e-07			rps-11	-4.59617	9.89242e-12
elf-1	5.29655	0.00267127			odc-1	-4.59443	5.66214e-15
oat-1	5.29091	1.2355e-05			F32D8.7	-4.58346	5.97244e-05
rrf-1	5.28849	5.03242e-12			nspc-19	-4.58149	2.77534e-12
AC3.12	5.28711	0.0463612			hpo-38	-4.58009	0.00201097
tbc-18	5.2858	0.000376047			C28F5.1	-4.57764	0.00290444
ugt-25	5.27297	7.97778e-10			Y34F4.5	-4.5769	1.68379e-10
unc-80	5.26682	3.08388e-05			cnc-2	-4.57667	0.00135027
F26D2.10	5.25482	1.03999e-07			col-157	-4.57134	8.68133e-06
R07E5.1	5.25409	2.99982e-13			nlp-20	-4.56808	5.4956e-14
C43H6.4	5.25402	1.15228e-05			spp-1	-4.56376	6.89448e-14
C24D10.5	5.24997	0.00185844			R01E6.5	-4.56212	0.000748389
glr-4	5.24923	0.00816466			rom-2	-4.55864	0.0284067
C04E7.5	5.24659	0.0383615			rpl-26	-4.55628	1.76824e-11
F37A4.4	5.24149	4.41586e-10			C29F9.6	-4.55497	0.0273027
elo-6	5.23667	2.62013e-14			clec-33	-4.55369	0.0260382
C05B5.5	5.23512	0.018582			rpl-13	-4.54707	2.9446e-11
C49C8.1	5.23067	6.27873e-11			rps-10	-4.54627	3.69859e-11
bath-34	5.22815	0.000712054			sca-1	-4.54384	2.8409e-09
csa-1	5.21946	0.00365924			Y47D7A.9	-4.54071	0.00257587
pgp-13	5.21942	0.00111434			C07G1.7	-4.52963	0.00113733
ZK632.11	5.21618	2.55351e-15			Y43F8C.11	-4.52842	0.010112
ccdc-55	5.21463	3.33067e-16			rpl-5	-4.50294	9.96912e-09
pcaf-1	5.21144	3.30846e-14			gst-29	-4.50228	1.59886e-06
Y108G3AL.2	5.20631	8.47988e-13			col-122	-4.49623	5.83361e-10
F54B3.1	5.201	6.43885e-12			pals-32	-4.48616	2.15883e-05
Y50D4B.2	5.1961	0.00606602			prhg-1	-4.47357	8.60477e-06
F10C1.9	5.19379	1.52284e-09			gst-5	-4.47024	3.34656e-10
nmtn-1	5.18909	0.00810015			C02E7.6	-4.4668	9.15899e-07
dlc-5	5.18629	0.00911683			nspc-15	-4.46661	3.70343e-05
T08H10.3	5.18095	3.77821e-06			mlc-3	-4.46256	9.69946e-12
Y71G12B.22	5.18022	4.20156e-06			rps-21	-4.45903	5.83374e-09
C23H4.7	5.1737	0.000155523			nrf-5	-4.45539	2.41507e-12
ZK354.6	5.1714	2.08581e-08			flp-24	-4.45524	3.80263e-07
syp-4	5.15183	6.66134e-16			rol-8	-4.44952	8.47943e-08
Y49A10A.2	5.14856	2.36963e-05			F07C3.9	-4.4433	0.000167117
R07D5.2	5.14437	0.030121			cox-6A	-4.44224	1.37579e-12
F58G6.9	5.14154	4.29878e-13			mlc-7	-4.44161	5.64782e-11
spr-1	5.13664	5.44009e-15			flp-22	-4.44135	3.51175e-12
C16C10.8	5.12397	2.16571e-12			F59B10.5	-4.43963	0.00014292
F42A9.3	5.11376	1.94292e-06			T13F3.7	-4.4378	0.0114523
C17E4.2	5.11047	0.00982866			rps-27	-4.437	5.38708e-11
T25B9.8	5.10994	2.76384e-07			rpl-35	-4.43642	1.12328e-11
F26F4.9	5.10885	1.36103e-10			clec-67	-4.43609	5.66991e-12
ZK616.3	5.10775	3.87443e-07			F56B6.6	-4.43061	0.017748
ceh-86	5.08998	0.000733936			rps-23	-4.4276	1.12031e-10
blmp-1	5.08729	9.3713e-07			sth-1	-4.42673	8.95595e-08
chd-1	5.08395	9.56806e-11			flp-4	-4.42642	4.45245e-07
T05C12.9	5.08347	0.000106137			T20D4.10	-4.42419	0.000862787
F42C5.4	5.07883	0.000248446			T19E7.6	-4.42388	2.18642e-11
M04C9.1	5.07774	0.00120479			cdr-1	-4.4228	7.15244e-05
gtl-1	5.07126	6.43929e-15			rpl-4	-4.41667	5.4476e-10
Y106G6D.5	5.06745	8.61977e-13			msp-33	-4.41549	8.60155e-10
F56D6.12	5.06716	8.46972e-06			rpl-17	-4.41367	3.32979e-11
C29A12.1	5.06372	1.83631e-13			col-185	-4.41215	0.0160229
Y57G11C.8	5.06355	9.14442e-06			nlp-51	-4.40999	1.63075e-05
Y113G7B.12	5.06116	4.05207e-07			C05D9.3	-4.40691	1.03384e-12
K06H7.8	5.0608	1.40044e-10			clec-83	-4.40651	9.21418e-12
F15H10.7	5.05723	4.99476e-05			rpl-31	-4.40563	1.67361e-11
npax-4	5.04742	0.00107336			swt-5	-4.39714	0.00795395
gcc-2	5.04515	4.32987e-15			rps-9	-4.39495	3.12271e-11
arrd-26	5.03752	0.0144916			W06A7.4	-4.39459	1.83053e-10
vet-1	5.03543	0.000361073			B0218.7	-4.38722	9.51461e-14
prmt-7	5.03391	3.33067e-15			ubl-1	-4.3857	1.65423e-11
hpo-30	5.0266	0.0164299			R13H9.5	-4.38524	2.48343e-08
K11C4.1	5.02558	5.83447e-10			W02C12.2	-4.3792	9.57329e-06
Y82E9BL.18	5.0215	0.00365468			sqst-1	-4.37784	8.96683e-12
ceh-32	5.01334	7.62222e-05			nac-1	-4.37768	3.59862e-11
clec-142	5.00707	2.95528e-06			cut-2	-4.37655	4.32735e-06
ugt-21	5.00403	2.37351e-09			unc-96	-4.37242	3.68261e-13
F18E3.11	4.99277	1.0354e-08			C14A4.9	-4.37232	0.00731885
Y71F9AL.2	4.98948	4.08128e-10			rpl-7A	-4.36232	4.29309e-09
itr-1	4.98815	2.12974e-12			rps-26	-4.35974	5.89905e-10
F10D11.3	4.98233	1.34226e-06			T27C4.1	-4.35758	1.20673e-09
F16C3.3	4.98108	0.00146039			ZC116.5	-4.35433	0.00802406
K01G12.3	4.97857	0.000320785			spp-3	-4.353	1.37666e-10
duo-3	4.97802	2.77556e-15			hpo-6	-4.35292	6.11511e-13
smcl-1	4.97067	7.72358e-07			nspc-4	-4.35233	5.11741e-05
C54G4.2	4.9653	1.04409e-05			Y59E9AL.3	-4.35174	7.57133e-11
Y53F4B.19	4.96514	6.27344e-06			rpl-14	-4.34557	9.54201e-11
ubc-24	4.96209	3.01237e-05			Y9C12A.1	-4.34454	5.17945e-06
Y71G12B.30	4.95899	9.43487e-09			ttr-2	-4.34405	3.24762e-12
Y71H2B.11	4.9576	1.00211e-05			spp-6	-4.3359	0.00292624
F17E9.2	4.9487	0.00272634			rpl-2	-4.32896	9.50685e-10
oac-59	4.94281	6.59595e-09			col-85	-4.32832	0.000536726
W08E3.4	4.93581	1.26258e-08			T01D3.3	-4.32725	6.39748e-06
K07H8.12	4.93235	0.0269949			fat-5	-4.32468	1.08927e-07
F25G6.1	4.92987	0.00483495			alh-5	-4.31959	7.66165e-13
C04E12.5	4.92741	0.0387935			abf-5	-4.3102	2.20568e-05
glr-2	4.92741	0.0387975			F11E6.6	-4.30775	1.39954e-07
T28F12.1	4.92667	8.27344e-06			col-109	-4.30186	4.97994e-07
acr-5	4.92472	0.041786			F26F2.8	-4.29822	0.00148573
apc-2	4.92416	2.40918e-14			Y41C4A.6	-4.29592	0.00196918
ufbp-1	4.91858	8.43769e-15			F36D1.7	-4.28998	1.27889e-07
T16G12.7	4.90617	1.33265e-11			ZC449.4	-4.2899	8.77939e-05
F59A6.2	4.90321	3.97764e-11			rps-8	-4.28822	8.69399e-11
Y34D9A.7	4.902	2.20851e-08			grl-8	-4.28711	0.0015815
F56D1.1	4.90124	3.30846e-14			C25E10.8	-4.28482	4.57964e-09
C44B7.11	4.89983	1.4985e-10			Y32G9A.5	-4.28289	0.00115533
M199.2	4.89424	2.91603e-06			C54D10.3	-4.28249	2.82735e-11
mpz-1	4.8886	1.9154e-08			K11D12.9	-4.28097	2.37873e-07
fbxa-42	4.88753	0.00128356			ctsa-1.2	-4.27751	2.26606e-09
Y45G12C.1	4.88233	0.00196935			F26G1.5	-4.27111	2.73848e-09
F48C5.2	4.87776	0.020331			H25K10.4	-4.26886	0.00109963
pqn-15	4.87697	2.87698e-11			rps-3	-4.26703	1.24398e-10
pho-1	4.87635	7.77156e-16			rla-1	-4.2652	2.78776e-08
F36H12.4	4.87407	5.88623e-05			ghi-1	-4.26203	4.70467e-05
mapk-15	4.87036	0.0114018			F15D4.2	-4.26081	6.26421e-12
ZC395.4	4.86335	3.50642e-05			rpl-3	-4.25773	8.02284e-10
F33G12.2	4.86227	3.77853e-12			fbxa-164	-4.25418	0.000116113
kri-1	4.86219	0.0057201			flp-18	-4.24541	1.15669e-09
B0034.4	4.86022	1.59084e-05			fat-1	-4.23689	1.15069e-11
T08D2.4	4.85815	0.00819869			rps-30	-4.23529	2.17346e-11
sam-10	4.85496	2.04648e-08			rpl-30	-4.23138	1.22908e-11
B0261.5	4.85416	7.25643e-05			msp-51	-4.22856	2.10655e-09
F46A9.2	4.85092	8.85043e-07			rpl-1	-4.22621	2.17205e-10
Y59E9AL.6	4.84919	3.15303e-14			K09A9.8	-4.22458	7.27131e-05
F27D4.4	4.84518	5.73985e-14			W02G9.4	-4.22081	4.30956e-10
F57A8.6	4.84008	7.09091e-07			Y4C6B.4	-4.22044	2.39576e-05
W04E12.4	4.83208	0.000189213			C44B11.4	-4.2167	1.19875e-05
nhr-143	4.83043	4.83371e-06			T04C12.7	-4.21269	1.29859e-07
crb-1	4.82642	7.57899e-05			Y73B3A.18	-4.21047	8.73738e-07
algn-2	4.82526	3.80695e-13			col-160	-4.20107	3.95542e-09
W03D8.5	4.82469	1.38914e-05			grd-6	-4.19631	1.94475e-06
rfs-1	4.8221	7.52975e-05			pghm-1	-4.19309	1.21011e-11
fbxa-72	4.81755	9.23506e-05			ctl-1	-4.19038	3.14426e-12
F55D12.6	4.81704	2.33419e-08			W01D2.1	-4.18979	8.38246e-09
set-30	4.81355	3.16416e-07			oac-29	-4.18204	0.000279064
F22D6.9	4.81348	3.3549e-10			F41B4.3	-4.18201	2.35868e-05
ttr-35	4.81031	6.75241e-09			got-2.2	-4.17925	1.24231e-11
F17C11.12	4.80142	1.25587e-08			his-56	-4.17854	0.000727488
Y70C5A.3	4.79837	1.04662e-05			T01D3.6	-4.17846	3.10583e-08
ubxn-5	4.77989	6.45749e-08			flp-8	-4.17829	1.80604e-07
C15H7.4	4.77302	2.94056e-11			F40F12.9	-4.17484	0.000268808
K08F8.5	4.7729	1.5271e-07			gstk-2	-4.17421	7.88975e-07
dcr-1	4.77225	4.64184e-13			C35B1.4	-4.16789	4.30656e-12
F34D10.9	4.76051	9.54246e-09			rps-29	-4.16303	5.76863e-08
klp-11	4.75826	0.0013011			T26G10.5	-4.16168	0.0019468
AC8.3	4.74797	0.00653237			M03F4.6	-4.16067	0.00015887
C01B10.4	4.74379	0.0013467			cex-1	-4.1601	3.50294e-11
R05A10.2	4.74075	0.000808724			Y19D10A.5	-4.15602	0.00156977
daf-36	4.73895	5.29056e-08			rpl-38	-4.15591	1.15703e-10
rpac-19	4.73742	3.36065e-13			Y42G9A.1	-4.15444	4.55804e-07
C31H1.5	4.73601	1.67014e-10			zig-5	-4.15357	0.000207725
drsh-1	4.72803	1.50979e-12			cutl-20	-4.15231	6.15354e-05
rev-3	4.72499	4.3179e-09			rps-1	-4.15105	1.42801e-10
kap-1	4.7202	0.00226605			abf-1	-4.14902	0.00187548
zipt-2.3	4.71594	0.000914723			lron-2	-4.14505	0.0487297
arrd-15	4.71343	0.049021			nlp-81	-4.14409	0.000287473
F56D5.5	4.71022	0.000700987			C06E1.1	-4.14282	1.43748e-05
C16A11.2	4.69417	3.34177e-12			rpl-36	-4.13999	1.88005e-09
cht-3	4.69413	4.74987e-12			C35B1.7	-4.13871	0.002272
F43C1.5	4.69296	0.00143122			his-44	-4.13831	0.00178011
F45E4.6	4.6928	1.42518e-06			egl-3	-4.13467	2.55068e-10
C18G1.9	4.69245	5.8093e-05			T04F8.8	-4.13242	7.86349e-12
polq-1	4.68998	7.03437e-13			R74.10	-4.12753	0.00573094
tsp-19	4.68637	0.000250631			msp-55	-4.12703	2.15729e-09
F58H1.6	4.68504	4.14249e-07			tyr-4	-4.12615	5.7086e-11
Y37F4.5	4.67868	1.63735e-05			pqn-52	-4.12209	2.4446e-12
F27C1.3	4.67772	7.04666e-08			nspc-1	-4.12065	5.91964e-07
C27H5.2	4.67735	4.32103e-05			ncx-2	-4.118	1.69281e-11
erfa-1	4.67513	3.30846e-14			rps-6	-4.10929	9.70015e-10
ZK622.1	4.67312	4.17869e-11			nlp-57	-4.10598	0.0173935
F01G10.9	4.67293	0.00303547			tnt-2	-4.10536	8.36198e-12
fbxa-11	4.66782	0.00995939			F13E9.12	-4.10343	0.0194881
C41D11.6	4.66645	0.00570168			C16D9.1	-4.10008	0.0162247
C26C6.9	4.66599	3.89046e-07			T22D1.17	-4.09559	0.0291934
C18E9.2	4.66185	1.69864e-12			smz-1	-4.09449	1.60447e-10
M03E7.3	4.6612	0.00199119			K11G9.5	-4.09397	4.18174e-07
F58G6.7	4.6605	1.24412e-10			msp-77	-4.09062	8.99623e-09
skn-1	4.65988	8.15081e-12			cah-6	-4.08913	0.00073864
F35F10.6	4.63175	0.00898611			bath-36	-4.08358	4.1794e-07
F44F4.9	4.62885	0.00215244			T27E4.1	-4.08116	0.000705876
C13F10.7	4.6225	9.22595e-14			his-68	-4.07822	4.8039e-07
cku-80	4.61434	2.12053e-14			rpl-32	-4.06924	2.96028e-09
C41G7.8	4.61425	0.0040291			nlp-45	-4.06547	0.049958
F55H12.2	4.61112	6.50219e-05			C06E4.2	-4.06438	0.0452079
sacy-1	4.60644	8.5465e-13			nhr-158	-4.06328	0.0459132
ZC376.8	4.60358	2.9631e-08			R12C12.10	-4.06328	0.0459693
M03F8.6	4.59539	0.0220233			nlp-77	-4.06267	2.48456e-11
C17B7.5	4.59539	0.0220468			B0563.9	-4.06215	0.0516596
oac-19	4.59414	0.00492581			rpl-12	-4.06171	5.2709e-10
nrde-2	4.59326	1.2863e-11			R12E2.13	-4.06126	6.89671e-13
R13A1.10	4.59289	0.0222233			col-184	-4.05732	8.20089e-10
F01F1.11	4.59258	1.25122e-13			tag-297	-4.05623	5.42605e-07
otub-3	4.59111	2.67564e-14			clec-230	-4.05187	0.000441561
Y47H10A.2	4.58791	0.0230966			mlc-1	-4.05014	9.75853e-12
C33G8.2	4.58192	4.49847e-09			cyn-5	-4.04606	4.67576e-11
F41C6.4	4.58092	0.00210272			fipr-2	-4.04543	1.59853e-05
F41H10.1	4.57332	2.55465e-09			rpl-16	-4.04372	5.01145e-10
C33G3.6	4.57214	3.88163e-06			phat-2	-4.04054	0.0195836
F43G9.12	4.56795	1.53544e-13			F53A9.6	-4.03709	2.10216e-08
C27D6.3	4.55695	2.67874e-09			cpn-4	-4.03693	5.48522e-11
unc-2	4.55566	5.67851e-06			C36B1.6	-4.03466	4.14472e-05
gro-1	4.54441	4.44737e-09			ZK896.1	-4.03413	0.000328575
clec-151	4.54005	1.51505e-08			K06A4.7	-4.034	6.06302e-08
C25H3.3	4.5357	9.36603e-08			K12C11.6	-4.03171	2.54616e-05
timm-17B.2	4.53077	0.000158372			grsp-3	-4.03143	0.000293535
gcna-1	4.52794	2.61458e-13			msp-38	-4.03083	8.28898e-11
mogs-1	4.52773	2.11831e-13			R05D3.6	-4.02846	6.11994e-08
sptf-3	4.52459	2.64677e-12			nlp-6	-4.02621	3.61685e-09
phf-30	4.51977	1.17163e-10			F58H1.7	-4.0245	3.71251e-09
Y37E11AL.12	4.5083	0.00060929			Y116A8C.3	-4.01731	0.000164391
actl-1	4.50769	4.76972e-05			fbxa-14	-4.01724	8.15209e-06
F55F8.7	4.50311	6.90495e-11			C08G5.6	-4.01389	0.00134829
lgc-12	4.50208	0.0547361			col-51	-4.01388	0.0133714
EGAP2.1	4.50107	3.93827e-06			K07C5.9	-4.00849	0.00129629
mrpl-13	4.49616	2.54947e-11			lea-1	-4.00333	1.66902e-08
ZC250.2	4.49309	0.000149745			col-43	-3.99635	0.00195473
uri-1	4.4848	7.08322e-14			msp-78	-3.99005	3.37066e-08
F53B6.7	4.48328	4.57068e-07			C02F4.4	-3.98041	0.00388056
R10E4.7	4.47794	5.53726e-08			Y48G8AL.12	-3.97903	3.94581e-06
Y102A11A.3	4.46986	5.56222e-14			ttr-41	-3.97874	1.67566e-09
math-40	4.46741	0.000187258			nlp-12	-3.97836	8.54791e-08
him-18	4.46732	1.34381e-12			sams-5	-3.97405	2.18563e-11
K05C4.4	4.46578	0.000438983			T28A11.2	-3.97391	1.17976e-09
stip-1	4.46399	1.61982e-13			W02B12.13	-3.9731	0.000133209
F41E6.1	4.46344	0.0031081			B0511.6	-3.97115	6.70952e-12
fbxa-29	4.46192	0.00314205			Y57G7A.1	-3.97109	2.54937e-06
set-22	4.46051	1.22682e-11			fipr-9	-3.97012	0.00031997
mpz-5	4.45405	3.82516e-07			nspc-13	-3.9682	1.7607e-12
nhr-11	4.45286	0.00102791			asp-2	-3.96384	6.04922e-09
F13H8.9	4.45122	0.000101909			clec-76	-3.96182	2.0264e-06
pbo-6	4.44644	0.0246468			F43C9.2	-3.95836	4.93554e-11
ceh-99	4.44596	0.000402502			C55B7.3	-3.95602	9.70601e-12
wdfy-3	4.4427	5.34314e-10			F41D9.2	-3.94914	3.65992e-09
try-7	4.43653	0.000106002			F39H12.3	-3.9474	2.90731e-09
mdt-11	4.4309	1.30671e-09			aldo-2	-3.94067	1.25423e-10
git-1	4.42883	6.33413e-08			rps-15	-3.93852	5.20015e-10
W06A11.4	4.42622	7.16113e-05			pals-29	-3.93685	0.0127484
sinh-1	4.42282	9.71942e-06			Y71F9B.13	-3.92827	1.11089e-10
F55H12.3	4.42091	2.76574e-08			F21H7.12	-3.92766	0.00403928
mttu-1	4.42054	4.58561e-05			swt-7	-3.9251	2.81275e-12
rbc-2	4.41995	9.61065e-07			rpl-23	-3.925	8.79302e-10
K09G1.2	4.41987	2.78012e-08			nspc-10	-3.92407	1.58827e-10
cdk-8	4.41066	3.93685e-13			dod-19	-3.92397	4.34713e-10
C17C3.15	4.41051	1.01187e-07			T26C5.5	-3.92188	0.000579043
tcer-1	4.4075	3.77648e-11			rpl-6	-3.91754	1.02011e-09
M03B6.1	4.39843	0.00781846			T26H5.10	-3.91091	0.00158757
clec-223	4.39766	2.03179e-06			ppw-2	-3.90983	2.85107e-08
taf-1	4.39478	5.35971e-12			C45E1.4	-3.90832	6.43091e-05
hir-1	4.39327	2.99068e-07			lec-1	-3.90746	2.02608e-10
fbxa-60	4.39174	1.55887e-06			F09E5.14	-3.90579	5.25185e-05
T22C1.11	4.39018	5.21985e-08			R03H10.6	-3.89979	0.0108006
C44H9.4	4.38387	0.000300651			K03H6.1	-3.89552	0.00897156
T03E6.8	4.37423	0.000244412			btb-20	-3.89451	3.89655e-12
D1007.4	4.37354	7.60836e-08			R10H1.1	-3.89311	1.58682e-08
C01G5.9	4.37218	0.00496583			vap-1	-3.88969	1.53969e-06
nas-36	4.36975	0.00218142			col-63	-3.88801	8.62966e-10
C17H12.3	4.36972	1.08102e-12			ant-1.1	-3.88606	4.57959e-09
cyc-2.2	4.36576	2.17442e-08			C37A2.7	-3.88598	1.05229e-09
K09F6.10	4.36506	0.00196961			fipr-3	-3.88526	0.000259426
ZC376.6	4.36042	1.24034e-12			Y59E9AL.2	-3.88458	3.39669e-10
D1007.15	4.3574	2.01812e-06			col-90	-3.88267	1.61116e-05
drd-10	4.3572	2.09563e-05			skr-4	-3.88189	1.31937e-10
F10C1.23	4.35565	0.000650168			F19C7.1	-3.88	1.05989e-10
E01B7.2	4.35556	1.93621e-07			hsp-12.2	-3.87935	1.01979e-06
ugt-49	4.35534	2.45026e-10			ZK593.2	-3.87794	0.000102233
K03A11.1	4.3533	0.0018447			Y60C6A.3	-3.87609	0.00333178
erp-44.3	4.34896	0.000255988			C18A11.2	-3.87609	0.00340518
glo-1	4.34864	4.15185e-05			clc-1	-3.87464	6.78499e-11
twk-25	4.33139	0.00127239			lys-1	-3.86829	1.35741e-10
C27A12.2	4.32877	4.5286e-12			F40F8.3	-3.86771	2.815e-06
ugt-39	4.32685	0.000411258			ins-5	-3.86629	0.0122754
pfk-1.2	4.32683	3.81707e-10			ram-2	-3.86003	8.09917e-10
C12D8.9	4.32584	0.00109058			ZK1098.11	-3.85882	3.38916e-08
math-14	4.32498	1.87127e-07			col-36	-3.85804	0.00443084
Y73F8A.26	4.31836	7.01032e-05			dhc-4	-3.85452	0.000862968
rrf-3	4.3182	1.23903e-10			T06E6.10	-3.85332	1.14178e-09
K02F6.3	4.31456	1.6367e-08			C16E9.1	-3.85226	2.17713e-08
Y38H8A.2	4.31452	0.00010343			col-73	-3.85202	2.12327e-08
Y39B6A.30	4.30562	4.59719e-11			Y18D10A.23	-3.85198	5.52558e-13
chst-1	4.3008	0.00876163			F14H12.8	-3.84784	0.000140351
apb-3	4.30021	2.81088e-11			arf-1.1	-3.8463	0.000217193
F18A12.7	4.29826	0.00198328			his-71	-3.84606	6.2548e-10
cyp-14A1	4.29806	0.00222791			F55B11.2	-3.8455	7.88244e-11
M03F8.1	4.29527	0.0292349			R12E2.15	-3.845	1.7474e-05
Y71A12B.11	4.29285	0.00649293			far-6	-3.84351	1.33101e-11
F10G8.8	4.29141	4.73717e-08			rps-4	-3.84078	8.32473e-09
spds-1	4.29078	1.1257e-10			cts-1	-3.83998	7.23441e-10
T19H5.7	4.28381	0.0158465			C05E7.2	-3.83899	6.75478e-06
C47G2.4	4.27951	6.34048e-13			mak-2	-3.83704	4.27713e-12
met-2	4.27788	3.80906e-10			Y23H5A.2	-3.83695	1.83388e-05
igcm-4	4.26238	0.000993341			immp-2	-3.83168	1.05541e-07
best-7	4.25643	4.65113e-07			pgal-1	-3.83092	1.01846e-11
F54H5.3	4.25375	5.60592e-05			ncs-5	-3.82561	0.0197888
tbck-1	4.25125	8.21545e-08			Y48C3A.18	-3.82416	5.11361e-06
Y73E7A.3	4.24375	0.000243516			eef-1A.1	-3.82406	3.32694e-08
ZK858.5	4.24021	9.61302e-08			inx-6	-3.82356	0.0152138
F10E9.2	4.2402	3.10021e-08			gst-32	-3.82253	0.0195387
F28B12.1	4.23936	0.00753301			flp-10	-3.81909	1.34457e-06
C44C10.3	4.23771	0.00224815			F08F3.8	-3.819	0.00623388
C25F9.14	4.23571	3.74554e-05			W01F3.2	-3.81897	3.52588e-10
bigr-1	4.23523	3.21837e-06			F13A7.11	-3.8181	8.73007e-05
hmg-4	4.23439	7.20457e-12			cnp-2	-3.81805	4.48119e-12
ZK1320.7	4.23237	1.21701e-08			wrb-1	-3.81485	7.15994e-11
Y39B6A.43	4.23194	7.14561e-06			rpl-11.1	-3.81262	1.03014e-09
C05C12.4	4.22999	7.62221e-07			dod-3	-3.81144	1.05892e-06
R10D12.10	4.22291	3.13053e-09			col-140	-3.80874	1.2721e-07
T25G3.4	4.2229	1.5073e-10			T28B8.1	-3.80671	1.67427e-10
glr-5	4.22158	0.00546535			best-17	-3.80611	1.02798e-08
nstp-6	4.21616	0.000490371			C34H4.1	-3.80276	2.5553e-08
fbxb-36	4.20686	0.0114206			glt-3	-3.802	1.78334e-06
R11A8.1	4.20479	7.02751e-10			pals-38	-3.80194	0.00687777
gska-3	4.2024	5.71788e-10			zig-2	-3.79991	0.00679775
Y69E1A.4	4.20001	3.58751e-08			cpi-2	-3.79692	1.88927e-09
ugt-5	4.19688	9.22109e-07			sago-2	-3.7952	6.3972e-05
C01G12.9	4.19646	0.000136388			col-54	-3.79318	0.00895562
tim-1	4.19421	4.26374e-10			clec-225	-3.79316	0.00423095
sir-2.1	4.19318	3.39617e-13			clec-146	-3.78967	5.51197e-07
F53F4.14	4.19297	4.43978e-13			ZC262.5	-3.78485	2.41511e-07
H12D21.5	4.19051	0.00130829			T25G12.6	-3.7799	5.01488e-06
irld-57	4.18815	5.29093e-06			isp-1	-3.77987	1.76002e-10
twk-12	4.18602	0.0179182			F22H10.3	-3.77922	3.48243e-08
C11H1.2	4.18443	3.28224e-05			W02D9.10	-3.77267	2.30831e-10
gcy-9	4.18149	0.0213887			F23H11.5	-3.77161	8.90054e-10
C46C2.5	4.17531	2.98169e-07			col-71	-3.76687	2.18379e-09
hira-1	4.17435	1.6348e-12			D1086.10	-3.76625	1.45095e-09
scav-6	4.17162	2.55591e-07			ins-28	-3.7653	0.00769377
B0496.6	4.17049	0.000113214			nlp-78	-3.76428	0.00520872
T21G5.1	4.17001	2.96988e-06			nhr-87	-3.76383	1.79453e-06
lron-14	4.16888	0.00318269			clec-99	-3.7629	0.0342948
C17G10.1	4.16851	1.37523e-12			T04A6.1	-3.75929	2.25697e-09
R13A5.11	4.16735	1.90379e-10			col-80	-3.75741	1.70899e-07
nep-6	4.16722	2.01143e-05			rps-20	-3.75681	6.85795e-09
C25G4.8	4.16463	1.98428e-05			nlp-49	-3.75633	1.1922e-06
coa-1	4.16305	2.9501e-07			Y59E9AR.1	-3.74288	5.30031e-10
cca-1	4.15795	5.06765e-05			fbxa-95	-3.74108	1.60753e-06
F13H8.3	4.157	3.5676e-08			icd-2	-3.73998	1.24323e-09
mtk-1	4.15323	1.62129e-10			K02D10.8	-3.73736	0.00282967
lgc-4	4.15125	0.00616268			M60.7	-3.73629	0.00742948
ZK418.6	4.15034	0.00182631			rps-2	-3.73599	1.42599e-08
nhr-25	4.15003	0.0317632			nhr-180	-3.73133	1.37553e-05
F23B2.7	4.1499	9.37528e-05			F01D5.7	-3.73037	0.000196583
nhr-47	4.14971	2.83865e-05			fat-3	-3.72005	3.99273e-10
Y59H11AM.4	4.14903	0.000486852			lgc-21	-3.71774	2.09622e-05
argk-1	4.14893	0.00157439			K01A2.10	-3.71428	6.22947e-06
ZK892.6	4.1489	0.0316953			sst-20	-3.71355	2.96615e-09
F15E6.9	4.14778	0.0337455			kreg-1	-3.71135	0.00989556
Y75B8A.28	4.14677	4.30715e-06			pqn-25	-3.70973	9.83999e-05
T06G6.4	4.14553	0.0351069			dur-1	-3.70901	2.7527e-10
W07A12.8	4.14343	0.00678367			C18G1.1	-3.70843	0.00570058
clec-119	4.14136	3.691e-10			xbx-5	-3.70827	1.25512e-05
C25H3.11	4.14012	1.16013e-07			F36H9.5	-3.70537	0.00370554
attf-5	4.13999	1.56353e-05			R02F2.1	-3.70313	1.54798e-09
pges-2	4.13842	6.47915e-12			nlp-79	-3.70197	0.000516462
sdz-28	4.13133	0.00415595			Y54E10BR.4	-3.70068	1.72145e-10
Y106G6G.2	4.13049	0.00235683			rpl-41.2	-3.70041	5.03954e-10
H06I04.5	4.12421	0.000363702			nlp-7	-3.69771	8.55838e-09
F02H6.2	4.12209	3.46918e-08			ttr-20	-3.69247	1.26689e-05
rig-4	4.11766	9.95879e-07			ZK180.5	-3.692	7.91198e-07
C35E7.10	4.11166	7.54474e-12			pqn-84	-3.68971	0.047705
san-1	4.10956	1.02532e-11			T05E7.4	-3.68884	0.000701473
tmem-135	4.10745	3.28562e-07			Y57E12B.4	-3.68773	0.0387229
C15H11.13	4.10246	8.44963e-05			ZK899.1	-3.68401	3.20111e-06
F14B4.1	4.10237	0.00309312			rps-18	-3.68388	2.33673e-09
F41C3.11	4.1021	0.000115458			ucr-2.1	-3.68269	6.17186e-10
grd-13	4.0993	2.84654e-05			lec-5	-3.67906	2.57707e-10
T04B2.7	4.09633	0.000160721			T21D12.12	-3.67726	1.31853e-09
H04M03.11	4.09471	0.00166896			C24B9.3	-3.6727	2.22113e-10
math-24	4.09227	0.000335443			F30A10.9	-3.67175	6.00456e-10
hrde-4	4.0903	1.94733e-12			F49F1.7	-3.66914	0.00352151
unc-9	4.08494	0.000671077			nlp-9	-3.66856	4.11493e-06
C41G7.6	4.07969	4.20281e-09			acs-3	-3.66845	0.000632243
T23B3.5	4.07895	2.04745e-11			clec-65	-3.66158	1.76098e-10
R144.11	4.07825	9.49872e-08			F53F8.4	-3.66154	3.37248e-11
T11G6.4	4.07773	3.74243e-05			rla-0	-3.66086	4.06043e-09
M04C3.2	4.07694	0.00131116			F01G4.6	-3.66046	3.95494e-09
F01D5.5	4.07522	0.00656618			ins-24	-3.65933	0.0512186
C07H6.4	4.07489	1.81753e-10			aqp-1	-3.65704	3.98069e-09
AC3.5	4.0746	2.54797e-11			gst-39	-3.65578	8.76833e-09
Y75B8A.19	4.07235	0.0018001			clec-64	-3.65569	0.0529641
klp-17	4.06844	8.02705e-11			T10H10.2	-3.65553	9.4321e-10
Y106G6G.4	4.06794	4.23573e-11			Y34B4A.5	-3.65436	5.27469e-10
C04F12.7	4.06668	4.68165e-08			ttr-15	-3.64555	1.78615e-09
crp-1	4.06654	0.000658645			adss-1	-3.64457	4.30047e-10
T06E4.5	4.06609	0.000218923			T21B6.3	-3.64369	1.03839e-06
T28H11.7	4.06601	3.61544e-08			T04A6.2	-3.64082	0.00438094
C39B5.2	4.06532	0.000709827			clec-85	-3.6371	6.40863e-11
F10G8.2	4.06214	0.00421523			ZK813.2	-3.63434	1.45621e-10
ZK632.2	4.06035	9.19231e-12			F59F4.2	-3.63316	2.4685e-09
cyb-2.2	4.05848	1.57453e-09			C18D11.7	-3.63094	0.00243191
H06I04.1	4.05568	3.79906e-07			ptr-3	-3.62261	3.66771e-05
Y106G6E.1	4.04475	0.0275342			F36A2.7	-3.62139	9.07605e-10
T10G3.3	4.04189	5.89719e-07			rps-24	-3.62023	5.08098e-09
T10E9.2	4.03818	1.21958e-12			far-1	-3.61415	1.50105e-09
Y50D4B.4	4.03737	5.81617e-11			F38C2.4	-3.61229	0.023157
ets-4	4.03701	6.45749e-05			ifb-2	-3.61133	1.02527e-09
C08F11.10	4.03219	1.41566e-07			clik-3	-3.61109	7.4778e-08
ugt-28	4.03084	1.52491e-06			capa-1	-3.61031	0.0219814
dct-6	4.0306	7.98373e-10			msp-79	-3.60637	5.02184e-09
atg-16.1	4.02986	2.28785e-06			col-89	-3.60525	0.00260924
cst-1	4.02704	3.10667e-08			cyp-37A1	-3.60361	4.05778e-11
idi-1	4.02493	1.4127e-08			flp-17	-3.60193	5.69186e-06
D1086.18	4.0211	0.00585403			C06B8.2	-3.5986	2.72204e-07
rab-30	4.0194	3.00821e-06			his-65	-3.59773	0.0185873
ZK792.5	4.01773	1.04642e-11			T14A8.2	-3.592	2.77964e-05
F19B2.5	4.01599	6.87403e-09			T23F11.2	-3.5919	6.81274e-10
grd-4	4.01483	0.0152065			W05H9.1	-3.58836	4.96158e-09
mlck-1	4.00828	1.72687e-08			flp-21	-3.58617	0.00214823
C05B5.2	4.00256	5.29914e-07			col-20	-3.58315	2.5176e-08
nhr-105	4.00091	1.53437e-08			K06B4.15	-3.58156	0.000243666
hdl-2	4.0008	1.76007e-07			lpd-7	-3.57965	2.96274e-09
Y54F10BM.9	3.99658	5.38702e-05			T28D9.1	-3.57812	7.84446e-10
F54H5.5	3.99297	1.62303e-09			glt-7	-3.57732	0.000471223
C37C3.1	3.99226	8.43645e-10			fbxa-24	-3.57494	0.000344625
C55C3.6	3.98839	0.000196113			plpp-1.2	-3.57329	1.7347e-08
F25G6.8	3.98581	1.28793e-11			F29B9.12	-3.57058	0.0192701
ddx-23	3.98202	1.00647e-11			F58A4.2	-3.56973	2.79878e-08
dnj-16	3.97825	5.06406e-12			C33H5.13	-3.56843	1.23335e-07
ZK856.18	3.97793	2.92375e-06			col-34	-3.56767	9.48514e-10
Y105C5B.15	3.97098	1.4517e-08			C06G3.5	-3.5636	4.73869e-09
F48E8.2	3.97024	1.12547e-11			rpl-28	-3.56348	1.18412e-08
acr-16	3.96937	0.00391641			vap-2	-3.56345	1.58533e-10
gst-13	3.96678	2.31817e-11			nhr-18	-3.56269	1.94854e-05
hmit-1.1	3.96649	0.00117602			rpl-25.2	-3.56202	2.26015e-09
chn-1	3.95716	1.61759e-12			dhs-23	-3.55715	0.00791629
F19C7.4	3.9549	0.00136822			col-94	-3.55311	1.73179e-07
M03A1.3	3.95482	0.00320837			F49C12.6	-3.55209	6.6845e-08
C23G10.1	3.95159	2.30524e-08			nlp-15	-3.55179	4.03845e-07
fncm-1	3.94963	5.35873e-10			rpl-22	-3.54818	7.92703e-09
trp-2	3.94742	0.00455007			cox-7C	-3.53575	1.59445e-09
dys-1	3.94542	5.06969e-09			F11C7.2	-3.53491	0.00046932
smgl-1	3.94412	4.4104e-09			C06E4.3	-3.53449	0.0251859
syd-2	3.94123	1.10666e-06			F37A8.5	-3.53216	0.000199553
ZK1240.3	3.94003	6.75e-05			Y59E9AR.7	-3.53053	2.96096e-07
F32D8.13	3.93616	0.00100685			C27B7.9	-3.52984	1.79725e-08
npr-2	3.92689	0.0196223			tsp-6	-3.52623	0.000173158
crn-3	3.92456	1.72609e-11			cpr-5	-3.52591	8.05839e-09
T28F4.4	3.92305	7.91869e-07			Y43B11AR.3	-3.52493	1.12715e-08
nrx-1	3.92049	0.00648868			F32H5.3	-3.52199	0.00146316
unc-104	3.90843	5.20644e-08			F02E11.7	-3.5214	0.0131104
C05C12.1	3.90717	4.83931e-08			F19F10.3	-3.52135	1.05849e-05
D2045.9	3.90552	0.000152279			dcar-1	-3.51875	4.44194e-11
C13E3.1	3.9051	0.00133726			sqt-1	-3.51776	7.68818e-07
twk-6	3.90373	4.89376e-05			skr-2	-3.51657	2.76098e-09
T10C6.7	3.90244	5.77549e-06			C17H12.11	-3.51134	7.64577e-08
T28A8.3	3.90031	1.26513e-09			F46A8.7	-3.51113	0.0195296
ada-2	3.89749	2.04082e-11			asp-8	-3.51068	6.62883e-10
mlt-3	3.89502	4.76072e-05			cht-4	-3.50872	0.00527337
C16A11.7	3.89286	1.71065e-05			nlp-82	-3.50759	0.00442311
mth-1	3.8896	0.00210559			B0462.5	-3.50517	0.000327578
T05D4.2	3.88898	0.00558231			lite-1	-3.5051	0.00031643
E03H12.5	3.88684	5.33894e-09			ZK1128.7	-3.50401	3.31461e-07
flh-3	3.88513	8.46461e-09			F18G5.6	-3.50356	3.82418e-09
R11D1.1	3.8848	3.30784e-10			B0393.4	-3.50196	1.88985e-05
R03G8.3	3.87794	0.000340423			ins-18	-3.50131	0.000272301
nol-16	3.87738	1.4954e-11			F17E9.5	-3.49992	2.00983e-08
T02B11.8	3.86992	0.0232893			zig-3	-3.49972	0.00590147
ZK666.8	3.86087	2.33184e-07			eef-2	-3.49492	4.00071e-07
fbxc-39	3.85815	0.0391407			D2096.9	-3.48588	0.013294
trpp-12	3.85791	2.0221e-06			R02D5.3	-3.48054	8.48898e-06
jnk-1	3.85734	0.00559694			mob-1	-3.47272	1.72464e-10
che-13	3.85605	0.0397762			cox-4	-3.47102	1.06792e-08
ZK1248.13	3.85203	3.69286e-11			ptr-22	-3.47085	0.000790143
AC8.4	3.85128	0.0252757			Y38H6C.16	-3.47063	0.00873042
ugt-47	3.85089	5.74486e-11			crt-1	-3.47027	3.5864e-09
fbxa-184	3.84692	0.0162002			cpg-8	-3.46975	3.43329e-09
utp-20	3.84614	2.46162e-10			mxl-2	-3.46949	8.55272e-09
T05F1.11	3.84146	5.11009e-05			pdf-1	-3.46923	4.06321e-06
sup-18	3.83664	0.013859			hsp-25	-3.46905	5.6512e-09
golg-2	3.8343	7.87006e-11			nlp-14	-3.46863	5.28297e-06
K07C5.6	3.83074	1.43413e-10			mtl-1	-3.46625	0.000553289
fcp-1	3.82307	2.88857e-10			Y54E5A.5	-3.46508	2.48071e-09
T01H8.2	3.81933	8.22856e-05			F35C11.7	-3.46272	0.00505308
C34B7.2	3.81871	1.07004e-09			Y43F8C.3	-3.46099	1.58936e-06
Y39D8A.1	3.8184	0.000321181			nspc-6	-3.46072	0.000586769
ptr-14	3.81491	6.49155e-07			cah-4	-3.45399	8.00158e-10
sdz-24	3.81491	1.27412e-09			mlc-4	-3.4482	9.15945e-10
C50D2.9	3.80411	1.7851e-09			C08G9.1	-3.44814	3.18735e-07
scav-5	3.79984	2.25818e-07			hacd-1	-3.44693	1.51014e-08
F29C6.1	3.79967	1.28726e-06			col-19	-3.44407	7.58513e-08
parg-1	3.7989	1.06546e-11			T28D6.5	-3.4422	1.8163e-07
F18E3.13	3.79815	4.39752e-08			nlp-38	-3.44088	0.000472499
aman-3	3.79743	3.06657e-05			W08F4.5	-3.4397	0.00201625
F46F11.1	3.7956	2.86459e-11			trip-4	-3.43635	2.46474e-10
ZC239.16	3.7946	0.00155026			acer-1	-3.43558	2.11048e-09
twk-39	3.79223	0.00280912			fbxa-138	-3.43079	0.0385253
K02B12.5	3.79076	3.24174e-10			ndk-1	-3.4292	3.44179e-08
unc-68	3.78314	1.35249e-08			cox-6B	-3.42802	5.20859e-08
H05L14.1	3.78172	1.51379e-09			C08G5.7	-3.42643	0.00146752
ttbk-7	3.78161	5.12248e-07			lsm-5	-3.42588	2.60875e-08
cln-3.3	3.77522	9.94574e-05			ZK1025.2	-3.42275	0.00812384
Y39A3CL.7	3.775	1.04274e-09			rol-1	-3.42239	1.30834e-06
dcp-66	3.77366	4.55698e-10			T19H5.4	-3.42121	5.36883e-11
clec-12	3.77308	0.0081067			F15B9.8	-3.41995	0.00442194
che-10	3.76953	8.66217e-09			C55A6.12	-3.41979	2.09638e-10
T15B12.2	3.76828	2.55981e-08			rps-17	-3.41936	1.18572e-08
T18D3.9	3.76772	0.0177004			T25B2.2	-3.41858	8.69101e-10
dnj-4	3.76764	7.15132e-07			copz-1	-3.41265	8.97873e-08
mgl-2	3.76604	0.000396729			nmur-1	-3.41172	0.0475057
F40H6.1	3.76146	1.22558e-06			F58E6.13	-3.41109	0.000893014
abt-5	3.76028	5.21126e-06			his-63	-3.40979	0.0070914
ZK945.6	3.76018	6.13372e-07			tag-191	-3.40903	4.28245e-09
Y75B8A.7	3.75909	1.95652e-05			Y65B4BM.3	-3.40752	0.0108113
C16C4.18	3.75871	0.0147502			clec-50	-3.40466	6.99257e-09
ceh-44	3.7586	2.78203e-11			ttr-21	-3.40327	0.000231243
Y54G2A.36	3.75826	0.000202716			Y51H4A.8	-3.40265	1.3098e-05
C48E7.6	3.75709	0.00163393			W05B10.3	-3.40263	0.0212729
T08A11.1	3.75335	5.16168e-09			W03C9.6	-3.40224	0.000221148
chil-23	3.75259	0.00251364			unc-27	-3.39828	4.39833e-09
F18E3.12	3.7525	7.69927e-05			elpc-4	-3.39637	3.8185e-11
F18A1.1	3.75125	0.0192973			flp-19	-3.3958	0.000952849
fbxa-202	3.75115	1.49342e-07			gst-15	-3.39189	0.00184374
EEED8.15	3.75014	0.000306732			vab-3	-3.38904	0.0170828
dmsr-7	3.74922	0.0182617			ctl-2	-3.38791	1.7933e-10
crn-6	3.74817	0.000131758			crn-2	-3.38637	5.46486e-08
R08E3.3	3.74537	2.32792e-07			sqt-3	-3.38501	6.30788e-05
H12D21.2	3.74415	0.00196419			dpy-3	-3.38109	0.0197231
F32E10.9	3.74409	0.00307348			F37C4.5	-3.37253	1.98595e-09
C31H5.5	3.74205	0.0182423			rpl-36.A	-3.37239	3.31905e-08
ire-1	3.74194	9.79775e-10			gpd-3	-3.37223	1.25209e-08
kvs-1	3.73623	0.0326738			K11D12.12	-3.36713	3.53216e-07
zeel-1	3.7342	0.0322497			C17D12.5	-3.36688	3.41643e-05
cfp-1	3.73317	8.38964e-11			C03G6.17	-3.36652	0.000180543
T07A9.12	3.7292	0.0084847			cox-5B	-3.36511	6.33843e-08
tag-278	3.72468	3.13507e-05			ins-35	-3.36509	0.0148904
F36A2.11	3.72233	1.04305e-07			ZK1055.7	-3.36277	4.70035e-10
kin-5	3.72215	3.1313e-08			Y69E1A.2	-3.3627	4.27609e-08
ced-5	3.72111	7.78656e-08			best-18	-3.35828	5.9629e-06
apt-9	3.71666	0.0520697			ttr-6	-3.35709	1.22571e-09
pign-1	3.71426	1.17269e-07			Y25C1A.14	-3.35649	0.000223543
C35A5.3	3.70846	6.25188e-05			D2092.8	-3.35418	0.0069123
Y71H2B.8	3.7076	0.00295353			ftn-1	-3.35299	0.0014956
Y87G2A.16	3.70755	0.050581			R03H10.7	-3.35077	0.00113332
pals-4	3.707	0.00304965			Y75B12B.3	-3.3486	0.000478186
T26C5.2	3.70655	0.0539749			F33E2.4	-3.34859	0.0144214
F42C5.5	3.70314	6.74785e-06			fahd-1	-3.34773	6.23528e-10
F43G9.8	3.69876	0.0101413			hil-1	-3.34648	7.61623e-08
gly-19	3.69417	4.3836e-05			col-98	-3.34102	1.05598e-07
W02B12.4	3.69384	0.00039509			pyp-1	-3.34086	1.29604e-08
Y71A12B.23	3.69219	0.0333428			tag-18	-3.33606	1.00168e-08
cdk-11.1	3.6895	9.49317e-10			iff-1	-3.33576	1.22019e-08
ZK632.14	3.68939	8.49098e-09			catp-1	-3.3343	6.07245e-09
R04A9.3	3.68313	0.000366197			nlp-10	-3.33334	1.31601e-07
dnj-18	3.68186	6.0716e-08			lido-15	-3.33171	0.00011368
F47G9.4	3.68134	0.00105488			col-178	-3.33083	6.91001e-07
Y106G6A.4	3.67901	5.621e-07			F07F6.7	-3.32465	1.89989e-05
Y66A7A.9	3.67539	0.0454443			Y77E11A.2	-3.32429	6.93889e-08
ZC443.1	3.67474	0.00143306			snt-6	-3.3239	7.20243e-05
C25F9.5	3.6697	3.38557e-05			T20D3.6	-3.32288	4.53196e-08
C06E1.11	3.66646	0.0321347			F53A9.7	-3.32014	3.88048e-06
F37H8.2	3.66505	0.000104396			C07E3.3	-3.3129	1.61822e-07
ZK1053.6	3.66333	1.83085e-05			Y69A2AR.22	-3.3116	5.13241e-05
T16G1.9	3.661	4.95398e-11			K09H9.8	-3.3102	1.9845e-06
pqn-80	3.65944	1.93771e-05			nlp-5	-3.30956	0.00458818
EEED8.4	3.65875	0.0212654			ZC239.14	-3.30815	0.00847653
F40G9.5	3.65751	0.00141776			mec-5	-3.30621	8.37084e-07
T16A1.2	3.65611	7.30202e-07			F58A4.1	-3.30458	0.00621645
C01G10.1	3.64972	0.000200589			E04F6.9	-3.30275	3.86875e-09
C46H11.6	3.64965	2.69699e-05			Y37E3.8	-3.30234	1.03709e-07
B0361.11	3.64613	1.33449e-05			spch-2	-3.30145	1.10233e-06
lido-5	3.64369	0.0148457			Y43F8A.2	-3.29581	5.24509e-09
F14F7.4	3.64326	5.60847e-07			coel-1	-3.29466	3.04666e-09
F59A6.5	3.64269	2.70924e-07			K08F9.3	-3.28894	0.000280796
F25E5.4	3.63919	0.0107191			scrm-6	-3.287	8.94175e-06
irld-3	3.63896	2.17203e-06			T03F6.6	-3.28617	5.53018e-10
tag-275	3.63837	0.0185998			ttr-31	-3.28397	1.02728e-08
unc-13	3.63136	8.87025e-07			act-1	-3.28366	3.6463e-07
nsy-7	3.62841	6.7512e-05			kdp-1	-3.28277	5.1752e-08
strm-1	3.62724	0.0342537			nlp-58	-3.27455	0.000108105
Y9C9A.8	3.62646	0.00447458			icd-1	-3.27266	5.29263e-08
best-3	3.62483	0.000110701			ulp-3	-3.27233	2.58396e-07
Y43F11A.1	3.62429	0.0371804			Y38F1A.2	-3.27094	1.67649e-05
trp-1	3.62429	0.0374955			fipr-1	-3.26976	8.3255e-05
F26A1.3	3.62334	9.36529e-06			F58A4.6	-3.26735	4.76736e-08
T05A12.3	3.62329	1.06135e-10			cpr-3	-3.26586	2.39827e-09
Y67A6A.1	3.62307	2.31984e-07			ZK84.1	-3.26531	1.49061e-07
best-10	3.62167	3.56214e-05			decr-1.1	-3.26473	6.21208e-08
K06H7.2	3.61997	0.000722732			B0336.13	-3.26444	7.06044e-09
ocrl-1	3.61715	1.65101e-10			Y50E8A.2	-3.26179	0.00947872
mrpl-23	3.61608	4.77483e-10			ZK822.6	-3.26005	0.0148184
M04C3.1	3.61531	5.96743e-07			B0393.8	-3.25964	0.0114254
fasn-1	3.61515	1.68786e-06			K02E11.10	-3.25909	0.000642689
Y27F2A.6	3.60887	0.0172867			rps-25	-3.25904	1.39129e-07
F54H12.8	3.60526	0.000157658			T23G11.1	-3.25585	2.88421e-09
nspd-9	3.60448	4.25736e-05			his-47	-3.25316	0.0294418
hmg-3	3.60396	1.38934e-09			upb-1	-3.25239	5.50775e-09
F26B1.5	3.60249	0.000233871			T07A5.1	-3.25217	0.000224871
gon-1	3.60004	1.93571e-07			F53B7.7	-3.25171	0.00793603
R04D3.2	3.59875	1.40592e-09			slc-17.9	-3.25131	0.00115033
F57F4.1	3.59645	1.90577e-06			nlp-41	-3.25069	0.00131033
D1014.4	3.59641	9.39144e-07			K01F9.2	-3.24963	3.00785e-05
nrf-6	3.5951	3.56653e-08			C34E7.4	-3.24862	5.44893e-09
math-39	3.59156	0.00350686			K09H11.4	-3.24821	0.0446186
ddx-52	3.59026	3.86397e-10			K02A6.2	-3.24821	0.0451177
fkb-3	3.58678	1.6656e-07			nspc-17	-3.24675	1.98135e-08
ZC477.3	3.58634	3.05206e-10			K02F2.5	-3.24556	5.42063e-06
ZK353.3	3.58589	0.0505762			ZK6.8	-3.24464	0.000563741
F42A10.9	3.584	1.46428e-05			R02F2.8	-3.24339	6.38013e-07
T21E3.2	3.58386	0.00129454			nlp-53	-3.24206	0.0136489
R10E9.3	3.5828	0.00106584			C10A4.6	-3.24094	0.00115114
ubr-4	3.58242	1.73133e-08			T28F3.8	-3.24036	9.68532e-10
T26G10.1	3.57994	6.6262e-11			sup-36	-3.23887	1.54724e-08
lon-1	3.57966	1.52838e-10			Y34B4A.6	-3.23261	3.57239e-09
F10D11.4	3.57938	0.000953241			C01B4.8	-3.2311	0.00779816
T16G12.3	3.57805	0.000201143			F53C3.6	-3.22273	0.0287705
hprt-1	3.57582	6.5845e-09			his-14	-3.2219	0.0367508
nhr-136	3.57471	0.00174648			F23D12.7	-3.22022	2.05287e-05
tiam-1	3.57334	0.00116567			T04F8.3	-3.21929	0.00515507
math-18	3.57243	0.00299357			fbxa-115	-3.2169	0.00133602
H34I24.1	3.57034	0.000225348			col-42	-3.21509	2.72764e-07
C05G5.1	3.56927	6.23362e-05			D2089.8	-3.21125	6.39057e-05
F56B3.6	3.56875	6.15603e-07			T01B10.5	-3.21118	0.0227525
grk-2	3.56762	0.000219891			C02F12.5	-3.21085	8.92426e-09
sec-6	3.56684	4.4946e-10			twk-5	-3.21052	4.04787e-08
C05G5.3	3.56682	0.00911588			tyr-5	-3.20419	0.0163953
syg-2	3.56619	0.00897442			F13B6.1	-3.20164	0.001105
eat-3	3.56612	8.24707e-08			cTel55X.1	-3.19922	2.36068e-08
K04G2.4	3.5636	2.78707e-08			C18H7.11	-3.19779	3.14645e-05
ccch-3	3.56213	8.32031e-08			col-123	-3.19686	0.0271149
ZK1248.20	3.56183	0.00119335			glc-2	-3.19284	3.11062e-07
ric-4	3.56112	2.7189e-05			W03D8.3	-3.19157	7.88984e-05
try-6	3.56108	0.00468891			ZK1058.9	-3.19066	1.3857e-07
lgc-44	3.55941	0.000217153			F45H10.3	-3.19035	1.13444e-06
Y54E10A.11	3.55581	4.07368e-10			sto-1	-3.18881	3.10779e-07
ugt-65	3.55467	0.00127097			Y71F9B.1	-3.18315	1.95127e-05
hsp-75	3.5529	8.68254e-10			C12D5.9	-3.18114	0.000444374
F46C5.6	3.55189	0.000267262			col-68	-3.17929	0.00346989
nid-1	3.55133	1.07117e-08			cox-5A	-3.17903	5.19001e-08
ttr-14	3.55099	4.66239e-09			amx-2	-3.17786	1.85481e-08
F46C3.2	3.55026	0.005702			F20G2.1	-3.17773	0.0116117
usp-33	3.54409	1.86403e-06			pud-1.2	-3.17719	7.36829e-09
Y71H2AM.29	3.54369	2.45969e-05			ttr-44	-3.17675	2.62263e-09
C29E4.12	3.54318	2.4208e-07			T10B5.7	-3.17439	4.65367e-08
Y32H12A.6	3.54013	0.00745452			col-103	-3.17426	2.86894e-07
ZK970.8	3.53846	2.16088e-06			grl-4	-3.17356	2.86544e-09
Y67A10A.9	3.53621	0.000802202			irg-3	-3.17303	3.00134e-05
ZK813.4	3.53546	0.0251952			ZC434.8	-3.17105	8.27484e-08
C29F9.2	3.53464	0.0190102			srr-4	-3.17052	0.000208836
F36F2.1	3.53313	0.0029365			nnt-1	-3.16982	4.14163e-08
gon-4	3.53244	1.33783e-06			ttr-16	-3.1675	6.72633e-08
ceh-43	3.53217	0.00119843			K07E3.4	-3.16636	8.1677e-09
fbxa-82	3.53195	0.0195851			rpl-39	-3.16352	3.22688e-06
F17E5.2	3.52993	6.6427e-05			cab-1	-3.16215	1.4077e-07
hum-8	3.52939	2.48502e-10			ftt-2	-3.16196	3.24473e-08
nhr-238	3.52932	0.00423147			rbm-3.2	-3.16185	2.21222e-05
vps-11	3.52786	5.03663e-08			pqn-42	-3.16115	0.00559787
clec-222	3.51871	3.75037e-09			oig-3	-3.15935	0.000117021
dpy-22	3.51787	7.86874e-08			C17F4.7	-3.15752	4.75714e-08
cup-4	3.5176	4.61758e-05			col-88	-3.15691	3.84181e-07
rrp-1	3.51603	8.3138e-09			col-45	-3.15566	0.049723
sra-37	3.51326	0.0398006			R07A4.2	-3.15422	0.00319669
twk-34	3.5127	8.31769e-05			F25E2.3	-3.15353	1.30773e-05
kcnl-4	3.51135	0.0394979			dpy-9	-3.1517	0.00129741
alh-13	3.51089	5.28144e-08			tep-1	-3.15107	5.28476e-09
D1005.2	3.5069	0.00116538			ZK380.5	-3.14767	0.000548442
fbxa-98	3.50498	0.0031701			rpl-29	-3.14758	9.53892e-06
T22G5.3	3.50439	0.00010578			K08D8.5	-3.14722	1.34901e-08
F35H12.5	3.50329	0.000111843			pals-31	-3.14605	0.000594574
ZK1127.6	3.50228	1.50475e-06			gyg-1	-3.14426	1.39295e-07
hecw-1	3.49904	0.000166107			Y43C5A.3	-3.14279	1.7496e-06
sec-10	3.49253	2.75892e-09			snet-1	-3.14212	0.00057717
F40E12.2	3.4922	0.000288832			Y54E10A.17	-3.1406	4.00879e-09
che-3	3.48989	0.00718427			dhrs-4	-3.13893	1.43612e-08
C01B10.10	3.4888	0.000374295			F44E5.1	-3.13794	3.64513e-07
perm-5	3.4882	7.02512e-09			mtq-2	-3.13183	0.000146055
C06B3.7	3.48768	0.033788			emre-1	-3.13157	5.81692e-06
cof-2	3.48721	0.0243477			tat-4	-3.13028	4.53278e-07
gop-1	3.48221	2.62539e-07			R13D11.4	-3.12992	0.00377466
vps-53	3.48218	3.71991e-09			nob-1	-3.12829	8.73177e-05
vps-51	3.47804	7.17008e-10			ric-19	-3.12727	0.000156473
mes-3	3.47176	1.9824e-09			C33A11.2	-3.12555	3.26569e-05
ZK507.1	3.47151	1.03914e-05			C05D9.9	-3.12479	1.79547e-06
bath-13	3.47142	0.0273423			C18E9.9	-3.1244	5.87049e-08
pals-24	3.47024	2.07253e-05			T05A8.3	-3.1236	4.75587e-05
K04G11.3	3.46753	0.00262835			T12D8.10	-3.12138	4.577e-06
T14B4.8	3.46535	0.0190609			his-46	-3.12107	0.00740819
nrde-1	3.4621	2.1998e-09			F22F4.9	-3.11557	0.00983951
fut-6	3.45719	0.0020785			F54D5.4	-3.11495	3.50562e-08
T25D10.1	3.45592	0.000220698			W08G11.1	-3.11478	0.0304025
F36A4.2	3.45502	0.000546764			clec-221	-3.11471	0.0166962
Y51A2B.4	3.45168	0.0012656			flp-1	-3.11383	4.88163e-05
klp-12	3.45111	3.08911e-09			C45B2.8	-3.11221	0.0327127
tns-1	3.45013	3.94366e-08			C49G7.12	-3.11214	0.0305496
R05D3.9	3.44887	3.45015e-08			oac-53	-3.11131	0.0258268
K08C9.1	3.44862	2.45187e-05			sqt-2	-3.11065	1.31427e-05
lmp-2	3.44775	4.10872e-05			nhr-91	-3.11015	0.000206326
ugt-46	3.44582	3.95063e-09			dhs-31	-3.10933	0.0004944
unc-10	3.44566	0.00425845			C18H7.7	-3.10822	3.99322e-06
cdk-4	3.44508	0.000237283			lpr-3	-3.10821	0.000909547
ccpp-1	3.44469	1.05242e-08			sym-1	-3.10456	0.000987402
mec-9	3.44281	0.0134758			his-43	-3.10357	0.044025
W03A5.1	3.44166	2.98228e-06			flp-15	-3.10296	9.09402e-05
R09A8.2	3.44065	1.18502e-06			F47D12.6	-3.10284	0.00126972
F19B10.2	3.43753	0.000560481			ZK430.7	-3.10265	2.68921e-09
zipt-15	3.43505	3.58038e-08			cyp-37B1	-3.10202	0.000121211
T04A8.13	3.43413	5.28729e-08			clec-197	-3.10187	0.0522471
gbb-1	3.4341	0.00215037			aldo-1	-3.10058	1.74198e-08
C44F1.1	3.43343	0.00505726			Y34B4A.10	-3.09733	0.00195825
prx-3	3.4334	2.70053e-05			T22B11.4	-3.09668	0.000192811
cpt-5	3.42833	8.6551e-05			tre-5	-3.09099	9.77825e-05
sepa-1	3.42679	0.00356316			pat-10	-3.08887	1.4937e-07
K02G10.5	3.42259	0.00678362			C25E10.7	-3.08733	0.0319974
K05F1.1	3.42259	0.00680114			F29B9.11	-3.0869	4.80647e-08
ncx-4	3.42259	0.0068031			skr-5	-3.08635	0.000488322
Y57A10A.3	3.42233	0.000288556			F38A6.4	-3.08462	0.00503606
math-45	3.4221	2.13664e-06			clec-66	-3.08417	3.61249e-08
Y6E2A.5	3.42056	0.0345674			pab-1	-3.08137	1.30554e-06
pmk-2	3.41824	0.000759899			col-58	-3.07938	0.000951783
F59C6.3	3.4155	0.00016169			aps-3	-3.07851	6.37552e-08
ina-1	3.40214	3.82473e-08			spp-18	-3.07804	1.67367e-06
pmp-5	3.4019	1.09544e-08			ZK909.3	-3.07726	8.11495e-09
sdz-25	3.39754	0.0466612			T10B5.8	-3.07167	0.000990167
F34D10.3	3.39754	0.0467771			spp-14	-3.06871	5.30432e-07
C23H4.8	3.39569	0.0496213			Y15E3A.5	-3.06613	0.000609562
hda-11	3.39478	0.0543433			idha-1	-3.06418	6.62602e-08
F54F12.1	3.39342	0.00203571			Y38E10A.9	-3.06388	0.00307786
sqv-1	3.39321	1.71966e-08			Y34F4.6	-3.0627	0.0122486
C15H11.1	3.39281	6.50368e-05			T12B5.14	-3.05988	0.0018445
snt-1	3.39237	0.000279245			F46G10.1	-3.05703	1.73136e-08
Y53C10A.15	3.3913	0.00252343			C07A12.7	-3.0548	1.00684e-08
F53A2.9	3.39124	0.00116449			nlp-39	-3.05342	0.0373417
aipr-1	3.39111	3.6063e-08			his-12	-3.05342	0.0373633
cul-5	3.38828	1.00181e-09			K10C2.8	-3.05208	6.83338e-08
isy-1	3.38642	3.65762e-09			C24H11.5	-3.05019	0.000763783
bpl-1	3.38479	4.60682e-08			F10A3.4	-3.05009	4.01912e-06
Y55B1AR.4	3.38462	9.00258e-05			try-9	-3.04819	0.0145444
fkb-5	3.38346	9.25943e-07			F49E12.10	-3.04187	0.019603
T05E12.6	3.38297	4.55942e-07			tba-7	-3.04103	1.03298e-07
attf-4	3.38144	1.2992e-06			C18D11.6	-3.03909	0.0263728
T06A10.106	3.3794	0.00771991			twk-18	-3.0378	2.48889e-08
ears-2	3.37926	4.91135e-06			K04D7.6	-3.03662	0.0275979
B0280.11	3.37741	1.33285e-07			Y2H9A.6	-3.03616	0.00199348
C18E3.3	3.37637	3.18808e-05			eef-1G	-3.0316	6.37193e-07
gpdh-1	3.37369	0.0174015			F41G4.8	-3.03123	0.000101033
Y116A8C.33	3.36816	3.40055e-05			Y69A2AR.18	-3.0307	1.91115e-07
D1046.2	3.36323	4.87891e-09			lmp-1	-3.02863	5.79489e-07
T22B11.1	3.36117	0.00657816			abcf-2	-3.02808	4.12138e-07
F54H5.14	3.36028	0.00686781			rnst-2	-3.02785	1.50564e-07
ZK250.14	3.35835	0.0109882			F42A9.8	-3.02763	2.02911e-07
dhod-1	3.358	2.54089e-09			M01A8.1	-3.02373	0.000716019
B0416.4	3.35607	0.000125115			pals-34	-3.02351	0.000220268
ugt-48	3.35582	8.07573e-05			Y71G12B.26	-3.02269	0.0105269
W01D2.3	3.35531	1.49856e-05			eef-1B.1	-3.01991	3.09046e-07
C17C3.1	3.35505	7.48505e-07			Y49E10.16	-3.01866	2.66282e-06
wht-6	3.35451	3.23538e-06			Y71H2B.4	-3.01592	5.65455e-06
let-19	3.35224	2.41236e-07			mif-1	-3.01436	4.73889e-07
tba-9	3.35159	0.00170238			tppp-1	-3.01392	2.08162e-08
Y54G2A.49	3.34486	0.000210989			snr-5	-3.0131	3.36958e-06
mrp-6	3.34358	0.000442866			F58A6.9	-3.00983	5.21343e-06
C09E7.8	3.33651	5.42326e-08			Y54G2A.10	-3.0054	0.000183591
fbl-1	3.33022	4.97856e-08			ugt-23	-3.00399	1.71686e-08
tin-44	3.32737	1.07868e-08			T02H6.11	-3.00396	4.54788e-07
M05D6.2	3.3254	2.92534e-09			C45G9.6	-3.00218	1.09951e-07
F58E6.5	3.32398	8.67567e-09			C54C6.7	-2.99909	0.00373201
wht-3	3.3236	0.00160747			F53B1.4	-2.99876	0.00235602
rgs-6	3.32234	0.00397578			F54B8.4	-2.99826	0.00290243
C48B6.4	3.3222	7.28185e-05			grl-16	-2.99776	9.54693e-06
F13E9.1	3.31957	1.80047e-08			Y57G11A.4	-2.99702	1.26729e-06
unc-49	3.31554	0.000500044			ZC455.1	-2.99697	0.0399108
D1086.17	3.31477	1.49694e-06			pdcd-2	-2.9965	1.96646e-08
H35B03.2	3.31051	4.7404e-08			C39H7.4	-2.99554	5.45461e-09
C52E4.7	3.30978	1.48368e-07			fozi-1	-2.99382	3.78897e-05
F33D11.2	3.3026	0.000171339			F26F12.3	-2.99346	5.77331e-07
D1086.12	3.30211	0.000165088			npr-28	-2.99176	0.000444926
chup-1	3.29893	0.000209135			pud-1.1	-2.99109	5.07714e-08
ZC412.9	3.29798	0.0222572			Y45F10C.4	-2.98986	4.45687e-06
C01F1.3	3.29365	2.81843e-05			R13H4.2	-2.98885	4.26816e-08
fbxa-19	3.29355	0.00383834			mrpl-17	-2.98558	5.21696e-08
C25H3.7	3.2934	1.7964e-09			nlp-76	-2.9819	0.0506889
F38B6.6	3.29313	0.0482727			col-79	-2.98184	0.00440504
bath-7	3.29044	0.0034346			Y57A10A.29	-2.9813	7.08243e-08
C25A1.20	3.29019	0.000152277			K09C4.1	-2.98078	0.000172544
mau-8	3.28999	4.13757e-08			col-172	-2.97944	0.00300444
Y54G2A.45	3.28941	4.80559e-06			Y34F4.1	-2.97851	1.13942e-06
H12I13.1	3.28917	0.0500763			Y69A2AL.2	-2.97622	1.6853e-06
dyf-2	3.28827	0.0503486			cox-6C	-2.97534	3.34929e-06
Y53F4A.2	3.2876	0.000899186			C16A3.4	-2.97442	1.09338e-07
him-14	3.28703	1.36237e-07			W10G11.19	-2.97389	7.09141e-06
jmjc-1	3.28592	0.00100131			C29G2.6	-2.97176	5.56362e-07
sec-22	3.28452	4.2574e-06			alg-4	-2.97174	4.11628e-06
amx-1	3.28328	9.64735e-05			M01G12.14	-2.97173	0.0121986
C32D5.12	3.28108	0.00657727			W03F11.5	-2.9717	0.000999549
F52F12.8	3.28076	0.000199678			K07A1.1	-2.96974	6.80365e-08
F56A8.9	3.27866	0.000455698			flp-14	-2.96667	5.25921e-06
Y95B8A.4	3.26939	0.000321523			apl-1	-2.965	1.30761e-06
C05D12.2	3.2673	5.47194e-06			nas-33	-2.96418	0.00394585
F08G12.5	3.26642	0.00300017			F53F10.1	-2.96088	0.000534542
crld-1	3.26606	1.10654e-07			T16A9.5	-2.96067	4.17915e-07
K07A1.15	3.26599	0.00403731			abts-2	-2.9585	0.000255159
R11D1.10	3.26457	7.64942e-07			W07G4.5	-2.9582	1.45308e-07
rtcb-1	3.26398	1.31243e-07			ZK354.8	-2.95623	8.65597e-06
Y4C6A.4	3.26297	0.0111366			nlp-26	-2.95582	1.18522e-05
Y92H12A.4	3.26213	8.06003e-05			C52E2.4	-2.95452	0.0120266
T06C10.3	3.26187	1.12814e-08			plpp-1.1	-2.95262	4.42147e-06
ctf-4	3.26187	1.57256e-06			his-74	-2.95034	7.36975e-06
elo-5	3.26119	4.55476e-07			clec-227	-2.94505	0.00063861
thoc-5	3.25969	2.29284e-09			C54D1.7	-2.94345	0.00311959
nhr-202	3.25836	0.00261807			Y71H2AM.4	-2.94201	3.83695e-06
lin-35	3.25796	5.64312e-08			lipl-5	-2.94177	3.0161e-07
F44D12.6	3.25668	2.00362e-06			F01D5.10	-2.94128	0.0234848
C49H3.4	3.25472	2.46177e-05			moa-2	-2.94037	5.9763e-05
gcsh-2	3.25408	6.04041e-08			F52E10.4	-2.93966	0.000881029
msh-5	3.25399	1.52935e-06			tsen-34	-2.9381	0.000157004
adt-1	3.25118	0.00646355			K11H12.8	-2.9354	3.92322e-07
ZK892.5	3.24905	7.31178e-05			K12C11.7	-2.93378	0.00115593
Y80D3A.8	3.24893	0.0195994			F58D5.2	-2.93187	0.0109305
rnp-7	3.24691	7.2275e-09			sedl-1	-2.92997	0.000772667
cpna-2	3.24546	5.00347e-08			T09A12.5	-2.92909	9.25912e-05
hrg-4	3.2419	1.28889e-05			hda-5	-2.92726	1.84002e-06
tiar-3	3.24069	0.000555208			mup-2	-2.92632	3.51346e-07
pole-2	3.24048	4.90846e-08			irg-7	-2.92522	4.05661e-05
F56C3.9	3.24	0.0161354			zig-11	-2.92448	5.76146e-08
hpo-15	3.23739	1.15565e-08			T23F4.2	-2.92301	8.53056e-05
kbp-1	3.23702	5.94591e-07			Y66D12A.6	-2.92083	5.26933e-06
gst-3	3.23621	0.0200192			Y50D4A.6	-2.92064	0.00378884
C47B2.2	3.23227	8.33802e-09			alh-4	-2.9192	1.63417e-07
C15F1.5	3.23125	2.55008e-07			atp-4	-2.91886	3.70858e-07
T04B2.8	3.22731	0.00651293			ucr-1	-2.91616	1.22716e-06
lin-10	3.22678	7.39104e-08			C07A9.13	-2.91398	0.00962604
F36G3.1	3.22628	4.96018e-07			lact-3	-2.90994	1.85097e-08
unc-29	3.21899	0.0136422			atp-3	-2.90931	2.53825e-07
dhhc-12	3.21896	0.000324109			F15A4.6	-2.90924	0.000168355
T10B11.5	3.21759	0.00104192			moc-2	-2.90502	0.000244783
Y43F8C.5	3.21736	1.62502e-06			F36G9.7	-2.90454	0.0481576
zak-1	3.21561	0.00123459			rbm-3.1	-2.90274	6.54666e-06
F47D12.7	3.21404	6.84351e-08			ugt-45	-2.9023	2.17565e-06
aman-1	3.21195	0.000995612			test-1	-2.90201	1.00041e-06
ZK616.8	3.21185	0.00247217			T20G5.8	-2.89994	0.00340601
kbp-3	3.21037	1.74614e-07			cyc-2.1	-2.89965	9.24162e-07
F44G4.6	3.20985	0.0479186			F48G7.5	-2.89879	0.00943138
T28D6.3	3.20937	0.000587621			cpn-3	-2.89699	2.54782e-07
oxa-1	3.20905	6.62115e-09			ubc-8	-2.89677	2.80687e-06
sfxn-2	3.2082	0.00067578			F23H12.3	-2.89623	0.000641851
atg-13	3.20699	1.14638e-08			W03F9.11	-2.89498	0.00233308
magu-4	3.20414	2.92767e-07			B0564.9	-2.89495	0.000421489
F02E9.7	3.20323	3.01041e-08			Y46C8AM.1	-2.89483	0.00463142
Y54F10AM.6	3.20265	0.0486808			Y37D8A.6	-2.89431	1.23678e-05
C10C6.3	3.20206	6.11196e-06			ZK856.16	-2.89342	1.53054e-05
pigs-1	3.20152	4.42513e-09			asb-2	-2.89252	3.5998e-06
T05H4.15	3.19933	0.00358455			F27B10.1	-2.89121	0.011699
R10E8.8	3.19808	0.0015842			tni-3	-2.88941	3.22788e-08
F13H8.8	3.19684	0.00323017			Y48A6B.3	-2.88886	1.58517e-07
numr-2	3.19661	0.00735725			eif-3.B	-2.88796	1.13537e-06
mtr-4	3.19607	4.20888e-08			col-106	-2.88576	2.11812e-06
F17B5.1	3.19364	2.61975e-05			oac-46	-2.88557	2.0243e-08
pals-17	3.19338	0.000426765			C35C5.9	-2.88525	0.00217486
daf-18	3.19232	1.7425e-07			tct-1	-2.88321	6.46629e-07
R02D5.7	3.18998	8.45027e-05			lec-11	-2.88255	5.65605e-07
C05B5.12	3.18917	0.000382097			F54B11.8	-2.88229	0.0281158
glit-1	3.18537	0.00016728			hpo-8	-2.87985	2.76706e-07
C25H3.17	3.18519	9.22554e-05			K02E2.7	-2.87841	0.025749
W02A2.8	3.18462	0.000137976			F28B4.3	-2.87728	0.000114662
mai-1	3.18276	0.000279554			oac-14	-2.87718	6.20587e-07
F42A9.6	3.17973	5.12739e-07			C47D12.5	-2.87533	5.38539e-07
mel-46	3.17965	8.28152e-08			R06A10.1	-2.87481	0.00761967
gly-12	3.17924	0.00590653			H42K12.3	-2.87425	0.00258639
K09A11.1	3.17603	0.000337736			ttr-33	-2.87368	2.13109e-05
xdh-1	3.17382	2.21661e-07			F45G2.10	-2.8736	3.37463e-08
glna-2	3.17331	5.75677e-07			Y79H2A.2	-2.87326	8.85871e-05
prde-1	3.16816	5.34642e-06			T28H11.8	-2.87318	0.00418422
Y73F8A.15	3.16803	0.00164445			C16B8.3	-2.87162	4.97214e-07
syx-3	3.16691	0.000233071			lido-13	-2.86955	0.00011626
zhit-3	3.16639	1.95296e-07			flp-20	-2.86914	7.25834e-05
ham-1	3.16625	0.00878449			C33B4.4	-2.86861	0.000393101
scav-4	3.16622	0.000150491			B0564.6	-2.86837	0.000513536
nhr-228	3.16151	0.000211942			par-5	-2.86824	5.92045e-07
pals-37	3.16142	0.00850808			zmp-1	-2.86481	0.0308637
Y51F10.11	3.16022	0.000225981			F58F12.1	-2.86421	6.55386e-07
mog-5	3.15976	8.61811e-08			col-93	-2.85594	3.94612e-05
Y43H11AL.1	3.15725	1.5135e-08			mlp-1	-2.85568	9.18695e-07
Y38H8A.7	3.15705	0.000249341			F44G4.2	-2.85437	2.88878e-07
BE10.5	3.15475	0.0012633			ins-7	-2.85398	0.000753777
mtm-5	3.1544	5.90552e-06			sdhb-1	-2.85202	8.24782e-07
ran-2	3.15222	8.38895e-08			T03F6.4	-2.85015	0.00278072
tbx-11	3.14966	0.0302296			clc-3	-2.85008	0.000174056
bed-3	3.14545	0.0181763			K08D8.1	-2.84887	0.0231017
B0393.5	3.14461	0.0265214			nhr-35	-2.84775	1.98398e-07
B0252.1	3.14401	0.0053087			cyp-34A4	-2.84704	0.00355352
F26A3.5	3.1424	5.50325e-07			cyn-3	-2.84372	3.81851e-07
frm-3	3.14085	0.00466853			fbxc-45	-2.84141	2.94143e-06
ttr-42	3.13854	1.0938e-05			nap-1	-2.8399	1.11554e-05
cel-1	3.13696	1.08691e-08			Y71H2AM.13	-2.83892	3.99038e-07
afmd-1	3.1356	0.00185537			F45H10.2	-2.83847	3.20152e-05
pole-4	3.13349	1.99008e-06			enu-3.5	-2.83804	0.00144111
M70.1	3.13176	2.59543e-06			C17H12.8	-2.83742	2.54594e-06
ZC376.2	3.13115	1.43763e-05			cyp-13B1	-2.83728	0.0396206
fipr-13	3.1304	0.000182951			K02D3.1	-2.83649	0.0398727
fbxb-7	3.13002	0.0151469			H23N18.6	-2.83421	0.0386309
unc-38	3.12837	0.0351239			Y71F9B.9	-2.83271	0.00015658
leo-1	3.12645	2.9319e-07			sod-4	-2.8309	3.1745e-05
trpp-4	3.12627	1.22861e-06			sqst-5	-2.83067	0.000709316
rmh-2	3.12445	1.42087e-07			F33A8.7	-2.82968	0.00510289
Y17G9B.8	3.12428	0.00110972			lpr-5	-2.82634	0.00426228
M04B2.2	3.12151	2.01955e-07			slc-28.2	-2.82436	0.00486077
F01D4.5	3.11973	7.72868e-07			F23C8.14	-2.82371	0.0286216
cyp-33C3	3.11513	0.010121			F08G2.4	-2.82365	2.39064e-05
B0025.5	3.11487	9.63547e-05			vit-2	-2.82305	0.000307111
C51E3.10	3.1148	0.00189839			his-67	-2.82141	0.0306864
mocs-1	3.11149	0.00480024			C39H7.1	-2.82101	2.69619e-07
T15B7.14	3.109	0.0132367			lis-1	-2.81997	2.90302e-06
magu-3	3.109	0.0139425			C30G12.2	-2.81794	4.09611e-07
T21C12.4	3.10857	0.000970078			bus-4	-2.81689	0.0195794
B0041.1	3.10849	0.0323691			cdd-1	-2.81363	0.000137473
C15F1.8	3.10849	0.0324571			Y87G2A.19	-2.81357	0.0167584
fbxa-128	3.10817	0.0125334			col-173	-2.81318	0.00825446
C50C3.2	3.10697	0.00197245			Y57G11B.2	-2.8129	0.00232712
ZK795.2	3.10448	2.07375e-06			cey-2	-2.81281	1.07256e-06
F53H1.1	3.10298	2.0257e-08			C53H9.2	-2.81212	7.53999e-07
gss-1	3.10105	2.50053e-08			R11G1.6	-2.81145	6.3578e-07
cnnm-2	3.10031	8.85529e-06			mxl-1	-2.81083	1.71036e-07
M03C11.8	3.09558	9.50681e-07			C25D7.5	-2.80761	0.00694644
best-5	3.09544	0.0035698			zig-4	-2.80718	0.00430341
Y59E9AR.2	3.09322	0.000944559			F47B8.2	-2.80505	1.22938e-05
C02F5.5	3.09245	3.09887e-06			nhr-99	-2.80495	0.00155607
elo-4	3.09162	0.00116071			clec-55	-2.80423	0.0378907
F56D2.5	3.0876	0.0166119			F53A3.7	-2.804	1.87736e-05
C37A2.8	3.08629	1.53563e-08			swm-1	-2.80367	5.85486e-07
D2096.13	3.08408	0.0101418			mpst-4	-2.8022	1.37425e-05
spe-6	3.08285	5.15228e-05			cyn-11	-2.80171	4.84607e-08
mrps-27	3.08285	1.73805e-08			T27A10.6	-2.80033	0.00321713
F09E5.10	3.08282	5.58379e-07			F59E11.7	-2.8002	0.000642531
vms-1	3.08242	1.22468e-07			Y41D4B.17	-2.79763	0.0049668
C38C6.5	3.08011	0.0495117			clec-123	-2.79717	1.5948e-07
nspd-5	3.07132	7.16683e-06			atp-5	-2.79493	1.02024e-06
cuc-1	3.06979	1.69685e-06			vps-24	-2.79221	1.76642e-06
K07A1.4	3.06806	0.000140878			rhi-1	-2.79014	6.33076e-08
brap-2	3.06726	4.56182e-08			F14B8.4	-2.78959	0.000127646
F41C3.2	3.06665	1.37527e-08			mrps-11	-2.78936	2.01543e-07
R12B2.2	3.06664	0.0050118			T23E7.2	-2.7882	1.5624e-05
F08A8.8	3.06021	0.00025788			bath-47	-2.78386	2.09514e-05
F27C1.1	3.0598	5.72091e-06			eif-6	-2.78354	5.12632e-07
tiar-2	3.05881	1.98823e-05			ttr-43	-2.78263	0.0331363
ksr-2	3.05699	1.79797e-07			F55H12.4	-2.78117	1.01082e-06
ZK1127.13	3.05616	4.7979e-07			grl-25	-2.77863	0.0493619
C34F11.5	3.05406	3.94434e-07			egl-23	-2.77848	0.000178316
unc-41	3.05396	0.00768394			Y39B6A.9	-2.77708	0.0282127
ugt-24	3.05378	0.0122887			F28F9.3	-2.77707	0.0242351
ZK1290.5	3.05352	5.9264e-05			gst-22	-2.77483	0.000297961
C05D10.4	3.04633	1.93918e-05			T26C12.3	-2.77336	0.0303564
C49A9.9	3.04613	1.88296e-05			B0222.5	-2.773	1.35353e-07
coq-5	3.04356	6.08892e-08			wrt-2	-2.77188	0.035567
atz-1	3.04096	0.00377623			F01E11.18	-2.77033	0.0371955
iars-2	3.039	2.33564e-07			C50B6.7	-2.76904	8.48989e-08
fbxa-21	3.03859	0.0322841			lipl-1	-2.76738	7.40845e-06
mel-26	3.03745	1.31473e-07			ztf-28	-2.76692	1.65539e-05
fkb-8	3.03704	0.00047548			F47G3.4	-2.76581	4.31704e-05
C23H4.2	3.03309	0.00903104			icmt-1	-2.76564	6.69011e-08
mib-1	3.02929	3.68386e-06			cyk-7	-2.76512	1.43093e-06
T04D3.1	3.02598	1.33958e-05			col-119	-2.76445	0.00012287
Y51B9A.5	3.02477	0.00503841			sip-1	-2.7606	1.15131e-05
gba-4	3.02375	5.3029e-08			col-49	-2.76057	0.000119217
H20E11.1	3.02321	0.000300603			Y54G2A.32	-2.76028	0.000879988
tom-1	3.02274	5.15657e-06			dhs-11	-2.75736	1.09061e-07
C04E6.11	3.02262	8.6634e-08			dhs-15	-2.75536	0.0484909
F33C8.4	3.02162	0.00043918			ceh-37	-2.75418	0.000297634
ptr-16	3.02066	0.0204831			Y38E10A.14	-2.75265	0.000212939
K05F1.8	3.02008	0.00166035			F33D11.1	-2.75203	0.00704523
C04F12.12	3.01961	0.00308052			gtf-2H2C	-2.74975	1.06207e-07
R07E5.4	3.01939	0.000369722			ckb-2	-2.74908	1.24944e-05
T04F8.2	3.01902	8.15996e-07			endu-2	-2.74885	3.51567e-06
pot-1	3.01792	9.54821e-06			nspc-14	-2.7486	2.67704e-06
uso-1	3.01719	5.69721e-07			ins-37	-2.74683	0.000156039
vps-34	3.01659	2.27619e-08			C50D2.2	-2.74353	0.0164611
K04C2.8	3.0145	0.000338338			C48E7.1	-2.74349	2.31952e-07
F14D2.14	3.01344	0.014555			R53.4	-2.7429	1.67605e-06
T13G4.4	3.01256	0.000204901			Y38E10A.24	-2.74271	4.41044e-05
aspm-1	3.01189	1.17021e-05			lec-3	-2.74162	1.80101e-07
F25B4.7	3.01081	6.61726e-08			fip-2	-2.74136	1.03678e-05
dnc-1	3.00574	1.932e-06			ttr-29	-2.74007	0.0076678
T24A6.1	3.00348	0.00667835			aagr-1	-2.73763	1.22185e-05
F28A12.3	3.00234	0.0148969			ckr-2	-2.73587	0.0033593
C08B6.3	3.00178	0.00199274			ril-1	-2.73552	4.4314e-06
nfi-1	3.00097	4.41431e-07			T19C3.5	-2.73355	0.00420806
mrpl-24	3.00055	1.68463e-07			F59B1.2	-2.73075	2.25279e-06
clec-117	2.99728	0.00181091			F52C6.2	-2.73003	7.03023e-06
far-5	2.99698	0.002475			B0222.1	-2.72962	0.0397018
Y67A10A.3	2.99645	0.00445922			lsl-1	-2.72894	1.88743e-06
arl-1	2.99602	1.20581e-06			B0304.2	-2.72802	3.57193e-07
F52H2.3	2.99363	0.0147579			pxl-1	-2.72772	1.07984e-07
pnn-1	2.99281	4.74342e-08			F47E1.2	-2.72742	0.00599142
cus-2	2.99153	3.19106e-07			hsp-1	-2.7248	2.61242e-05
ntp-1	2.9886	2.68545e-08			nex-2	-2.72386	1.46718e-06
K09E9.3	2.984	0.000562019			F52B10.3	-2.72353	0.0103403
W06D4.3	2.98209	0.000635593			F41E7.1	-2.7233	0.000551274
ssp-33	2.98199	0.00039288			D1007.19	-2.72322	0.0343635
gly-13	2.98177	3.65772e-05			F56A4.12	-2.72249	0.0376075
R01H2.7	2.98003	0.0493694			irg-1	-2.72206	0.00311222
itsn-1	2.97719	1.69306e-06			F56C9.7	-2.72146	5.30625e-07
swp-1	2.97503	3.14026e-07			ZK402.3	-2.72037	0.000296802
clec-180	2.97364	0.0360172			Y54G2A.18	-2.72035	2.29769e-05
R08B4.3	2.97289	0.00476737			B0334.3	-2.71855	1.26389e-06
frpr-11	2.97237	0.0150707			nas-30	-2.71807	0.0166636
F27D4.6	2.96976	2.54769e-05			pgap-3	-2.71446	7.04454e-06
ZC196.5	2.96893	0.000737129			R11G10.3	-2.71393	0.02651
clec-178	2.9666	0.00715049			R04F11.2	-2.71272	2.7074e-06
C05C9.3	2.96575	0.0131515			ccg-1	-2.7099	1.63563e-06
tpp-2	2.96211	1.23138e-06			aakb-1	-2.70863	7.01962e-06
T20F7.1	2.96103	9.22657e-06			basl-1	-2.70707	9.66508e-07
R155.3	2.95992	0.000412118			nas-32	-2.70584	0.00870111
F01G10.5	2.95977	3.69636e-06			dlhd-1	-2.70411	0.00681771
F23D12.2	2.95773	0.00106297			F55F3.2	-2.70395	2.69865e-07
C45G3.3	2.95683	3.65894e-05			F16B4.4	-2.70308	3.05793e-06
tag-314	2.95646	0.00215857			K08D8.12	-2.70293	0.0132293
pash-1	2.95517	5.05632e-08			F09B9.4	-2.70126	1.08723e-07
bcc-1	2.95425	0.00298746			F31E3.6	-2.70078	1.12556e-05
nspd-1	2.95136	5.80571e-05			K10D6.2	-2.69941	0.000274613
cdh-4	2.95119	7.73712e-06			ndx-1	-2.6993	0.000674531
egrh-3	2.94984	0.000251956			slc-36.4	-2.69898	0.00058573
lonp-2	2.94943	2.76988e-05			Y39G10AR.11	-2.69867	1.16816e-07
ZK154.5	2.94895	1.73747e-05			asg-2	-2.69645	1.48223e-05
C25G4.3	2.9421	2.8872e-05			Y55F3BR.11	-2.69641	0.00595014
nrde-4	2.94063	1.48038e-07			tfbm-1	-2.69593	5.22573e-06
T22A3.6	2.93859	3.03105e-05			R05A10.3	-2.69541	0.00576459
T28F4.3	2.93603	6.76708e-05			emb-1	-2.6954	7.73232e-05
T05H10.4	2.93075	2.58902e-07			K07F5.15	-2.69429	2.01304e-06
ZK484.4	2.92712	1.46014e-06			tsp-11	-2.69409	0.00567687
otpl-1	2.92694	0.0384318			C29F5.1	-2.69231	4.83151e-07
H06I04.3	2.92478	8.95341e-08			C18B2.5	-2.6918	2.28978e-06
F36A4.4	2.92475	3.20249e-05			cnb-1	-2.6878	2.75207e-07
set-1	2.92258	2.67813e-08			Y18H1A.15	-2.68597	5.52619e-05
snrp-27	2.92194	1.1424e-06			K06A9.2	-2.68053	0.00133079
pef-1	2.92162	0.0362521			Y52B11A.4	-2.67938	0.00982823
tag-124	2.92033	1.52254e-06			nspc-2	-2.67882	0.0023043
nhr-84	2.91993	0.000478957			F46B6.12	-2.67829	2.92696e-06
Y73B6BL.44	2.91831	0.0021267			maea-1	-2.67812	8.36953e-07
ZK688.7	2.91816	0.000748545			cdf-2	-2.67788	0.000818583
C49G7.10	2.9172	0.00349099			npr-25	-2.67369	0.0464784
ZC317.6	2.91701	0.000236741			B0302.5	-2.67174	1.46982e-06
twk-30	2.91688	0.0342595			math-38	-2.66896	0.000279527
F45D11.15	2.9141	0.000716486			T27F6.8	-2.6675	0.000414139
F55C12.4	2.90785	0.0392719			C06B3.6	-2.66674	0.000111834
F48G7.4	2.90707	0.0370418			C02F5.3	-2.66599	1.83778e-06
ZK1098.2	2.90644	1.84094e-07			F10E7.5	-2.66417	4.34181e-06
mdt-31	2.90497	0.000158657			lgc-25	-2.66352	0.0243964
nas-5	2.90472	0.0371657			tbp-1	-2.66327	1.67598e-06
gbb-2	2.9039	0.00149451			C34C6.3	-2.66277	0.00293654
F58D5.6	2.90329	0.0143403			valv-1	-2.66154	0.00225244
kynu-1	2.90013	4.48364e-07			spp-2	-2.66149	7.0491e-06
C09B9.7	2.89816	0.0106638			gsp-3	-2.66016	9.1528e-07
F54F2.9	2.89629	1.25349e-06			F59A7.5	-2.66008	0.00126957
madd-4	2.89424	0.00641326			trx-2	-2.65972	2.39818e-06
C09D4.4	2.89358	2.57135e-06			C25F6.7	-2.65919	0.0293522
ZK185.3	2.8928	0.000555447			zipt-2.2	-2.6586	0.00610991
mig-32	2.89256	2.98881e-07			ncx-1	-2.65741	4.64529e-06
tbc-11	2.88795	8.28729e-06			vps-37	-2.65681	1.37719e-07
B0495.8	2.88773	5.97605e-08			Y111B2A.2	-2.65499	1.48285e-05
morc-1	2.88767	7.96849e-07			memo-1	-2.65458	1.7189e-06
wdr-46	2.88753	4.5389e-07			T04F8.7	-2.65388	0.000177259
ceh-74	2.88715	0.00131912			marb-1	-2.65375	1.82999e-06
syx-7	2.88649	3.59422e-08			sid-2	-2.65251	1.48881e-05
C06G3.6	2.88248	5.67294e-05			arrd-7	-2.65226	0.000365371
F15E6.6	2.88181	3.56259e-05			acs-16	-2.65157	0.00130508
D2030.11	2.88122	0.000209936			Y44A6C.1	-2.65121	1.15382e-05
sqv-6	2.8807	2.77825e-05			atp-1	-2.65049	3.24982e-05
T28B8.6	2.87499	0.000806216			abu-1	-2.64941	0.053199
unc-129	2.8735	0.00328904			Y65B4A.6	-2.6492	7.97224e-05
F28B3.5	2.87349	6.18484e-08			rpc-11	-2.64901	0.000379681
F42G10.1	2.87079	1.42892e-06			paf-2	-2.64866	1.45716e-05
mrpl-46	2.86938	1.63223e-06			fbxl-1	-2.64799	2.31735e-07
Y26E6A.2	2.86562	0.0164037			srp-6	-2.64726	2.72779e-07
abcf-1	2.86498	1.30664e-06			hlh-11	-2.64419	3.8962e-07
let-716	2.85996	1.36563e-05			ant-1.4	-2.64383	4.40978e-06
mod-1	2.85802	0.0342233			tac-1	-2.64356	2.41138e-06
C05E11.3	2.85552	0.0122969			arch-1	-2.64108	2.36724e-05
Y71H2AM.10	2.85526	0.0114796			dao-5	-2.64092	0.000433921
ZK858.2	2.85517	1.36651e-05			Y46G5A.18	-2.63964	5.98108e-07
C17E4.1	2.85408	0.0345758			C42D4.1	-2.63798	3.46966e-06
C06A6.7	2.85179	5.66397e-06			F07E5.5	-2.63784	8.29019e-07
mrp-1	2.85115	1.41575e-07			ifc-2	-2.63782	3.5839e-06
ilkp-1	2.85108	0.0183213			C01F1.4	-2.63739	0.0383057
athp-3	2.84844	0.0532075			rnp-5	-2.63735	1.45933e-05
trd-1	2.8478	1.69437e-07			col-61	-2.63733	0.0534473
F20C5.4	2.84599	0.0102415			cytb-5.1	-2.63711	9.20221e-07
mig-2	2.84484	7.63421e-05			F54D11.4	-2.6369	8.067e-06
C49A9.3	2.84388	0.00041419			F07F6.1	-2.63064	3.17443e-07
vps-8	2.84239	1.12146e-06			got-1.2	-2.63001	1.04956e-05
fbxa-6	2.84201	0.0322312			F41B4.1	-2.62933	8.70655e-05
F58A6.1	2.84121	0.000586522			ttr-59	-2.62824	7.70081e-06
F30A10.13	2.84066	0.00612387			M02B1.4	-2.62766	3.59976e-06
Y105C5B.18	2.8404	0.000142208			C36B7.5	-2.62727	0.0140012
F54F7.3	2.83899	6.25487e-05			C14F11.4	-2.62639	9.71819e-06
cpd-1	2.83857	1.7695e-06			exos-8	-2.62285	4.2524e-07
gei-13	2.83826	0.00853836			inos-1	-2.62164	1.71053e-05
tyr-6	2.83508	4.63549e-05			clec-7	-2.62089	0.000611504
drl-1	2.83503	0.00204378			M03C11.6	-2.61723	0.000414877
C06E7.2	2.83188	0.00115257			fkh-9	-2.61501	3.56912e-06
irld-4	2.83164	0.000600614			B0281.3	-2.61454	0.000298793
trpp-6	2.83103	1.98254e-06			C07A9.12	-2.61186	0.0198135
B0025.4	2.83004	3.10427e-05			R05D7.7	-2.61133	0.00259759
pnk-4	2.82887	4.43168e-05			atn-1	-2.61131	1.46634e-05
Y119C1B.1	2.82678	6.51726e-05			R02E12.5	-2.61114	0.0287297
T08B6.9	2.82548	4.44123e-05			C23F12.4	-2.61091	0.000600367
taf-13	2.82449	1.03804e-05			F55A11.8	-2.61067	9.09497e-07
R04B3.2	2.82436	0.00244815			ugt-52	-2.60929	0.00661964
apd-3	2.82173	1.90821e-06			nas-4	-2.60896	0.010459
Y32F6B.1	2.82164	1.16576e-06			F58A3.4	-2.60892	0.0115578
Y46G5A.14	2.81982	0.00755767			F10B5.2	-2.60773	4.60695e-07
F10G8.9	2.81679	6.1809e-05			C18B2.4	-2.60507	5.79962e-06
ptp-5.3	2.81669	0.000927525			clec-184	-2.60498	0.0430682
F21D5.7	2.81575	2.83288e-06			pals-5	-2.60431	0.0319435
F44F4.3	2.81477	0.00872206			B0001.4	-2.60355	5.18492e-07
ZC21.8	2.81455	0.00328295			F14H3.12	-2.60316	0.00122547
mys-4	2.81433	4.20139e-05			F01D5.1	-2.60271	0.00726681
C53B4.3	2.81331	0.000572007			mrps-16	-2.60202	6.93891e-07
chpf-2	2.80976	0.0187393			C05B5.8	-2.60168	0.000282644
C16C2.4	2.80933	1.25654e-06			K07F5.22	-2.59699	6.50235e-07
mnp-1	2.80854	0.00601237			pqn-88	-2.59678	0.00407333
T16G12.1	2.8082	8.52153e-06			Y47H9C.1	-2.59504	0.00499472
ipla-5	2.80756	0.000449587			F41C3.8	-2.59461	0.00169884
hst-2	2.80583	0.000781481			T28H10.2	-2.59319	0.000508608
T26A5.6	2.80447	2.75079e-07			ttr-46	-2.58968	1.65678e-05
C05D11.5	2.80288	0.00154847			ife-1	-2.58745	2.75794e-06
T03D8.6	2.80262	5.45092e-05			exos-4.2	-2.58744	1.79417e-05
set-2	2.80221	1.43257e-05			aqp-7	-2.58727	1.72366e-05
C35D10.17	2.79929	0.00016707			snt-7	-2.58681	0.0372282
pgl-2	2.79635	8.89341e-08			dph-1	-2.58667	5.49581e-07
Y39F10C.1	2.79579	0.0347346			Y14H12B.2	-2.58488	2.34393e-06
T04F3.1	2.7911	1.56036e-05			F13H10.6	-2.58201	8.35098e-05
K02E11.4	2.79066	0.0121362			ascc-1	-2.5808	7.37031e-07
Y73C8B.2	2.78946	0.00107896			lgc-33	-2.57936	0.0483205
ceh-89	2.78872	0.0452392			W05F2.6	-2.57923	4.63116e-06
mma-1	2.78827	1.24146e-05			ZK742.4	-2.57787	0.00070514
fli-1	2.78781	2.59722e-06			C16A3.5	-2.57696	3.48482e-06
F25G6.9	2.78779	6.99116e-06			hsp-43	-2.5765	2.68373e-06
ZK686.2	2.78431	1.97062e-07			C02B8.3	-2.57583	0.0362033
M04B2.4	2.78302	1.93677e-07			nekl-3	-2.57548	0.00100529
ule-1	2.78106	4.55602e-06			ZC123.1	-2.57492	0.0407977
kgb-2	2.78026	0.0210429			cah-3	-2.57232	1.29806e-06
H41C03.3	2.77776	0.000625473			mesp-1	-2.57149	3.01605e-05
gap-1	2.77762	0.0173577			nspc-12	-2.57008	2.68367e-06
K08D8.3	2.77518	0.00180047			C10B5.3	-2.56982	6.41056e-06
K11H3.2	2.77503	0.00309394			F25H2.4	-2.56928	5.67422e-06
nspa-5	2.77262	0.00106983			Y19D10A.4	-2.56834	0.0013059
ZK892.3	2.77228	0.000253936			unc-98	-2.56833	2.6047e-05
lrk-1	2.77018	1.079e-05			C15C8.6	-2.56567	0.0435478
swsn-3	2.77	2.70285e-06			Y60A3A.16	-2.56559	0.0186645
Y42H9AR.2	2.76899	0.00069944			ZC204.12	-2.5653	1.61848e-06
fmi-1	2.76809	0.0262037			his-16	-2.56289	0.0486134
pacs-1	2.76716	1.33184e-07			F19C7.8	-2.56057	0.0364456
T23F11.4	2.76648	0.000830366			epg-6	-2.55948	1.77831e-06
C54G4.9	2.76623	7.04193e-07			Y82E9BR.3	-2.55943	1.44062e-05
him-4	2.76389	9.4332e-05			B0432.14	-2.55846	0.0272208
F41H10.5	2.76295	5.28193e-05			E03H4.8	-2.55676	0.0013926
del-10	2.76117	0.0099788			ndx-2	-2.55495	0.000783963
btb-10	2.75916	0.0261446			K07H8.9	-2.55459	7.40045e-05
unc-105	2.75863	0.0159			byn-1	-2.55386	2.31482e-05
plr-1	2.75854	0.00566933			Y54G2A.15	-2.55373	2.0869e-05
fbxa-92	2.75559	0.0242308			nsy-4	-2.55335	0.00294626
btb-4	2.75076	0.00948832			fbxa-156	-2.54922	2.54892e-05
F39H11.1	2.75059	5.10631e-06			ztf-7	-2.54917	6.81456e-05
Y57A10A.2	2.74974	0.000627441			C48B4.6	-2.54868	1.1589e-06
F33D11.7	2.74836	0.000493835			kvs-2	-2.54853	0.0332605
rbpl-1	2.74817	5.10032e-07			K10B2.4	-2.54807	6.93444e-06
ZC513.3	2.74291	0.00394176			T08B1.4	-2.54262	0.000741469
R08D7.4	2.74242	4.5671e-07			maph-1.1	-2.54229	9.50956e-07
F10E9.11	2.74222	3.99304e-05			ZC412.5	-2.54104	6.28454e-05
unc-112	2.73778	8.19096e-07			rpb-10	-2.54073	2.15173e-05
dpy-19	2.73763	0.0024019			ZC443.4	-2.54035	0.000792989
ego-1	2.73757	5.31871e-05			unc-1	-2.53978	0.000830848
K09F6.6	2.73748	0.0200289			C13F10.5	-2.53788	8.04135e-06
Y57A10A.1	2.73535	0.00282641			ssp-10	-2.5349	1.1474e-05
ZK1236.1	2.73501	6.97027e-06			acdh-7	-2.5329	1.89486e-06
C46F11.5	2.73489	3.02606e-06			zyx-1	-2.53149	4.81358e-06
F39C12.1	2.73464	2.61462e-05			rab-7	-2.53141	2.77908e-06
F41G3.5	2.73463	1.47251e-05			his-62	-2.53085	0.00948043
mdf-1	2.73445	4.37853e-06			W01B6.4	-2.52958	0.0518993
F22F7.8	2.73438	0.0211245			acdh-10	-2.52882	1.41392e-05
C45E5.1	2.73425	0.000625609			F21A3.11	-2.52831	0.000138678
btb-11	2.73375	0.0488341			snpc-3.1	-2.52809	0.000587568
qui-1	2.733	0.0513195			F23H11.7	-2.5275	0.0391706
odd-1	2.73227	0.0491211			F13G3.12	-2.52668	0.00619918
C52B11.5	2.73178	7.26474e-06			F58G1.2	-2.5255	3.18162e-06
Y53G8AR.7	2.73089	0.00119496			col-120	-2.5253	3.8976e-05
adm-4	2.73056	6.48865e-05			W09G12.9	-2.52503	0.00501111
Y59E9AR.8	2.72745	0.00267739			ZK1251.3	-2.52468	0.000124756
let-363	2.72697	4.26477e-05			Y48G1BR.1	-2.52363	1.86265e-05
F25H2.7	2.72688	8.11577e-05			R05H5.3	-2.52339	6.3415e-06
F31C3.3	2.72628	2.42764e-05			spp-16	-2.52314	7.84637e-05
pamn-1	2.72552	4.97001e-06			W07E6.2	-2.52226	2.82658e-06
C53D6.11	2.72485	0.0224644			hil-5	-2.52186	5.31294e-05
C10G11.1	2.72229	0.00641958			C39E9.7	-2.5199	0.00522052
bath-26	2.72169	0.00176079			F01D5.6	-2.51944	0.0193929
dpf-6	2.72115	0.00180933			Y59C2A.1	-2.519	1.37973e-05
T21E12.5	2.71995	0.0167146			Y50D4B.1	-2.51764	0.0328203
C32H11.4	2.71575	0.00154535			clik-1	-2.51408	8.96289e-06
sec-20	2.71463	0.000100062			F56F10.2	-2.5138	0.00212567
knl-2	2.7143	4.98113e-06			peel-1	-2.51121	0.000114728
C17H12.12	2.71212	1.41785e-05			Y69A2AR.28	-2.50873	0.000135006
C29F5.3	2.71157	0.00922026			F53F4.11	-2.50828	3.61156e-05
ptps-1	2.71108	0.00302956			C33D3.3	-2.50736	0.0360649
F26F12.2	2.70908	0.0165611			K11E4.1	-2.50191	0.0127376
R08D7.7	2.7077	0.0252779			Y71H2AM.15	-2.5012	0.0110821
nfm-1	2.70634	0.000124527			Y38F1A.8	-2.49999	0.0046339
F44G4.1	2.70608	2.80779e-06			alh-1	-2.49735	1.4186e-05
F49E11.7	2.70572	0.00406523			C33G8.4	-2.49636	0.00182263
usp-46	2.70191	4.23576e-07			T20D4.11	-2.49604	0.0135781
F54D8.6	2.70017	1.51762e-06			K04F1.9	-2.49474	0.00986999
F59A1.15	2.69209	0.000102004			K03B4.2	-2.49444	2.1387e-06
cyp-31A2	2.69151	4.90943e-06			Y54G2A.11	-2.49289	9.34509e-06
hsp-70	2.69066	4.54671e-05			tni-4	-2.4879	6.987e-05
Y38H6C.15	2.69065	6.36789e-05			alp-1	-2.48731	3.37117e-05
gei-8	2.68984	4.12128e-06			F15G9.1	-2.48632	6.16507e-05
F59D12.5	2.68798	0.00448543			M01F1.8	-2.48589	5.91159e-06
tag-96	2.68788	0.00295367			cutl-16	-2.48582	0.00438501
mtcu-2	2.68693	1.40915e-06			W02F12.2	-2.48434	0.00136711
dpyd-1	2.6868	3.89882e-05			T26A5.8	-2.48169	3.02587e-06
mec-10	2.68635	0.0462721			edg-1	-2.48162	0.000140801
madf-6	2.686	0.000950977			far-8	-2.47903	1.89046e-06
Y47D9A.5	2.68579	0.00676222			ida-1	-2.47883	1.78033e-05
W03G1.2	2.68499	0.000108723			flp-6	-2.47839	0.000237405
W02B12.12	2.68488	7.79358e-07			tag-229	-2.47753	7.70133e-05
nhr-193	2.6839	0.00864037			unc-6	-2.47735	0.00106748
ndnf-1	2.68185	0.0064325			rnh-1.3	-2.47574	2.2171e-05
C10C5.2	2.68169	0.0120425			F58G11.4	-2.47502	0.0219476
fbxa-206	2.68083	3.6091e-06			fipr-21	-2.47328	6.13345e-06
imp-3	2.68008	1.11875e-06			nac-2	-2.47313	0.00080606
C05D12.3	2.67835	1.11415e-05			tba-2	-2.47117	6.1595e-05
T07D3.4	2.6772	0.010902			rpb-11	-2.47001	1.61126e-05
F14D2.11	2.66997	0.00398189			sti-1	-2.46846	3.04959e-05
C55A6.7	2.66855	0.000776571			cki-1	-2.46667	0.000736993
Y69F12A.1	2.66753	0.000100198			nhr-133	-2.46578	0.00214857
pigg-1	2.66716	2.64134e-05			unc-78	-2.4647	2.82639e-06
rcq-5	2.66537	1.10053e-05			pck-2	-2.46421	3.16252e-05
anmt-1	2.66133	0.0106668			nhr-103	-2.46414	0.0027765
C56G2.5	2.65826	1.39482e-05			clec-205	-2.46246	0.00126409
F38H4.5	2.65567	0.00500035			tin-9.1	-2.4623	1.48006e-05
F54C9.14	2.65527	0.0006695			hrg-2	-2.46012	9.18456e-05
pigx-1	2.65481	0.00689676			ogdh-1	-2.4597	0.000229971
jph-1	2.65354	0.000174449			pno-1	-2.45939	5.04149e-05
R10E8.3	2.65332	0.00355109			nduf-7	-2.45909	2.05949e-05
dnj-17	2.65149	9.24909e-07			C46G7.1	-2.45765	3.56522e-06
smn-1	2.65129	1.43278e-06			prk-2	-2.45555	0.00477964
R07H5.11	2.65124	0.021213			gmn-1	-2.45445	6.48507e-06
flcn-1	2.65041	3.71547e-06			Y57E12AR.1	-2.45394	0.00373811
mlt-10	2.64994	0.014352			Y105C5A.8	-2.4539	7.75056e-06
ift-43	2.64859	0.0148837			F20D1.3	-2.45078	2.12338e-05
F31E8.5	2.64828	1.1787e-06			cpn-1	-2.45004	7.34142e-06
F32D8.10	2.64668	0.0302073			ssp-9	-2.44878	5.35434e-05
slo-1	2.64587	0.0120259			pho-4	-2.44837	0.000719799
K05F1.9	2.64549	2.85039e-06			vps-4	-2.44733	2.29322e-05
F25H9.2	2.64537	0.0106482			prdx-6	-2.44662	5.78081e-06
dop-2	2.64527	0.0413224			T12B3.3	-2.44586	4.19256e-05
T19B10.5	2.64421	0.00236879			C53B7.2	-2.44492	3.89438e-06
T02D1.8	2.64255	8.75184e-05			elpc-2	-2.44079	1.01512e-05
T22C1.1	2.64193	1.44376e-06			bli-2	-2.44075	0.00128312
W05H12.1	2.64169	0.00749154			Y41D4A.6	-2.43996	2.40403e-06
gad-3	2.63932	0.000124664			col-124	-2.43835	0.000402508
ZK512.8	2.6385	5.72474e-05			K03B4.1	-2.43772	3.11788e-06
dnj-2	2.63467	3.5999e-06			Y55D5A.4	-2.4363	0.0536896
sur-5	2.63311	2.34085e-06			E04F6.8	-2.43558	0.000194975
Y47G6A.13	2.63181	5.43446e-06			his-48	-2.4346	0.0300757
ZC116.3	2.62991	0.0524517			cutl-23	-2.43112	0.0104735
F56D6.22	2.62977	0.00035818			lgg-3	-2.42842	3.90816e-05
ctsa-4.1	2.62953	1.26648e-06			T18D3.6	-2.42754	0.00209513
rhgf-1	2.62804	0.0016479			K02D7.1	-2.42747	5.11464e-05
F14B6.3	2.62785	0.0234052			perm-3	-2.42644	1.49768e-05
ric-3	2.626	0.00674467			madf-10	-2.42593	0.0260291
Y58A7A.3	2.62441	0.000724405			C29E4.15	-2.42589	0.012708
eme-1	2.62159	4.6403e-05			R07E5.15	-2.42584	3.77851e-06
spe-42	2.62119	0.0127137			Y54E5A.8	-2.42491	0.00325149
B0001.3	2.62088	1.28872e-06			strd-1	-2.42489	3.15449e-06
F11G11.14	2.61925	0.000200829			tost-1	-2.42439	1.7599e-05
smg-5	2.61738	2.57137e-05			ZK418.13	-2.42424	0.00319522
K02E11.5	2.61622	0.00352557			F45D3.4	-2.42375	4.85711e-05
zoo-1	2.61582	0.000280795			Y45F10D.4	-2.42304	2.61395e-05
Y17G7B.3	2.61487	0.00153052			F35D11.3	-2.42205	3.80039e-05
pfkb-1.1	2.61223	1.8897e-05			B0035.18	-2.42028	0.000461004
F53H1.4	2.60961	6.53668e-05			F36A2.10	-2.41877	0.00036045
spe-27	2.60955	0.00336222			T03F1.6	-2.41822	0.0172917
C04E6.5	2.60584	5.54865e-05			F13D11.3	-2.41491	0.00127322
B0280.2	2.60484	0.0278479			T19B10.2	-2.41396	3.98621e-05
F53F8.3	2.60478	8.15609e-06			B0491.5	-2.41319	1.81654e-05
B0261.8	2.60318	0.000793773			T04C12.11	-2.41286	0.000201029
F57B10.8	2.60198	1.2255e-05			F37H8.5	-2.41185	0.000118297
cux-7	2.6019	3.91271e-06			siah-1	-2.41143	1.82875e-05
ZK822.5	2.60064	6.58996e-05			eif-3.E	-2.41074	1.2513e-05
rbg-2	2.59891	2.31691e-05			dhs-12	-2.40873	7.71744e-06
ace-1	2.59793	0.00635091			Y47D7A.6	-2.40818	7.28217e-05
R06C7.6	2.59791	0.0147181			nhr-146	-2.4046	0.0067325
scp-1	2.59646	1.11848e-06			C09F9.1	-2.40399	0.00043295
set-23	2.59567	0.00048124			praf-3	-2.40319	1.0723e-05
gst-10	2.59566	8.07431e-06			C29F7.2	-2.40307	2.19218e-05
T07F10.5	2.59327	0.0458284			pqn-59	-2.40272	0.000165608
memb-1	2.59184	0.00390456			D2007.1	-2.40201	0.000906713
F21D9.2	2.59098	0.00108992			ins-27	-2.40126	0.00133958
F58A6.5	2.58936	1.64263e-05			F13H6.5	-2.40011	0.0177758
rilp-1	2.58462	1.93309e-05			ifa-4	-2.39935	6.19018e-05
B0041.5	2.58395	7.04594e-07			Y57E12AL.1	-2.3973	3.03806e-05
flap-1	2.58363	1.54929e-06			anmt-3	-2.39625	0.000126341
C01F6.2	2.58338	8.03735e-05			F35D11.4	-2.39592	1.34239e-05
kin-18	2.58313	3.34622e-05			Y69E1A.1	-2.39289	1.33763e-05
R07E5.6	2.58293	0.000138878			mlt-9	-2.39225	0.0159679
Y54G11A.7	2.5817	2.99758e-06			egrh-2	-2.38966	0.00188276
T26A5.2	2.58029	1.06477e-05			stn-2	-2.38907	0.00406499
kvs-5	2.58018	0.0310494			F45E4.5	-2.38847	0.00501819
bre-5	2.57883	0.000648946			rpl-27	-2.38744	5.95476e-05
H08M01.1	2.57771	0.000298985			C26B9.3	-2.38504	0.00906979
F31F4.1	2.575	0.00973357			C34C12.7	-2.38497	1.43248e-05
sma-9	2.57486	6.09099e-06			C51E3.9	-2.38491	1.13727e-05
fbxa-196	2.57184	0.0121939			W02D9.7	-2.38464	8.09015e-05
F44G3.7	2.57133	0.00134801			lgc-26	-2.38463	0.0163695
Y53F4B.21	2.5709	0.0101212			pat-9	-2.38365	0.0154966
E02H4.6	2.57057	0.000171966			ptr-11	-2.38308	0.00170167
Y38C1AA.12	2.57055	0.000479733			ZK632.9	-2.3818	4.35826e-05
gst-30	2.56833	0.0218998			fbxa-108	-2.38127	0.000392235
F42G2.5	2.56673	0.0170806			mrpl-36	-2.38089	0.00026405
eat-16	2.56617	0.00144093			sax-1	-2.38087	1.37102e-05
gly-6	2.56349	1.35343e-05			mtl-2	-2.38037	0.000516116
pfas-1	2.56316	2.17851e-06			prdx-3	-2.37925	1.17111e-05
magu-2	2.56313	0.00764482			Y39A1A.3	-2.3774	3.0647e-05
nas-7	2.56167	0.00382406			zig-9	-2.37707	1.66776e-05
acd-5	2.56147	0.00783012			C23H5.15	-2.37705	0.00425792
pgap-1	2.55983	1.33084e-06			Y37E11B.5	-2.37639	7.20178e-05
fbxa-67	2.55881	0.00271703			fln-1	-2.37542	0.000443039
fem-3	2.55879	1.61689e-06			W03D8.9	-2.374	9.02322e-05
Y59A8B.21	2.55489	0.00039797			col-131	-2.37199	0.0290278
C06G4.4	2.55279	0.00361574			Y54E10A.6	-2.37187	0.000263139
F54C4.4	2.55238	0.00759179			ZK6.11	-2.37164	1.64258e-05
ddo-2	2.5516	6.95914e-05			C26F1.3	-2.37145	2.30282e-05
F42A8.1	2.55011	3.12581e-06			F17A9.4	-2.36938	3.0837e-05
ceh-41	2.54839	0.0112302			D1005.4	-2.36891	0.0499809
rpm-1	2.54795	0.000431118			clec-166	-2.36852	0.0020464
Y48C3A.14	2.54511	1.81854e-05			F42F12.4	-2.36702	0.000476044
C02D5.2	2.54265	0.0523719			glrx-10	-2.36538	8.15713e-05
stl-1	2.54197	2.75996e-06			nlp-80	-2.36431	0.00808327
ncbp-1	2.54099	2.38239e-05			T24C2.5	-2.36088	0.00417571
R07E3.4	2.53942	0.00218088			faah-6	-2.35974	0.008634
tra-3	2.53896	2.62968e-05			nspc-7	-2.35835	0.000644637
R102.4	2.53878	9.28795e-06			flp-34	-2.35745	0.00966164
F36D1.4	2.5387	0.00761299			gpx-5	-2.35621	4.24366e-06
lgc-43	2.53697	0.0231426			F10G2.1	-2.35524	2.4158e-05
sdc-3	2.53666	0.00026649			F36A4.5	-2.35497	0.0331412
tes-1	2.5348	0.00331896			C27F2.4	-2.35468	4.63339e-05
Y60A3A.21	2.53425	0.00205887			vha-2	-2.3539	5.99484e-05
C34F6.9	2.53371	0.00139445			Y47H9B.2	-2.35379	0.00140144
H32C10.1	2.52902	0.000233157			Y47H10A.4	-2.35006	0.00818749
C09B9.2	2.52891	3.04721e-05			Y69H2.3	-2.34943	0.000208506
ugt-29	2.52767	0.00291706			Y53F4B.23	-2.34937	0.00207703
C17H12.2	2.5276	3.9385e-06			C48B4.7	-2.34859	9.50178e-06
cdh-1	2.52627	0.00148439			oig-2	-2.34615	9.43676e-05
F14H3.3	2.52474	0.000364005			ZK1193.2	-2.34584	6.43131e-05
[truncated: 1,587 more rows]

## Sheet: HSF-1
Activated Genes	Fold change	p value			Repressed Genes	Fold change	p value
pgp-8	28.4174	1.48838e-05			T22F3.11	-107.021	0
hsp-16.1	22.4796	0			T07H8.11	-43.3164	0
argk-1	22.0724	4.44089e-16			C23G10.11	-34.901	0
ugt-19	21.6813	0			B0563.9	-28.0688	7.87879e-06
F44E5.4	19.4208	0			arrd-11	-22.5893	0
hsp-16.48	19.0665	0			Y47H10A.5	-22.3052	0
hsp-16.2	18.6587	2.22045e-16			C50F7.5	-21.9793	0
F44E5.5	18.1401	0			clec-82	-21.0186	0
hsp-16.49	17.9812	0			rab-11.2	-17.852	8.45928e-06
folt-2	15.2199	0			pqn-75	-17.8403	0
hsp-16.11	15.1261	6.26543e-12			F23D12.3	-14.954	6.7479e-06
Y94H6A.10	14.8744	0			clec-60	-14.6276	0
F19B2.5	13.9199	0			W02D7.11	-14.6052	4.0562e-07
hsp-70	12.9588	0			scl-5	-13.9418	1.1887e-06
cyp-14A4	11.9388	2.34485e-08			T09B9.3	-13.7532	0.000970493
hsp-16.41	11.8882	2.32037e-14			nlp-39	-13.6229	2.19487e-07
ugt-62	11.8181	0			scl-2	-13.5697	0
T16G1.6	11.3117	0.000206387			hpo-26	-13.4288	8.65554e-09
acdh-2	10.8696	1.84719e-12			vap-1	-13.4047	0
C09B8.4	10.2204	1.29978e-06			Y65B4BR.1	-13.306	1.64527e-06
Y48E1B.8	10.1656	1.11022e-16			K04A8.21	-13.1429	3.33067e-16
ZK228.4	10.1195	0			W02A2.9	-12.7905	0
acdh-1	9.97956	0			B0348.2	-12.5743	6.66134e-16
C35A11.4	9.40271	6.96276e-12			pals-5	-12.4425	1.38539e-07
C16A11.5	9.07955	3.28549e-09			nlp-57	-12.3679	0.00209605
F08G2.5	8.95633	7.18227e-08			F40G9.9	-12.246	0.0019175
fbxa-140	8.64056	4.21614e-06			T26H5.9	-12.2438	0
cyp-13A12	8.42333	1.02696e-05			T22F3.10	-12.2399	7.65218e-10
E02C12.6	8.22288	0.000907521			F35A5.2	-11.9574	2.3669e-09
fbxa-211	8.20869	8.19971e-08			Y57A10C.1	-11.5977	0.00246856
R03D7.2	8.01823	8.38476e-06			F40G9.18	-11.4903	0.00177495
B0244.10	7.78484	0.00038959			nlp-71	-11.4371	1.54432e-13
C42D4.2	7.7623	7.4928e-06			R03H10.11	-11.3973	1.24644e-05
F23D12.10	7.67767	0.00139255			tsp-3	-10.9338	0.00391406
F01G10.9	7.6649	0.000356881			zip-8	-10.7362	0.00227264
pho-13	7.65411	3.9723e-09			F21C10.10	-10.4479	0
Y57A10A.7	7.63829	7.81839e-05			F15D4.4	-10.0395	0.000704084
C40H1.2	7.53512	0.000205193			col-69	-10.0382	0.000622983
F58B4.5	7.4732	0			sodh-1	-10.0277	0
dpy-1	7.46119	0.0161883			C54F6.5	-10.005	2.8751e-09
nas-36	7.43997	0.000146011			F49H6.5	-9.95209	7.8631e-08
nhr-17	7.26376	0			dhs-15	-9.76098	4.24308e-05
gcsh-1	7.22408	1.22125e-15			fbxa-163	-9.69731	1.93903e-07
F43C1.7	7.11573	0.0131173			Y68A4A.13	-9.61705	2.22045e-16
ugt-1	7.09734	2.47738e-09			flp-13	-9.5452	3.96304e-06
Y105C5B.20	7.07267	1.41362e-05			cut-1	-9.51263	0.0014102
oac-32	7.00928	0.0164011			C39D10.2	-9.41372	4.13167e-09
Y46G5A.29	6.95384	0.00272116			Y51H4A.5	-9.27773	1.78549e-05
F14D2.8	6.88395	4.66459e-05			btb-8	-9.15844	7.45266e-09
daf-36	6.86343	1.44329e-15			thn-2	-9.01733	0
hrg-4	6.85328	0			fbxa-158	-8.63751	2.06149e-10
F55G11.7	6.8148	7.07817e-05			odr-10	-8.61525	8.49356e-08
DC2.5	6.63298	1.14453e-12			nlp-2	-8.52724	3.95239e-14
Y58A7A.5	6.6152	4.27071e-05			T08E11.1	-8.51587	1.49232e-06
abhd-3.2	6.58341	0			srg-48	-8.47662	0.0108713
cng-1	6.55904	0.0137495			M03B6.3	-8.47329	0.00145286
C41A3.2	6.40786	0.000348181			cfz-2	-8.4693	0.000130643
F21D5.3	6.39735	0			nlp-68	-8.46402	1.26327e-06
ugt-65	6.38034	5.71572e-08			H39E23.2	-8.45912	0.0179047
C03F11.4	6.33861	1.65282e-05			ilys-3	-8.45912	0.0180668
cdr-4	6.28056	0			ZC239.22	-8.34663	1.58597e-08
ugt-22	6.16398	0			Y73B6BL.12	-8.34266	0.0131302
T19C9.8	6.04283	1.656e-07			M02E1.4	-8.23743	0.00106604
M05D6.9	6.03113	0.00606744			K07C5.9	-8.14234	0.000242802
nhr-202	5.95488	7.80238e-05			Y46G5A.20	-8.1105	0
C45B11.2	5.92246	0.00723828			F42C5.3	-8.04479	2.4014e-08
K01G12.3	5.86458	0.00346204			far-7	-8.0045	0
M110.10	5.79136	0.000448704			Y6E2A.4	-7.96985	2.18653e-06
osm-1	5.78217	0.000169548			F41G3.10	-7.92322	0
F21C10.9	5.78059	1.11913e-09			E02A10.4	-7.9204	1.91206e-06
ugt-39	5.7453	4.78582e-05			T26H5.14	-7.82277	4.70668e-12
pcp-2	5.73911	0			nlp-42	-7.82032	0.000359479
C23H3.9	5.72564	0.00247823			sdz-21	-7.78554	0.00183815
R03E9.2	5.72059	0.0032951			ZK971.1	-7.78057	2.54366e-06
F58G6.9	5.7024	0			fbxa-164	-7.73508	4.40346e-06
sur-5	5.64815	0			flp-33	-7.72301	9.68636e-09
ugt-26	5.61537	4.53875e-09			pals-32	-7.72267	9.744e-09
T16H12.1	5.57953	0.000619861			ZK262.3	-7.72179	0.0169004
Y75B8A.28	5.5621	2.28351e-12			droe-4	-7.62721	3.73146e-13
ZK742.3	5.50393	4.31286e-09			arrd-1	-7.55301	7.29571e-08
aat-4	5.49812	3.25856e-08			dod-3	-7.50364	0
math-26	5.47913	3.7248e-13			clec-61	-7.49863	3.5802e-11
T23F2.2	5.42324	0.00180259			abf-5	-7.47573	4.63231e-06
T05E12.6	5.35488	0			asp-17	-7.40244	0
C49G7.7	5.30266	0.000125823			myo-1	-7.3306	0
R09E10.13	5.29312	0.00124492			pals-14	-7.30754	6.00746e-06
ugt-21	5.28748	6.89315e-12			R102.2	-7.30424	0
F01D5.3	5.2751	0.000331609			Y8A9A.2	-7.29039	3.28265e-06
cyp-33E2	5.21084	6.23025e-09			eol-1	-7.23767	2.5091e-14
T16G12.1	5.20379	0			fbxb-103	-7.23727	4.22202e-05
ugt-2	5.14907	3.91909e-14			T23E7.6	-7.23529	3.03108e-05
C46F2.1	5.14034	2.34699e-07			try-9	-7.18683	1.77967e-05
Y53G8AL.1	5.1344	0.03823			fil-1	-7.16182	5.05689e-07
ugt-28	5.08137	9.79772e-13			ZK970.7	-7.14137	1.21236e-13
B0205.13	5.0792	1.11022e-16			myo-2	-7.13259	0
rpa-4	5.00805	2.439e-06			clec-15	-7.08117	1.70308e-13
C53D6.6	4.91648	3.73607e-08			acs-2	-7.07498	0
parg-2	4.90352	0.0246756			lys-3	-7.05997	3.14429e-08
F41C3.11	4.84462	1.12838e-05			T26E3.5	-7.0469	0.00168704
W07A12.8	4.83539	0.00196688			oac-29	-6.99763	3.48155e-05
ncx-6	4.80277	1.19521e-08			fbxc-21	-6.96812	0.0255542
C45E5.1	4.77343	1.13578e-08			F01D5.7	-6.92864	7.70526e-06
C25F9.4	4.76958	2.40785e-05			F36D1.7	-6.92464	3.33067e-16
T09A5.4	4.73602	0.000633108			F40H7.12	-6.85555	0.000794224
cest-1	4.72575	5.3797e-09			cht-1	-6.733	0
W04A4.6	4.71469	0.000241057			F08D12.3	-6.67647	8.64864e-14
C49A9.6	4.71437	6.82381e-11			F14H12.3	-6.67585	1.26929e-10
vars-1	4.66304	1.05693e-13			M03D4.3	-6.63924	7.23406e-05
C44B7.11	4.6578	7.30949e-12			Y71G12B.26	-6.62405	4.68278e-08
T16H12.2	4.64673	0.0026991			C08F1.10	-6.59957	0.000175511
gst-24	4.63494	0.00236635			T14G8.4	-6.59426	0.000342073
lpd-2	4.62834	0			rpl-37	-6.57051	0.00762155
ugt-48	4.62527	3.54372e-12			clec-86	-6.54389	1.11022e-16
cyp-33C8	4.60017	2.22045e-16			srr-2	-6.53332	0.000970435
C16C4.18	4.58612	0.0200048			nlp-14	-6.50499	1.15463e-14
C15B12.8	4.51219	1.09353e-05			math-38	-6.4993	4.68024e-08
ttr-40	4.5119	1.40006e-05			msrp-7	-6.49402	3.57159e-05
spr-1	4.51072	2.10942e-15			tbx-11	-6.48649	5.13829e-07
rig-6	4.50938	3.46149e-06			fbxb-95	-6.47104	0.0027837
pud-4	4.50629	0.00776383			skr-9	-6.45887	5.71199e-12
set-6	4.49488	6.26894e-06			nlp-51	-6.42873	9.2757e-08
C49A9.5	4.49438	4.36787e-06			C47D2.1	-6.41928	0.000126361
cyp-13A2	4.47929	0.0108232			ntc-1	-6.41072	0.00031312
R08F11.4	4.47897	0.000494959			fbxa-30	-6.39822	2.39533e-07
C52A10.3	4.47778	0.0108418			Y38H8A.1	-6.38684	0.00945283
math-45	4.47311	6.50862e-07			hil-3	-6.35985	2.71461e-12
uvs-1	4.46833	6.76701e-10			ham-1	-6.35797	1.74362e-07
R05D3.12	4.46023	1.04842e-10			Y41D4B.17	-6.33153	3.70888e-08
W03F8.3	4.45784	1.3578e-13			C49G7.3	-6.30728	0
K07F5.14	4.43342	3.33067e-16			M04G7.1	-6.30146	3.8034e-08
F22F7.8	4.42631	0.000425205			F46A8.7	-6.29326	0.000760807
Y69A2AR.50	4.41547	0.0153076			E02H4.4	-6.25218	1.55826e-06
lact-1	4.41041	5.26778e-06			Y43F8B.15	-6.21687	0.0321369
C01H6.4	4.39947	7.60359e-10			fbxb-74	-6.21471	0.00188381
spd-3	4.38358	1.19932e-09			daf-28	-6.21259	0.00173529
eri-7	4.37645	4.02045e-11			phat-2	-6.20904	0.00025395
ugt-47	4.376	0			Y77E11A.14	-6.20635	1.9646e-07
tba-9	4.37588	5.47694e-05			C54D2.2	-6.15676	5.43419e-05
mpst-7	4.36037	0.000348432			fbxb-54	-6.1524	4.5409e-05
Y54G2A.50	4.3576	0.000818405			H39E23.3	-6.13494	0.000140992
dnj-10	4.35169	4.44089e-16			F57G8.7	-6.11321	1.25079e-09
F26G1.11	4.33557	0.0143562			thn-1	-6.09869	1.0016e-09
F55A3.2	4.32248	8.12265e-10			tsp-2	-6.09194	1.11022e-16
F42A8.1	4.30437	0			Y82E9BR.17	-6.07886	0.00395766
K10C2.7	4.28159	9.00148e-06			fbxb-66	-6.07886	0.00402896
T09F3.4	4.27821	8.2601e-08			nas-10	-6.07522	0.0511094
syx-16	4.27762	1.16573e-14			C44B11.4	-6.05655	4.5666e-11
kin-15	4.27687	1.02728e-07			clec-266	-6.05137	4.93938e-13
F54C1.1	4.23744	2.20003e-05			F11C7.2	-5.99832	2.0742e-07
K09F6.9	4.2261	0.0339204			dod-20	-5.97758	0.00240853
ver-4	4.22054	0.000421912			ins-28	-5.95134	0.00086201
frpr-13	4.21896	0.0303003			Y38E10A.9	-5.92027	5.45529e-07
pcyt-1	4.21295	0			cex-1	-5.92006	0
F40A3.7	4.20668	0.0173594			Y4C6B.4	-5.90494	3.49934e-05
F08F8.4	4.18478	1.11022e-16			K11D12.6	-5.86515	0.0178464
acox-1.4	4.16989	1.65079e-12			Y25C1A.6	-5.83761	7.98433e-09
K09D9.1	4.16127	9.80403e-05			best-1	-5.81411	0
mocs-1	4.14708	0.00032376			flp-3	-5.79298	2.40807e-13
R11A8.1	4.13029	4.60411e-08			B0554.5	-5.77157	4.06103e-08
T01G5.7	4.12012	8.44168e-07			Y110A2AL.9	-5.76785	0.000234095
Y37H2A.7	4.11395	0.0118216			flp-2	-5.6981	5.59532e-10
R10D12.13	4.11209	2.02142e-10			C08F1.6	-5.69091	2.01394e-05
amx-3	4.1115	6.7758e-06			flp-11	-5.68854	1.28564e-13
Y44F5A.1	4.10308	1.53322e-13			dod-6	-5.67574	8.64864e-14
K11G9.3	4.09789	0.00658591			dpy-14	-5.67533	0.00312402
R10D12.8	4.09408	4.52822e-06			clec-5	-5.64605	0
C29F3.7	4.09363	0			Y54G2A.10	-5.64422	0
F58G6.3	4.09	1.32684e-11			phat-4	-5.63535	1.11022e-16
mans-1	4.08933	5.40679e-14			zig-3	-5.61333	0.00270459
Y54G11A.14	4.08136	0.049155			F15E6.3	-5.59726	2.66454e-15
F41F3.1	4.08091	0.006351			his-24	-5.56674	0
aman-1	4.07469	0.000509084			pqn-94	-5.54714	6.43929e-15
C49G7.10	4.06646	7.28033e-08			F46C5.1	-5.53761	1.19454e-08
F58G6.7	4.05179	1.11022e-16			nspc-15	-5.53533	0.00254634
coa-7	4.05171	1.05471e-14			F15A4.5	-5.52437	4.03713e-06
C14B1.8	4.04289	5.81535e-13			R08F11.7	-5.51507	8.54265e-05
F56D1.1	4.0397	0			Y41D4B.15	-5.50951	0.000687276
W02H3.1	4.03422	6.28506e-06			sdz-16	-5.46381	0.0545296
haf-6	4.02329	0.000270484			C25B8.8	-5.46313	0.0471636
Y40C5A.4	4.01318	1.51089e-09			Y6B3B.7	-5.46313	0.0473912
H20E11.3	4.00357	1.51145e-07			Y116A8C.20	-5.46313	0.0474015
Y50D4B.4	4.00245	3.44169e-15			R07A4.4	-5.46245	0.0458486
frpr-5	3.99467	0.00585614			T10D4.15	-5.46245	0.0458665
avr-14	3.99249	0.00589715			F34D6.1	-5.42853	0.00124196
B0001.2	3.98981	2.22045e-16			K07D4.9	-5.41857	1.64035e-10
aman-3	3.98268	4.06438e-06			col-95	-5.40168	0
T05H4.15	3.96012	0.000510434			nlp-8	-5.38716	4.28191e-12
rtcb-1	3.95981	1.3531e-11			F41E7.7	-5.37999	8.73791e-07
Y57A10A.3	3.95752	9.04923e-07			vet-6	-5.35919	1.61579e-10
gba-4	3.95673	0			rpl-25.1	-5.34723	0
F21D5.5	3.95166	6.34093e-12			K02A6.2	-5.34486	0.0226045
pigg-1	3.94948	2.10248e-07			fbxb-42	-5.3442	0.0236342
ntp-1	3.94622	2.80664e-13			T19D7.5	-5.34353	0.028192
mttu-1	3.94208	6.03889e-07			lin-48	-5.34237	0.02954
T18D3.9	3.9357	0.00304224			Y9C2UA.1	-5.3291	1.11022e-16
F59A3.7	3.92195	0.0225354			Y105C5A.13	-5.32415	9.99201e-15
ncx-7	3.91009	1.18306e-10			C03G6.17	-5.32223	6.45519e-08
ZK945.4	3.90833	0.000407666			ZK354.9	-5.31905	0.016277
T05E7.1	3.899	1.40638e-07			dsl-2	-5.30362	8.64985e-10
elo-6	3.89772	0			msp-63	-5.28985	0
K07B1.7	3.89497	2.21404e-06			T08A9.13	-5.2797	0.014477
R08B4.3	3.89175	7.50822e-06			thn-5	-5.27296	8.06907e-05
F10C2.5	3.89027	1.43566e-09			fmo-2	-5.25744	0
F59D12.5	3.88264	0.000111418			Y32G9A.5	-5.24163	0.00632617
C32D5.6	3.86309	3.67262e-06			Y73C8C.3	-5.24049	0.008946
nhr-152	3.86257	0.0479968			Y45F10D.6	-5.2289	2.57241e-10
F21F8.5	3.86235	0.00150516			F08B12.4	-5.22776	0
T26C5.2	3.86078	0.0458023			Y41C4A.6	-5.21624	0.00300322
C01B10.9	3.85571	4.10783e-15			C18A11.2	-5.20066	0.00173776
cof-2	3.85242	0.00625096			W08E12.8	-5.19904	0.00185811
C09B8.5	3.84393	0.00104995			grl-22	-5.1984	0.00164626
F14D2.14	3.84167	0.00367676			T05D4.2	-5.19769	2.18951e-06
W02B12.4	3.83439	0.000405285			M162.5	-5.19451	3.49953e-12
pole-4	3.83094	5.32709e-11			lipl-3	-5.17273	0.000176947
Y71H2B.11	3.81118	8.88064e-07			T19E7.6	-5.17054	0
Y55F3C.9	3.80905	0.0034976			col-72	-5.16623	0.0439209
aars-1	3.80687	1.65373e-08			Y87G2A.19	-5.14192	0.000125723
math-3	3.7946	6.40858e-07			sdz-25	-5.1331	2.29517e-05
acd-3	3.78167	0.00273494			T23B3.6	-5.11906	0.000693462
rev-1	3.78041	4.37156e-09			egl-21	-5.11479	0
T22D1.11	3.76131	0.00201752			flp-8	-5.08543	3.60934e-13
F14H3.4	3.757	1.04995e-07			cpr-1	-5.07227	0
drd-10	3.74797	2.2887e-10			clec-13	-5.0638	4.21716e-10
ZK353.3	3.74583	0.00685781			Y1A5A.1	-5.06086	0
pals-20	3.74042	0.0154485			gpx-3	-5.03782	1.52356e-05
K07A1.10	3.73358	2.22045e-16			nlp-34	-5.03514	2.46994e-06
E02C12.8	3.73286	0.00844383			Y22D7AL.15	-5.02802	0
F59E12.6	3.73185	5.11071e-08			alh-5	-5.02463	0
ppat-1	3.72857	6.24094e-10			marg-1	-5.00374	1.21972e-11
mua-3	3.72739	2.65121e-13			sbt-1	-4.99394	0
bath-34	3.71823	0.0106549			W02C12.2	-4.99372	5.63568e-07
ZK792.5	3.71486	2.14562e-12			C06E4.3	-4.96087	0.000746483
dhs-25	3.7111	9.99201e-16			lys-7	-4.95736	0
F56D5.3	3.70976	0.0100856			nlp-17	-4.95024	0
F01F1.11	3.68693	0			ins-17	-4.94892	1.74971e-13
C45G3.3	3.67636	1.45606e-07			pqn-25	-4.93051	1.71353e-06
T01H8.2	3.67428	2.5031e-08			Y39B6A.29	-4.92699	3.61951e-05
coa-1	3.67257	1.13474e-06			sdz-35	-4.92059	0.0104919
lact-4	3.66731	1.07943e-10			skr-8	-4.9197	2.64253e-09
rfs-1	3.66372	0.00133871			tth-1	-4.91849	0
T19B10.5	3.6621	8.97431e-05			T24F1.4	-4.91831	0.0123495
bre-5	3.65574	3.14643e-09			F58B4.3	-4.90778	0.000135072
klu-2	3.64833	2.30184e-05			Y43B11AL.1	-4.89696	0.00882345
lars-2	3.64701	3.86875e-09			nspc-13	-4.89695	0
dnj-22	3.6466	2.10942e-15			fbxb-20	-4.88323	0.0169311
spp-23	3.6455	2.06592e-07			B0393.4	-4.8574	9.14521e-09
Y106G6D.5	3.64501	1.58825e-09			col-84	-4.85225	0.000764301
F33E2.4	3.64462	0.0293795			slc-36.5	-4.83598	6.60576e-07
prmt-7	3.64296	5.46008e-13			M04D8.7	-4.83126	8.75407e-07
pges-2	3.64295	1.11022e-16			F56F11.1	-4.82378	0.0394871
ZK858.5	3.64181	1.88669e-10			ceh-43	-4.80057	9.09771e-05
F54H5.2	3.64156	6.20306e-06			Y77E11A.23	-4.78007	0.0155134
C06E1.11	3.6233	0.0211516			ZC21.3	-4.75802	2.22546e-10
prpf-4	3.61333	3.20854e-14			sdz-26	-4.72637	0.00481281
rbd-1	3.61324	9.51803e-11			F13C5.5	-4.72065	6.87469e-10
cst-1	3.60351	6.86214e-09			nspc-19	-4.71225	0
fem-3	3.59315	3.88689e-13			nlp-3	-4.71186	4.74985e-09
M03B6.1	3.59182	0.00371465			coel-1	-4.70679	0
ugt-53	3.58746	0.00148401			M01B2.13	-4.69562	0.00013668
B0361.3	3.58319	9.68448e-13			F53A9.8	-4.67662	0
F58B3.4	3.58002	1.4766e-14			D2096.9	-4.66857	0.000665992
Y57A10A.1	3.57842	0.000143808			nlp-18	-4.64342	6.67505e-05
amt-4	3.55774	9.4158e-13			T22F3.8	-4.63852	0.000271544
H03E18.1	3.54768	0.0154651			ghi-1	-4.63669	4.93573e-07
C31H2.4	3.54703	9.35834e-07			nspc-17	-4.62693	0
F43H9.4	3.54466	8.20095e-09			tbx-37	-4.62328	0.0012849
R144.11	3.53526	2.87247e-09			icl-1	-4.62303	0
C49A9.4	3.52404	1.18111e-06			nspc-16	-4.60332	1.44196e-10
elf-1	3.52237	0.0159714			kcnl-3	-4.59652	0.0115343
Y32H12A.8	3.52208	2.55489e-11			C02F4.4	-4.58685	0.00109945
F17C11.12	3.51889	3.55543e-09			ser-2	-4.58386	0.0283319
madf-4	3.51751	0.0143942			pudl-2	-4.58386	0.028376
unc-23	3.51381	4.44089e-16			col-2	-4.56757	9.10573e-05
cyp-33E3	3.51028	0.0264642			R11.4	-4.56652	0.00256332
C01G5.9	3.50896	0.0384296			vab-3	-4.56539	0.00277394
F18C12.3	3.50486	8.44402e-11			rpl-11.2	-4.56507	0
acy-4	3.50004	9.81735e-05			pes-2.1	-4.55854	3.33067e-16
C53B4.3	3.48947	8.04113e-09			mtl-1	-4.54484	4.71375e-08
chaf-1	3.48781	2.09172e-11			flp-5	-4.53946	2.68896e-13
ptr-14	3.4875	4.25606e-06			cki-1	-4.51338	5.98707e-09
C44C10.3	3.48385	0.00165613			nlp-49	-4.51301	3.5034e-09
lyst-1	3.48005	0.000370638			flp-21	-4.5102	0.000125546
R07H5.11	3.47705	0.00332732			glt-5	-4.50068	2.52021e-14
pign-1	3.47273	3.62438e-09			oac-53	-4.50008	0.00165181
bath-25	3.4723	0.0139761			C02B8.3	-4.49884	0.00146502
F17C11.13	3.47133	6.21181e-05			hil-1	-4.49789	0
cpt-5	3.46873	1.13481e-06			flp-24	-4.49466	2.11453e-12
C14B4.2	3.46597	1.91991e-05			F20A1.10	-4.48775	0
polk-1	3.45739	2.0195e-13			W02D7.8	-4.4874	0.00142534
spo-11	3.44983	3.40283e-13			F49C5.11	-4.48658	0.0223247
ptps-1	3.43929	4.306e-08			H12I13.1	-4.48547	0.0249168
F11C3.1	3.43869	0.0106029			clc-4	-4.48449	0.0197863
C03B1.7	3.43778	6.04164e-05			fbxb-71	-4.48449	0.0197983
nhr-176	3.4364	0.000383914			Y75B8A.44	-4.48338	0.0255924
R03G8.3	3.42866	8.97259e-05			fbxb-96	-4.48296	0.0256007
C17C3.1	3.42691	1.99085e-12			F27B10.1	-4.44821	0.00109935
T11G6.4	3.42177	2.20762e-06			rpl-18	-4.43206	0
F43G9.21	3.42085	0.018214			C35B1.7	-4.42892	0.000516684
mppe-1	3.42045	2.34386e-05			lgc-22	-4.41055	0
F55H12.3	3.41093	1.4246e-07			F22E5.6	-4.40426	0.0106472
ttll-15	3.41068	0.000422055			ubc-8	-4.40203	0
D1014.13	3.40576	0.000777752			fbxa-185	-4.40167	0.0118373
gtl-2	3.40475	0.000636124			lipl-1	-4.39708	1.66089e-13
F25H2.7	3.40454	9.96508e-06			F10D7.3	-4.39595	4.48863e-13
pho-1	3.40366	4.996e-15			phat-3	-4.3935	5.18728e-06
F45E1.4	3.40349	1.80522e-13			unc-54	-4.3934	0
Y82E9BL.18	3.39976	0.0251593			nlp-61	-4.38103	2.35368e-06
twk-12	3.39904	0.0255133			Y45F10D.2	-4.36466	0.0360259
C04E12.5	3.39633	0.0310851			Y69H2.10	-4.35468	8.83737e-09
ugt-17	3.39604	4.52272e-12			gsto-3	-4.3534	1.11022e-16
zgpa-1	3.39599	2.72031e-07			flp-18	-4.35139	3.40838e-14
ift-43	3.39273	9.25423e-05			nlp-79	-4.33149	1.39371e-05
pgp-2	3.38935	1.41141e-09			dph-3	-4.32722	5.55112e-16
mogs-1	3.38106	2.22045e-16			F22F4.9	-4.31927	0.000837918
cnnm-4	3.37889	1.2866e-06			peb-1	-4.31703	0.000708454
cyp-25A2	3.37614	1.36002e-13			tba-5	-4.31598	0.041622
nhr-273	3.37108	0.0463002			pho-6	-4.3069	1.18648e-05
T14B4.3	3.36952	4.72533e-12			T05C12.8	-4.27768	0.0180334
fbxa-74	3.35705	3.0303e-05			C36B1.6	-4.27634	2.95319e-14
F01G10.10	3.35271	0.0196287			F46G11.4	-4.27609	0.0192147
calm-1	3.34927	0.00046288			C34E7.3	-4.27516	0.0166222
trul-1	3.34837	2.41833e-07			F36H9.2	-4.2741	0.0226083
polq-1	3.34448	2.72073e-08			C35D6.4	-4.27278	0.0255387
tmem-135	3.33526	6.84502e-09			C18G1.6	-4.26041	0.0210323
clec-57	3.33177	1.68706e-06			str-124	-4.25842	0.0042075
F54B3.1	3.32891	3.78194e-11			C42D8.1	-4.25732	0
nmrk-1	3.3289	2.04176e-11			nlp-55	-4.25597	9.65704e-07
C23H3.5	3.32779	1.7808e-13			btb-11	-4.25274	0.000848749
smgl-1	3.32693	2.04758e-11			clec-76	-4.25196	2.51791e-08
B0285.3	3.32612	3.12386e-05			ZC449.4	-4.23981	2.5142e-05
atl-1	3.32331	1.17213e-08			flp-22	-4.23567	0
F55F8.2	3.32194	9.81437e-14			D2023.3	-4.22476	0.0138246
F35E12.9	3.32157	9.15759e-06			abhd-14	-4.2209	5.14431e-11
glr-6	3.32021	0.00653724			F25A2.1	-4.20705	0.00966562
trt-1	3.31857	2.6631e-11			F41B4.2	-4.20526	1.6039e-09
Y66C5A.1	3.31238	0.0106836			M01A8.1	-4.2011	1.16542e-08
rrf-3	3.31082	1.18524e-06			pudl-1	-4.18761	0.00196462
twk-28	3.31016	0.0100548			T09B4.6	-4.18697	1.47332e-05
stc-1	3.3053	5.21805e-14			his-55	-4.17588	0.0036277
vrp-1	3.30369	5.30687e-14			bath-47	-4.17454	7.10543e-15
nhr-12	3.30154	2.4017e-07			F21C10.11	-4.16202	0
C30G12.6	3.29895	1.37375e-09			his-12	-4.12557	0.00116271
C09E7.7	3.29717	1.24164e-08			his-13	-4.12318	4.07471e-06
pole-2	3.29348	7.15472e-12			C14C6.2	-4.10447	1.11022e-16
C49C8.3	3.29212	3.35369e-05			asm-3	-4.1018	2.78181e-05
acs-1	3.29096	2.22045e-16			Y57E12B.10	-4.08807	0.044134
ZC376.6	3.28669	2.89994e-09			fbxb-10	-4.08655	0.0427113
ooc-5	3.28401	2.11275e-13			Y71A12B.2	-4.08655	0.0428459
ugt-41	3.28175	6.75067e-07			nspe-6	-4.08617	0.0392513
F09B9.5	3.27663	0.0152241			asns-2	-4.07552	0
T10G3.3	3.26895	1.31029e-07			F07C4.12	-4.07444	0.00487874
C44B7.12	3.26689	3.39728e-14			Y39G10AL.1	-4.06938	0.00052511
smc-5	3.26499	4.2466e-13			C38D4.7	-4.06628	0.0037348
bpl-1	3.26195	4.64962e-10			glc-1	-4.05206	5.16907e-10
T05B11.4	3.26168	8.74978e-12			scl-3	-4.04554	1.30096e-07
rbmx-2	3.25815	1.5404e-09			C04A11.1	-4.04479	0.00135937
ceh-93	3.25588	1.99362e-06			C34H4.2	-4.04211	0
R07E5.1	3.25124	8.33341e-08			T02B11.4	-4.04075	4.23797e-07
C52D10.3	3.24883	5.95922e-08			W03F11.5	-4.03864	0.000116586
blmp-1	3.24526	3.22869e-05			K10D11.2	-4.03106	9.48436e-09
F28B3.5	3.24285	1.02474e-13			C04A11.5	-4.02993	0.0093522
ZK856.5	3.24037	9.1813e-06			asp-16	-4.02884	4.28208e-05
papl-1	3.23828	2.63341e-10			cnc-4	-4.02367	0.000545027
nhr-114	3.23572	2.82095e-09			F28F9.3	-4.01038	0.000827841
ugt-16	3.23236	7.90473e-08			valv-1	-3.99161	1.76592e-12
rabs-5	3.23042	4.69476e-08			srw-86	-3.98496	0.000997593
K09A11.1	3.22791	0.00134055			cav-1	-3.97813	0
C34B2.9	3.22764	0.0547353			T27C4.1	-3.97417	4.44089e-16
nhr-47	3.22125	4.95861e-05			flp-7	-3.96917	4.2526e-12
fbxa-84	3.22014	0.0048132			W02B12.13	-3.96845	1.53507e-05
F48E8.2	3.21975	8.5317e-11			col-33	-3.96815	0.00753359
EEED8.13	3.21841	0.000884864			ZK863.8	-3.95535	1.10821e-05
numr-2	3.21625	0.00266978			ref-2	-3.95425	0.0307155
numr-1	3.21447	0.00331446			F46C5.4	-3.95376	0.0249382
mfap-1	3.21446	6.2732e-12			hot-5	-3.95375	0.000423646
xpg-1	3.21296	1.6425e-07			F34H10.2	-3.95327	0.0223283
dnj-18	3.21153	4.17292e-09			Y71A12B.3	-3.95278	0.02272
jmjd-4	3.21044	0.00344813			T26H5.10	-3.95241	0.00228148
T05C3.6	3.20829	7.04772e-09			msp-74	-3.95164	0.000846061
Y39A1C.1	3.20384	0.0100435			npr-29	-3.94511	0.0128524
C44B7.7	3.20268	1.58894e-06			F15A4.6	-3.94294	5.17461e-09
Y54G2A.36	3.20234	0.00024644			rpl-7A	-3.93766	0
T22B7.4	3.20054	0.0185594			flp-16	-3.93254	2.8047e-11
sptl-3	3.19843	4.13003e-14			fbxa-115	-3.92311	2.01099e-06
aph-2	3.19532	2.57695e-11			msp-142	-3.91929	4.44089e-16
Y45G12C.1	3.19342	0.00414573			T02B11.3	-3.91727	0
F37H8.2	3.19318	0.00253763			rpl-5	-3.90802	0
ugt-29	3.18337	2.13064e-05			C32F10.4	-3.90731	0
cdh-1	3.18076	6.87404e-05			nspc-9	-3.90609	3.88578e-15
C42D4.18	3.1796	0.00686744			B0546.4	-3.90569	1.11022e-15
ccdc-55	3.17718	3.12006e-12			T21D12.14	-3.89753	1.56823e-06
F38B6.4	3.17554	6.16318e-12			rpl-2	-3.89199	0
ZK546.5	3.17464	2.742e-08			lag-2	-3.89071	0.00523877
F39H12.1	3.17387	0.000309298			col-89	-3.88461	1.27872e-05
Y23H5B.8	3.17246	0.0424401			daf-7	-3.87016	0.00201721
R07E3.7	3.16987	0.020929			C30F2.3	-3.86674	6.28016e-05
C05G5.3	3.16475	0.0020099			flp-12	-3.86538	6.50514e-11
nrf-6	3.16412	2.74225e-14			nspc-10	-3.86412	1.11022e-16
hrde-4	3.15453	1.58114e-10			nlp-76	-3.86353	0.0200785
cdc-7	3.15243	8.26006e-14			rps-5	-3.86269	0
F33D4.6	3.14566	0.00162659			rps-13	-3.8623	0
ced-11	3.14488	0.00542787			nspb-8	-3.8603	0.0222739
cyp-35A3	3.13916	0.0295893			cpg-7	-3.85615	1.44329e-15
F57B1.9	3.13732	0.00258153			flp-25	-3.83996	4.23672e-05
F02H6.3	3.13719	6.9803e-07			rpl-35	-3.83174	0
Y17G9B.4	3.13245	0.00229336			F53A9.1	-3.82846	1.33227e-15
oxy-4	3.13205	1.16756e-07			Y37H2A.14	-3.82779	1.56116e-11
F59A6.5	3.13049	2.27426e-08			Y56A3A.33	-3.82222	1.81655e-07
tmc-2	3.11646	0.00322155			btb-10	-3.80684	5.35995e-05
F28C1.1	3.11641	4.48423e-08			got-2.2	-3.80581	0
C17H12.2	3.11228	3.35409e-12			nlp-35	-3.8023	0.00494149
cyn-16	3.10985	1.46142e-07			F57B9.3	-3.8008	0.000352944
fbxa-72	3.09418	5.25655e-05			M04B2.6	-3.79927	1.9357e-05
F41H10.4	3.09117	3.23315e-09			clec-70	-3.79608	0.0136366
F52H2.3	3.09116	0.0158034			odd-2	-3.79398	1.55992e-06
F25B4.7	3.09018	6.69265e-12			K11H12.6	-3.79366	0.00868061
F20G4.2	3.08537	0.000179559			C25F9.11	-3.78518	6.30358e-06
tbcd-1	3.07689	1.39353e-11			ora-1	-3.78368	0.000175348
pcaf-1	3.0768	4.47945e-09			Y57G11C.38	-3.78118	3.44961e-07
ufbp-1	3.07665	1.48993e-09			F59A7.5	-3.77999	5.7137e-06
F32H5.1	3.07285	3.37619e-13			pals-39	-3.77395	2.47966e-09
pmp-5	3.07013	1.39222e-13			rpl-9	-3.77317	0
F20D12.2	3.06886	1.50258e-10			his-43	-3.77167	0.00446475
nhr-105	3.06671	6.75269e-08			F59F4.2	-3.76817	3.34954e-13
T10E9.14	3.06454	1.65704e-05			clec-172	-3.75624	6.5024e-05
R08E5.3	3.06236	1.8309e-11			flp-28	-3.75553	1.44329e-14
F52G2.3	3.06052	6.5797e-05			clik-2	-3.75342	5.77316e-15
C05B5.5	3.05946	0.054389			xbx-5	-3.75284	7.31552e-07
C16C10.8	3.05687	1.30622e-10			M60.4	-3.74566	0
stl-1	3.05536	3.78586e-14			F49C12.6	-3.74444	2.87437e-13
drl-1	3.0542	1.78158e-05			K09C6.9	-3.73997	1.66648e-08
pks-1	3.05269	0.0107437			F38E9.6	-3.73416	0.000887258
slc-17.3	3.04123	0.00309837			Y53H1B.2	-3.73072	0
H04D03.3	3.0395	0.000126537			nlp-81	-3.71838	0.000801413
rev-3	3.03374	8.27784e-05			his-65	-3.71551	0.000531313
Y53C12A.6	3.03302	0.0229113			C43F9.7	-3.71127	0.0100759
nhr-16	3.03189	0.0290988			egl-3	-3.71016	0
cdk-8	3.03088	2.4655e-09			fbxb-119	-3.70703	0.00835929
dnj-2	3.02941	1.84739e-10			Y71A12B.11	-3.70531	9.97892e-05
C09E7.8	3.02559	2.44684e-05			F09F7.6	-3.70511	8.04445e-11
D1054.1	3.02402	1.48267e-08			F58G11.4	-3.70251	0.00145136
F54F7.2	3.02333	9.88737e-07			col-140	-3.68923	0
F35H12.5	3.01941	3.64443e-05			aptf-4	-3.68791	5.79185e-05
Y17G9B.8	3.01535	0.00319919			rpl-20	-3.68433	0
T05H10.8	3.01393	0.0144941			col-169	-3.68287	2.94209e-14
pxn-1	3.00557	4.13779e-08			F55D12.1	-3.67957	6.41387e-05
damt-1	3.00333	1.41806e-07			rack-1	-3.67891	0
ugt-44	3.0025	4.45227e-11			nlp-11	-3.67787	4.20297e-10
F55H2.7	2.99836	1.05538e-12			nlp-30	-3.67726	0.00804095
T10E9.8	2.99512	0.00593958			M03C11.1	-3.67567	0.00562573
ech-1.1	2.99327	0.00310663			F40F8.4	-3.67407	1.11022e-15
sptl-2	2.99251	3.28959e-13			C27B7.9	-3.66344	0
fut-8	2.99005	2.47727e-05			rpl-4	-3.66177	0
mrps-31	2.9825	7.98105e-09			C07E3.3	-3.65808	7.87148e-14
C49H3.4	2.98193	2.20095e-06			rps-27	-3.65142	0
fecl-1	2.97955	4.44533e-13			col-36	-3.64295	0.00600933
F13D2.1	2.97896	0.00109785			C44C1.6	-3.64038	0.000374412
idi-1	2.97819	3.92603e-09			F56H9.2	-3.63546	9.99201e-16
R11D1.1	2.97726	4.69186e-07			C50C3.19	-3.63126	0.0403152
pash-1	2.97333	9.63303e-10			clec-167	-3.62991	0.0321516
apn-1	2.97314	3.13161e-10			Y46B2A.3	-3.62912	0.0372726
mtk-1	2.9707	7.03743e-08			C33C12.12	-3.62912	0.0373715
fncm-1	2.97005	1.7779e-07			mod-5	-3.62877	0.00330902
rbm-34	2.96972	1.944e-13			F59B8.1	-3.62867	0.0379764
Y41D4B.11	2.96502	2.13171e-09			asah-1	-3.62757	0
vps-53	2.96497	4.82602e-08			F41G4.7	-3.62753	0.00362782
best-7	2.96475	7.88939e-06			rps-0	-3.62462	0
eri-6	2.96406	9.36386e-05			D2092.8	-3.62003	0.000586853
let-391	2.96219	5.81879e-10			Y9C12A.1	-3.61988	8.25427e-07
R06C7.2	2.96163	0.000175713			T07G12.5	-3.61502	0.00516714
T10C6.7	2.96028	3.22954e-05			cyp-37B1	-3.61213	1.64127e-07
sir-2.1	2.95828	6.86284e-12			dpy-9	-3.60918	0.000296516
F08F3.4	2.95559	3.55427e-12			ZK813.1	-3.60884	0
mrpl-24	2.95499	1.00797e-09			hacd-1	-3.6046	0
cku-80	2.9549	9.32321e-12			snet-1	-3.6009	2.92024e-05
fbxa-190	2.95482	0.00387064			flp-26	-3.60002	2.31687e-05
Y9D1A.1	2.95379	0.0160651			C08G5.7	-3.59889	0.000314132
F27D4.4	2.95317	1.84452e-12			C54C6.5	-3.59638	0.00287087
C26E6.12	2.95235	3.23785e-11			tsp-6	-3.59565	6.56646e-07
T02G5.3	2.95163	0.0101488			R07B1.9	-3.59208	0.0288914
Y53C12A.11	2.95064	0.000641697			ifc-1	-3.59143	0
perm-5	2.95018	3.33844e-12			tbx-38	-3.57091	0.00125657
C50B6.9	2.94998	0.0418408			rpl-15	-3.56633	0
Y26E6A.2	2.94959	0.0185935			Y15E3A.5	-3.56558	1.25615e-06
Y51H7C.8	2.94922	0.0257814			F11D11.3	-3.56405	1.31398e-06
D1081.10	2.94899	0.0463134			F36H2.4	-3.56303	0.0218325
ugt-12	2.94876	6.6025e-13			rpl-33	-3.56158	3.21965e-15
F56H1.3	2.94832	0.0329646			his-4	-3.56104	0.0233292
C01H6.8	2.94798	0.000688788			ZC116.1	-3.55902	1.48585e-06
otub-3	2.94772	9.31588e-13			K05F6.4	-3.54578	0.00148546
cal-4	2.94763	0.0464123			msp-81	-3.54524	5.67724e-12
pxn-2	2.94588	0.000370521			nlp-15	-3.54445	4.35151e-11
R07E5.4	2.94302	2.42188e-06			F47B8.2	-3.54407	1.39925e-11
slc-25A32	2.93585	7.66635e-08			flp-14	-3.54314	3.52986e-10
fan-1	2.93559	6.84227e-08			F37A8.5	-3.54247	1.29767e-06
ears-2	2.93527	7.13329e-08			ZK596.1	-3.53841	2.92621e-06
arl-1	2.93364	3.61321e-10			nlp-12	-3.53157	3.33963e-10
sams-1	2.92942	8.15514e-12			T05E7.4	-3.53108	0.00342932
T10E9.2	2.92781	6.91313e-11			sdz-5	-3.52658	0.0103993
Y40H7A.10	2.92511	4.37772e-12			F26D11.13	-3.52494	0.00972238
F38E11.9	2.92118	0.000932088			B0238.12	-3.51383	0.0121415
Y73B6BL.31	2.91926	2.24379e-07			flp-27	-3.51292	4.7596e-06
B0416.11	2.91504	0.0533599			F17C11.2	-3.51068	1.42894e-06
swsn-3	2.91493	1.16579e-09			rpl-28	-3.50797	0
rrp-1	2.91452	3.96694e-10			fbxb-41	-3.50239	0.00657823
cyp-13B2	2.91248	0.00701053			ceh-30	-3.50239	0.00663476
Y58A7A.3	2.90581	0.000488048			arrd-4	-3.50196	0.00687679
C45G9.5	2.90559	2.36877e-12			rps-6	-3.50132	0
F01F1.2	2.90396	4.2483e-10			M163.8	-3.5012	0.00578008
ZK228.3	2.89922	1.03217e-06			rpl-17	-3.49519	0
F10C1.9	2.89882	1.50001e-09			msp-65	-3.49414	5.84466e-12
top-1	2.89837	1.07345e-08			nhr-58	-3.49239	1.45728e-05
C30G12.2	2.8972	1.48821e-09			W02D9.10	-3.49132	2.67564e-14
elo-5	2.896	6.81677e-13			unc-15	-3.48864	0
F22H10.2	2.89591	2.28254e-05			fbxa-24	-3.4871	0.000856526
cir-1	2.88931	5.88264e-08			rpl-34	-3.48151	0
folt-1	2.88927	0.00423978			F13E9.11	-3.47993	0.000122748
W04A8.2	2.88893	0.014436			flp-9	-3.47985	4.6758e-11
math-4	2.88807	1.13995e-05			sptf-2	-3.47811	0.00337749
C13F10.7	2.8875	9.75853e-12			W02D7.3	-3.47608	0.0035969
F58H1.5	2.88577	0.0188329			nlp-6	-3.46372	1.9608e-11
D2045.9	2.88219	0.0109045			col-10	-3.46127	0
mrps-18A	2.88001	5.93317e-11			F47B8.4	-3.45645	0.000314819
T26A5.6	2.87754	3.59565e-09			F45D3.4	-3.45587	4.44089e-16
JC8.4	2.8759	0.00103921			his-10	-3.45176	0.00757492
F09G2.8	2.87431	5.27123e-12			aps-3	-3.45175	1.35003e-13
chs-2	2.87334	0.0344034			C09G1.5	-3.44533	0.000883617
Y62E10A.6	2.87199	7.8411e-07			F21A3.11	-3.44474	8.94179e-10
K03B4.6	2.87144	0.00068085			aat-8	-3.4442	0.000791038
erfa-1	2.86647	6.50702e-13			nlp-56	-3.44073	0.000902569
C10G8.8	2.8664	5.42544e-12			T27A1.1	-3.44012	0.0411636
vps-54	2.86357	3.13022e-09			nlp-9	-3.43887	2.02184e-07
elo-9	2.86323	0.000154887			cyp-34A10	-3.43745	0.000640793
suro-1	2.85898	0.00313929			clec-264	-3.4349	0.000196599
trd-1	2.85877	1.59699e-09			tnt-4	-3.43182	1.22684e-06
prx-3	2.85543	1.25318e-06			flp-32	-3.42947	0.000199552
M7.12	2.85326	0.000220273			rpl-21	-3.42885	0
F45H11.11	2.85034	2.92162e-05			ZK673.1	-3.42873	4.50022e-07
ctf-8	2.84993	7.76979e-05			rps-9	-3.42843	0
ZK1240.3	2.84978	4.89198e-05			ubq-2	-3.42602	0
vps-8	2.83814	3.65099e-07			Y38F1A.8	-3.42598	0.000195744
K02G10.5	2.83737	0.00609613			pghm-1	-3.42509	1.3145e-13
scav-4	2.83431	2.45708e-05			R05A10.3	-3.42448	0.000122949
fcp-1	2.82988	2.68225e-08			acs-3	-3.42114	0.000275159
mans-2	2.82913	1.34336e-09			F46H5.3	-3.41839	0
B0361.2	2.82853	6.16408e-09			R12E2.14	-3.41467	7.21172e-07
C34C12.9	2.828	0.00454209			far-2	-3.41403	0
R08D7.7	2.82768	0.00400135			tag-243	-3.41229	9.69471e-09
T01H3.2	2.82489	5.34483e-10			ZC513.2	-3.41224	0.0305178
F54H12.5	2.82456	3.66584e-06			siah-1	-3.41209	3.66374e-15
rad-50	2.8235	1.32437e-07			pgp-14	-3.41132	1.00888e-05
ech-3	2.8233	3.82297e-05			epg-2	-3.40713	2.30523e-11
bath-19	2.82127	0.00662679			rpl-24.1	-3.40622	0
C52B11.5	2.82064	1.44314e-08			tbx-2	-3.40406	2.69814e-06
txdc-12.2	2.81997	1.04414e-05			rps-10	-3.40258	0
ZK632.11	2.81821	1.3276e-11			spe-47	-3.4022	2.26153e-06
T08A11.1	2.81683	3.55917e-07			tsp-1	-3.39842	5.38793e-07
apc-2	2.81608	2.39346e-08			zig-2	-3.39767	0.0461921
cyp-36A1	2.81366	0.000808344			H02F09.3	-3.39354	2.1798e-06
M04C9.1	2.81282	0.00412799			fbxa-219	-3.38991	0.000302994
lam-3	2.81203	0.00120359			mpst-5	-3.38973	2.36558e-07
T22C8.3	2.81193	0.000661895			rpl-43	-3.38787	1.11022e-16
gspd-1	2.81188	5.2397e-12			cec-8	-3.38493	1.66639e-07
daf-18	2.80866	4.83394e-10			spp-8	-3.36987	1.11022e-16
sec-6	2.80586	2.75456e-08			rps-7	-3.36687	0
T05D4.5	2.80514	0.000186973			C28G1.2	-3.36684	0.0180419
W04A4.5	2.80332	2.25295e-09			cpna-4	-3.36588	0.00266607
ncs-1	2.80291	0.02657			C04G2.9	-3.36275	0
ZC477.3	2.80142	4.94715e-12			M03E7.1	-3.36238	0.00225734
C18B12.6	2.80107	3.24262e-05			F32B4.5	-3.35947	0.00883371
dnj-16	2.79921	2.85976e-11			R02F11.2	-3.35639	0.00431637
F59G1.4	2.79862	0.0147213			skr-7	-3.3553	1.51412e-12
clp-8	2.79859	0.00591006			col-116	-3.35492	0.00547544
F54C9.9	2.7948	1.42071e-08			F54B11.8	-3.35008	0.00859418
T07A5.1	2.79279	1.64308e-06			F15D4.5	-3.34836	0.0126485
K07A12.1	2.78854	3.72844e-11			eya-1	-3.34812	0.00888065
csn-2	2.78779	7.91023e-12			twk-7	-3.34602	1.5141e-06
F56C11.3	2.78688	0.000119883			inx-6	-3.34399	0.0176969
H27M09.5	2.78591	0.0398989			R02C2.1	-3.34389	0.0195983
F52H2.6	2.78574	1.50474e-09			C10C5.7	-3.34244	0.0160937
mel-46	2.784	1.12267e-06			H25K10.4	-3.34225	0.0200448
acd-5	2.77984	0.00288381			col-34	-3.33723	1.33227e-15
C04E6.11	2.77965	1.55166e-07			rpl-10	-3.33685	3.33067e-16
bmy-1	2.77917	3.98485e-09			K04D7.6	-3.33475	0.0298065
acox-1.2	2.77767	3.14692e-05			rps-19	-3.33331	0
ugt-5	2.7737	7.25307e-07			E04D5.4	-3.33296	0.00029069
ZK1098.1	2.77328	1.14858e-09			Y50E8A.5	-3.33156	0.0353691
M04B2.2	2.77222	1.56204e-07			pals-38	-3.32888	0.0317445
cln-3.3	2.7721	0.00115267			ZK813.2	-3.32865	9.99201e-16
C17E4.20	2.77103	0.000397895			csp-2	-3.32764	0.0435983
R06A10.5	2.76688	0.0209335			clec-43	-3.32673	0.0350033
cogc-6	2.7666	4.34599e-11			clec-80	-3.32595	3.57048e-13
C56C10.6	2.76622	1.86081e-05			rps-22	-3.32557	1.11022e-16
ZK1236.1	2.76613	1.83011e-06			M28.10	-3.32524	0
pho-7	2.76578	9.95537e-06			F41F3.3	-3.32488	3.56604e-13
hsf-1	2.76548	8.23414e-09			K03H6.5	-3.32018	0.047939
phf-30	2.76468	8.54099e-09			Y87G2A.16	-3.31977	0.0442883
usp-33	2.76434	1.55049e-05			clec-205	-3.31322	1.39381e-07
rfp-1	2.76322	3.04657e-10			ZK470.14	-3.31264	0.0341994
ZK822.1	2.76271	0.0530433			H43E16.1	-3.31204	6.20837e-13
R11D1.10	2.76268	3.27836e-06			ZK813.3	-3.31138	7.77156e-16
F32E10.9	2.76002	0.0158151			rpl-7	-3.30849	0
gly-12	2.75887	0.0182875			fbxa-48	-3.30749	0.0539211
C36C5.5	2.7571	0.00445522			nlp-50	-3.30584	6.38509e-06
slc-25A26	2.75646	7.78112e-06			rpl-19	-3.30577	0
Y9C9A.8	2.75497	0.000542329			F43C11.7	-3.30538	4.80194e-12
Y53C12A.3	2.75468	4.02111e-09			C08G9.1	-3.30071	6.89893e-13
rmh-2	2.75263	1.02744e-05			msp-49	-3.29799	1.66533e-14
gro-1	2.7526	1.87246e-06			F07C6.3	-3.29704	3.10399e-07
C16A3.2	2.75211	8.09232e-08			rps-16	-3.29558	1.01252e-13
gbh-1	2.75141	1.87751e-05			ZK180.5	-3.29323	8.88178e-16
pat-2	2.75056	1.1272e-05			W03G1.5	-3.29182	0.0274597
C14B9.8	2.74981	1.43625e-09			F40F12.9	-3.27145	0.000232899
pst-2	2.74742	1.31897e-07			F14F9.8	-3.26531	0.00276521
ZK1320.7	2.74573	1.13401e-06			Y43F8B.9	-3.26358	5.04541e-05
hpo-15	2.74437	5.84842e-08			Y119D3B.13	-3.26337	3.7762e-12
clec-190	2.74343	0.00068579			ncx-2	-3.26042	2.77556e-15
ZK809.5	2.74046	7.99708e-09			msp-10	-3.25884	1.80629e-11
C15A11.2	2.73929	1.03451e-07			K01A12.4	-3.25724	3.96732e-10
T05E7.3	2.73829	5.15787e-08			T23F2.3	-3.25565	2.57124e-09
iars-2	2.73704	2.42794e-10			ceh-37	-3.25522	3.90131e-07
R12B2.2	2.73364	0.0247156			Y47D7A.13	-3.24774	2.22045e-16
C26D10.3	2.7297	0.014616			R06C1.6	-3.24568	2.87615e-07
F21D5.4	2.72948	0.00103295			ttr-6	-3.24508	1.72196e-13
Y108G3AL.2	2.72637	6.31946e-07			C01G6.2	-3.24308	1.73648e-05
C35D10.17	2.72522	4.97531e-06			mig-6	-3.24247	7.41629e-14
F01D4.5	2.72327	7.75922e-09			his-25	-3.24155	0.000259113
fmo-3	2.72207	1.52176e-06			nlp-1	-3.24032	2.90749e-10
snx-13	2.72029	1.73553e-08			col-50	-3.24023	0.00185892
F33G12.2	2.71791	1.23149e-06			msp-53	-3.23625	1.44711e-11
gst-9	2.71763	0.00395686			C50F2.7	-3.23437	0.00844233
ocrl-1	2.7174	2.73633e-11			fbxb-26	-3.22949	0.0068768
ZK1290.5	2.71672	7.14537e-08			rpl-1	-3.22399	0
gcc-2	2.71451	7.33939e-08			K11E4.1	-3.2238	0.001586
nhr-59	2.7141	0.0497157			rps-8	-3.22042	0
imp-3	2.71267	7.92219e-11			Y71F9B.13	-3.21952	8.44714e-11
F19C6.4	2.71205	0.00763807			msp-64	-3.21868	2.95333e-11
Y42H9B.3	2.71203	6.88207e-10			Y27F2A.8	-3.21679	0.00982032
ada-2	2.71177	1.30696e-07			msp-56	-3.21416	6.37712e-12
C41D11.9	2.71138	0.000180043			Y46C8AM.1	-3.21409	0.00135288
unc-41	2.71091	0.0497429			C54D10.3	-3.20658	3.27638e-12
malt-1	2.70958	0.000954517			C08E3.13	-3.20489	9.41591e-06
sir-2.3	2.70827	0.0487085			F56B6.6	-3.20149	0.0144161
T24B8.2	2.70806	6.9399e-10			msp-152	-3.20127	1.4224e-06
flap-1	2.70696	7.49924e-09			C08G5.6	-3.2003	0.0162569
twk-16	2.70515	0.00468758			cpx-2	-3.19812	0.013704
ZK1248.13	2.70465	8.06512e-09			W03D8.3	-3.18981	8.00328e-08
nrde-4	2.70379	2.8992e-10			K03B4.4	-3.18428	0.0229092
syp-4	2.70333	7.34237e-09			his-71	-3.18276	4.27725e-12
mans-3	2.70324	2.57242e-07			gln-3	-3.18234	8.88178e-16
R04F11.5	2.70261	6.86012e-08			ngn-1	-3.18162	0.0203398
msh-5	2.70042	0.000126414			Y43C5B.2	-3.18093	0.00314617
txdc-12.1	2.6995	7.9586e-08			aqp-3	-3.17907	0.00272562
pgl-2	2.6988	4.24129e-11			ttr-20	-3.17588	9.75897e-07
C15C8.4	2.69781	7.52379e-09			sepa-1	-3.17566	5.58768e-07
C01B10.4	2.69755	0.00838495			clec-199	-3.17514	0.000500881
T12F5.2	2.69579	5.73172e-06			Y18D10A.23	-3.17473	2.88658e-15
dnj-26	2.69534	2.24091e-08			F54B8.4	-3.17319	0.00039996
C14A6.6	2.69347	0.000730848			C53B7.3	-3.17279	4.32987e-15
C05D11.9	2.69315	7.67955e-11			F08D12.2	-3.17057	0.00032996
M7.7	2.69239	1.01675e-06			Y53C12B.7	-3.1701	1.1214e-05
F25B4.4	2.68999	1.16689e-07			spp-14	-3.16998	5.36904e-13
D1046.2	2.68976	1.01933e-10			asp-5	-3.16928	4.44089e-16
use-1	2.68666	1.77159e-06			B0310.3	-3.16776	0.0031007
ZC376.2	2.68602	2.27081e-06			rps-12	-3.16632	4.57789e-12
F13E9.1	2.68555	1.53349e-08			droe-8	-3.16605	0.00986456
C29A12.1	2.68493	6.3256e-11			col-181	-3.16475	2.22045e-16
dhs-3	2.68483	3.68245e-10			col-122	-3.16331	1.11022e-16
F10D11.2	2.68481	2.9935e-08			msp-113	-3.15969	1.16877e-10
lab-1	2.68461	1.51648e-08			col-91	-3.15956	4.32987e-15
pmp-1	2.68264	1.20982e-08			sdz-30	-3.1591	0.0220979
C08H9.16	2.68233	9.48803e-07			nex-1	-3.15904	2.44249e-15
algn-2	2.68209	3.85334e-11			Y54G2A.32	-3.15685	2.70713e-06
K04G11.3	2.68004	0.00852835			Y19D10A.8	-3.1566	0.0343878
F14F9.4	2.67879	0.0101974			rps-14	-3.14757	1.4766e-14
cdk-11.1	2.67714	1.98842e-08			T28B8.1	-3.14477	2.84217e-14
D1007.4	2.67675	1.9448e-06			rps-2	-3.14011	1.11022e-15
R193.2	2.67242	1.22867e-10			nnt-1	-3.13699	4.65972e-12
math-44	2.66798	0.0394739			clec-42	-3.13484	0.00802498
scav-5	2.66712	1.8069e-06			cox-7C	-3.13416	9.99201e-15
hprt-1	2.66659	1.88115e-10			T27A10.2	-3.13255	0.0346686
W01C8.5	2.66619	1.24699e-07			F28H7.2	-3.1307	0.0319765
mom-4	2.66264	5.47989e-06			skr-5	-3.13055	3.14324e-05
nrde-2	2.66162	2.61266e-10			C04C3.9	-3.12927	0.0329316
C17H12.4	2.66156	2.22694e-05			ins-35	-3.12153	0.00846105
T26G10.1	2.66096	1.12431e-08			inx-18	-3.1159	0.0208596
R10E11.5	2.65787	0.00660909			rpl-13	-3.10994	1.11022e-16
elo-2	2.65714	2.70945e-11			oaz-1	-3.10792	1.88738e-15
clec-4	2.65694	1.38543e-08			col-40	-3.10571	0.00094418
EEED8.14	2.6564	6.28671e-09			Y50E8A.1	-3.10266	9.02431e-07
ZK546.14	2.65479	4.49137e-09			C30F8.3	-3.09956	0.00987434
F26F4.9	2.65398	1.57217e-06			C07B5.8	-3.0988	0.0291416
ets-4	2.65349	0.000120344			F19F10.3	-3.09788	4.30487e-08
isy-1	2.65186	6.71987e-11			nlp-80	-3.09765	2.65564e-05
T04F3.4	2.65137	1.64137e-05			T13C2.2	-3.09561	0.027496
F10E9.4	2.64928	6.89114e-11			nhr-25	-3.09548	0.0421484
nol-16	2.64891	2.70839e-10			aldo-1	-3.09413	3.33067e-15
ZC449.8	2.64856	0.0140688			mtq-2	-3.09377	3.08616e-07
C55A6.7	2.64742	2.84599e-06			vab-2	-3.09007	0.000578378
nhr-115	2.64673	0.000167547			C35E7.5	-3.0898	1.56271e-10
gkow-1	2.64532	1.31924e-07			C13A2.12	-3.08889	0.0047117
C25G4.3	2.64467	1.89276e-06			his-44	-3.08839	0.000101362
C29E4.15	2.64376	0.0194821			col-42	-3.08541	4.55191e-15
crn-3	2.64287	4.45556e-10			F23F12.12	-3.08527	2.69784e-14
T03F6.10	2.64078	0.0105542			rpl-30	-3.0852	3.33067e-16
cyp-25A1	2.64027	3.3326e-08			C04G6.5	-3.08237	0.000706727
F40G9.5	2.63726	0.00126226			Y39G10AR.11	-3.07404	5.21805e-15
F26F4.8	2.63594	5.93986e-06			rpl-3	-3.07398	8.88178e-16
B0041.5	2.6342	8.2565e-10			Y46H3D.1	-3.073	0.00460143
sqv-1	2.63285	3.58596e-10			Y19D10A.5	-3.06574	0.00517192
coq-5	2.6308	5.51839e-10			F56A8.8	-3.0634	0.00228501
D1053.4	2.63064	0.0212451			rpl-41.2	-3.05964	1.56364e-12
F23H12.10	2.63022	0.0288108			C44E12.1	-3.05959	6.4894e-09
scbp-2	2.6301	2.601e-06			col-119	-3.05957	4.77396e-15
M02D8.5	2.62722	0.00347901			rps-11	-3.05753	3.66374e-15
cln-3.1	2.62686	0.000652154			rps-30	-3.05677	1.87628e-14
R09A8.2	2.62643	9.44265e-05			K01A2.10	-3.05543	1.24068e-06
C29E4.12	2.62557	7.15059e-09			B0432.14	-3.04931	0.0192998
F12A10.1	2.62473	0.000433281			pmt-1	-3.0461	2.66454e-15
Y105C5B.15	2.62319	2.4199e-10			grl-8	-3.04329	0.0147955
ugt-20	2.62202	0.0121406			F01D5.5	-3.04251	2.9493e-05
nid-1	2.61924	1.80647e-10			dcar-1	-3.04159	7.43849e-15
C17G1.2	2.6175	1.54071e-08			nspb-6	-3.0411	0.00100719
cept-1	2.61604	3.97021e-08			C06G3.3	-3.0393	9.42888e-06
zhit-3	2.6144	1.94713e-07			clec-63	-3.03187	5.55112e-16
C50D2.9	2.61245	2.4922e-08			W07B8.4	-3.02824	2.31864e-05
exo-1	2.61212	5.05014e-08			pals-6	-3.02476	0.000487368
C33G8.2	2.6088	0.00149433			scl-6	-3.01839	0.0296762
mth-1	2.60833	0.0308427			D1086.5	-3.01642	4.82555e-06
pgp-6	2.60825	0.00419338			col-48	-3.01474	1.20322e-11
rbc-2	2.60617	3.11028e-06			inos-1	-3.01473	2.24265e-14
Y53G8AR.5	2.60403	7.00755e-07			rps-3	-3.01129	1.88738e-15
ZK616.3	2.60344	1.11538e-05			F01G4.6	-3.01106	6.66134e-16
T04B2.3	2.59824	0.000619552			prhg-1	-3.0061	7.78975e-05
C23G10.7	2.59811	2.83579e-10			K06A9.1	-3.00266	7.25597e-10
Y73F8A.13	2.5945	0.00508406			Y37F4.8	-3.00205	0.0122395
R05F9.9	2.59381	6.19249e-08			C37A2.7	-2.99952	2.5091e-14
F28D1.6	2.59348	0.0431777			rpl-31	-2.99879	8.32667e-15
ZK1098.3	2.59199	0.00170625			F19C7.8	-2.9969	0.0182486
mau-2	2.59059	3.00175e-07			rpl-32	-2.99662	8.45257e-12
san-1	2.58632	3.79223e-08			col-103	-2.99617	1.44329e-15
T28A8.3	2.58546	3.14415e-08			C33B4.4	-2.99558	5.31923e-05
let-383	2.58405	0.0102248			sdz-9	-2.99506	0.00624372
fbxa-181	2.58386	0.00640095			rpl-16	-2.99415	5.55112e-16
C18G1.9	2.57963	0.00182832			ZK622.4	-2.98692	0.00491055
efn-3	2.57961	0.00142078			R02F2.1	-2.98608	2.90878e-14
pnk-4	2.5769	1.19423e-06			glt-7	-2.98534	0.00185489
CC8.2	2.5752	2.38823e-07			rps-23	-2.98255	1.244e-12
lrp-1	2.57295	1.86156e-06			K01F9.2	-2.98111	6.14823e-09
dnj-15	2.57052	1.50328e-07			msp-50	-2.97995	2.4428e-10
rnp-7	2.57027	1.71035e-07			Y39B6A.27	-2.97965	4.2735e-05
cutl-12	2.5697	0.0321866			skr-10	-2.97913	8.60359e-06
hmit-1.1	2.56796	0.00433146			lea-1	-2.97561	1.87628e-14
fkb-3	2.56773	4.60165e-06			tbb-4	-2.97504	0.0338343
C33D9.13	2.56681	0.021337			Y50E8A.2	-2.97303	0.0128281
T13C2.3	2.56549	0.0234055			sgnh-1	-2.97293	0.0149717
vps-33.2	2.56408	8.38683e-08			F13H6.5	-2.97064	0.00731259
F32D8.13	2.56403	0.00905725			rps-4	-2.96923	7.77156e-15
T05G5.1	2.56325	0.00036942			F25E2.3	-2.96725	2.2335e-05
lpd-3	2.56268	4.43966e-07			ZK1128.7	-2.96678	1.48156e-10
twk-8	2.56153	0.00438606			fbxc-51	-2.96596	0.00458029
oat-1	2.55743	0.000618358			rps-29	-2.96346	8.54141e-09
C50E3.13	2.55682	0.000213118			F20A1.1	-2.96232	3.61676e-09
Y22D7AL.9	2.55547	0.00331188			gpd-3	-2.96126	2.22045e-15
dod-24	2.55467	4.32074e-07			col-85	-2.95883	0.00085441
math-40	2.55417	0.0164018			col-20	-2.95564	4.67404e-14
rft-1	2.55108	0.00011754			R06A10.4	-2.95228	0.000133414
C56C10.9	2.54888	2.63582e-07			F58F9.1	-2.95108	0.00327394
F20D6.6	2.5488	6.46292e-05			Y17G9A.4	-2.94981	0.0171308
mdf-1	2.54827	2.85766e-09			his-9	-2.94969	0.00119041
nhr-193	2.54699	0.00788336			pals-37	-2.94891	2.39223e-05
K02C4.3	2.54636	1.20054e-08			F31E9.3	-2.94863	0.0144011
gcna-1	2.54341	7.94385e-08			act-1	-2.94805	8.83738e-14
C03C10.2	2.5416	0.000352912			R05D8.7	-2.9439	0.00854394
C25H3.11	2.54105	1.19649e-05			mlc-2	-2.94011	6.21725e-15
ZC443.1	2.54027	0.00507383			F29B9.12	-2.93942	0.0179632
F43C1.5	2.53996	0.0364088			flp-4	-2.93865	3.65966e-05
B0035.21	2.53817	0.0135025			rps-28	-2.93865	1.00216e-10
F59H6.15	2.53619	0.0137052			nas-9	-2.93837	3.83522e-11
C49A9.2	2.53494	2.09308e-06			nlp-13	-2.93794	8.913e-06
F16C3.3	2.53481	0.0369343			Y19D10A.4	-2.93519	1.55295e-05
F10B5.8	2.53289	4.45539e-09			lido-15	-2.93432	0.000861294
grp-1	2.532	1.16593e-07			ZK896.1	-2.93274	0.000643718
ZC250.2	2.52934	0.00395766			R01B10.3	-2.93114	1.7678e-09
rpc-25	2.52866	5.09995e-08			nlp-67	-2.93113	0.0275005
C07H6.4	2.52765	4.85125e-07			F13E9.12	-2.92795	0.0528443
atg-13	2.52642	1.15868e-08			emb-9	-2.92531	4.92859e-10
chd-1	2.52624	0.000459508			F32D8.11	-2.92388	0.0536729
bicd-1	2.52484	1.98149e-05			T21C12.8	-2.92377	0.000902737
gst-13	2.52423	1.76633e-09			rpl-38	-2.92355	1.0029e-11
dnj-21	2.52386	4.09241e-06			zig-4	-2.92328	0.00351999
C25H3.3	2.52231	1.12258e-07			rpl-14	-2.92243	1.57729e-12
flr-4	2.52123	0.0131555			K06A9.2	-2.92194	6.95402e-05
C08B6.11	2.51967	0.000388605			eef-2	-2.92159	2.58682e-14
emb-8	2.5187	2.50813e-10			his-16	-2.91983	0.00929092
dao-4	2.51636	0.0148933			ins-18	-2.91647	3.81726e-05
F25H8.1	2.51484	1.27004e-08			col-178	-2.91568	6.40599e-14
H06I04.1	2.51441	0.000221033			npr-12	-2.91567	0.00299954
Y38H8A.7	2.51317	0.00175944			R02D5.3	-2.91392	3.33352e-07
ech-8	2.51312	2.7111e-05			nlp-20	-2.91212	3.17129e-11
rtfo-1	2.51287	5.26042e-10			clec-174	-2.9091	0.0297082
K02E2.11	2.51268	0.0110124			rps-26	-2.90836	2.24269e-11
brap-2	2.51236	2.13613e-09			Y43F8C.3	-2.90495	3.21779e-06
ZC412.9	2.51142	0.0122631			let-2	-2.90239	3.39836e-09
sin-3	2.51049	4.64091e-08			hlh-8	-2.90087	0.030841
zak-1	2.51003	0.0275707			Y71F9B.9	-2.89954	1.25217e-05
sec-10	2.5097	1.60454e-09			lact-2	-2.89737	8.37108e-14
arp-6	2.50772	4.72269e-08			dpy-4	-2.89671	2.98722e-11
T25D10.1	2.50724	0.00236258			T28A11.16	-2.89549	0.00401172
taf-11.2	2.5069	3.6086e-08			cat-1	-2.89451	0.0361053
stip-1	2.50386	2.99912e-05			pdf-1	-2.88941	2.09946e-06
C33G3.6	2.50048	0.00512239			pes-10	-2.88896	0.00601851
evl-14	2.49779	4.01324e-08			rpl-39	-2.88862	1.13235e-11
tut-2	2.49745	9.1867e-08			H34I24.2	-2.88604	1.03029e-13
F28C6.8	2.4973	1.4791e-09			spp-2	-2.88458	1.80686e-10
pgp-5	2.49708	0.00871154			Y57A10B.6	-2.88332	0.0161966
clec-53	2.49614	0.00571216			Y54G2A.7	-2.88172	5.85863e-07
unc-40	2.49382	6.54811e-07			W01B6.4	-2.88153	0.0304374
gly-14	2.49153	0.036096			F48G7.5	-2.87935	8.38022e-05
let-23	2.49078	0.00011192			lmp-1	-2.87753	5.74651e-13
Y32H12A.7	2.4896	1.45157e-07			rpl-26	-2.8712	5.4079e-13
K06H7.7	2.48867	2.29474e-07			flp-15	-2.87109	3.75938e-06
D1037.1	2.48839	1.93564e-05			lec-1	-2.87021	9.91429e-14
T20D3.14	2.48812	1.41592e-05			msp-57	-2.86863	2.31208e-07
C50F4.12	2.48629	1.06201e-05			Y73B3A.18	-2.86452	3.65258e-06
mrpl-13	2.48498	4.23824e-09			ant-1.4	-2.86425	2.45515e-10
nhr-102	2.4846	0.0182929			col-98	-2.86344	4.79061e-13
rol-3	2.48298	0.00338641			C06B8.2	-2.86125	2.30815e-07
ire-1	2.48295	8.2218e-09			icd-2	-2.86004	2.36366e-13
F56H11.2	2.48202	0.0120919			rpl-12	-2.85911	6.42486e-13
F02H6.2	2.48176	3.59492e-05			C11G10.1	-2.85816	0.00015949
try-6	2.48174	0.0307122			C49H3.16	-2.855	0.0208926
ugt-30	2.48129	0.030854			his-62	-2.85333	0.000420846
chn-1	2.48091	3.92565e-10			nlp-82	-2.8531	0.00482214
cyp-14A1	2.48029	0.0106432			rps-1	-2.85273	5.50671e-14
K09E9.1	2.47851	7.15266e-07			T04A6.1	-2.85267	1.98195e-10
F17A2.13	2.47792	0.00719944			nlp-38	-2.85051	0.00110935
C18E9.2	2.47773	6.44699e-09			C34H4.1	-2.84991	3.92499e-07
tag-51	2.47452	0.000218598			F26G1.15	-2.84824	0.0417868
Y97E10AR.6	2.47312	1.52424e-09			col-102	-2.84715	0.0329931
mus-101	2.47145	5.50716e-08			rpl-36	-2.84217	4.62633e-11
R04D3.2	2.47136	2.62283e-07			ZK637.4	-2.84001	0.000172546
F26E4.5	2.47024	0.00240597			lgc-26	-2.83985	0.00124652
mspn-1	2.46882	9.51277e-08			sdz-33	-2.83903	0.0078491
tag-342	2.46699	5.62287e-08			grh-1	-2.83889	0.00144066
K07B1.4	2.46663	6.7545e-07			ssp-37	-2.83777	1.36332e-09
twk-25	2.46658	0.0293732			W09G12.7	-2.83702	0.000386775
C06B3.7	2.46564	0.0254512			C35B1.4	-2.83638	6.48037e-12
cup-4	2.46506	0.000313255			R06A10.1	-2.83415	0.00534409
C34F6.9	2.46477	0.00266213			trx-3	-2.83314	4.99324e-05
tag-124	2.46319	8.89818e-06			clec-146	-2.83178	4.83849e-08
csa-1	2.46232	0.0141521			F13E9.15	-2.83175	0.0130034
C38C3.10	2.46072	0.0453191			snt-6	-2.83102	3.91245e-05
hmg-4	2.45923	1.0285e-08			rpl-22	-2.82709	5.84932e-12
C34B7.2	2.45704	2.52822e-06			F43C9.2	-2.82513	3.84413e-10
eea-1	2.45567	9.56297e-05			rpl-23	-2.82481	1.62537e-13
itr-1	2.45503	6.6811e-09			C30G7.2	-2.82203	0.00229144
fnci-1	2.45405	1.07382e-05			aqp-1	-2.81943	5.67089e-11
ceh-74	2.45384	0.00165973			sup-26	-2.81802	3.48166e-13
cdr-2	2.45257	3.72098e-09			F36H12.10	-2.81306	4.83437e-10
T09B4.2	2.45242	4.79884e-09			pals-33	-2.80988	0.000834118
fipr-13	2.4508	2.88154e-05			flp-20	-2.80906	4.42207e-05
tag-241	2.45033	0.0105398			F32B4.2	-2.80752	2.31272e-07
tim-1	2.45007	9.75673e-09			Y43F8C.11	-2.80669	0.0126334
actl-1	2.44828	0.0104987			srg-34	-2.80523	0.008465
tpp-2	2.44818	2.27533e-09			C39D10.6	-2.80331	0.0146093
F56D6.13	2.44692	0.000196004			W03F8.6	-2.80126	0.0261184
nhr-153	2.44657	0.00862423			ule-3	-2.79942	8.10463e-14
T22C1.1	2.44591	3.2488e-09			F29B9.11	-2.7987	5.76761e-13
acs-7	2.4446	9.64365e-08			ZC373.2	-2.7985	2.85671e-12
kbp-3	2.44437	5.12752e-08			sqt-3	-2.79799	1.60921e-09
fipr-3	2.44263	0.0155038			lec-8	-2.79745	3.40639e-12
lir-2	2.44212	6.85224e-05			nspc-1	-2.79605	1.98152e-08
sacy-1	2.44067	7.16337e-07			T22B7.3	-2.79483	4.43656e-05
chil-19	2.43978	0.0520752			F35E2.5	-2.79458	0.00586152
ddx-52	2.43839	3.72528e-08			Y46G5A.7	-2.79352	0.0532975
prde-1	2.43723	3.05511e-05			F38C2.4	-2.79179	0.0533667
C05C10.3	2.43669	2.30827e-08			grl-25	-2.79119	0.0511157
coq-8	2.43533	1.59754e-08			atz-1	-2.78959	0.00417403
mig-32	2.43502	6.15634e-07			rpl-36.A	-2.78793	4.50839e-12
F41C3.2	2.43501	3.69299e-07			glt-3	-2.78772	3.14072e-06
R05H11.1	2.43406	0.001653			Y34D9A.8	-2.78657	0.00577239
ZC239.6	2.43285	0.00819358			lpr-3	-2.78649	0.00533962
ZK1098.2	2.43245	4.52858e-08			far-8	-2.7857	8.08997e-12
pgp-9	2.43189	1.39101e-09			snt-4	-2.78474	2.92296e-09
C54G4.2	2.43062	0.0198509			T23E1.3	-2.78325	0.00867766
twk-24	2.42982	0.00141699			col-109	-2.78316	9.21014e-09
golg-2	2.42834	4.0472e-08			nhr-55	-2.78266	1.02819e-08
tin-44	2.42778	5.3271e-09			Y34F4.5	-2.78259	3.06554e-10
ZK1127.6	2.42663	0.00110838			C36B1.13	-2.78256	0.0146602
aex-1	2.42514	0.000336044			ule-1	-2.78226	5.22593e-12
F39H11.1	2.42426	8.43335e-09			F13B6.1	-2.77995	0.000537904
dcr-1	2.42417	2.55076e-07			eva-1	-2.77942	0.00585652
C27H6.9	2.42406	4.65344e-07			C01B4.7	-2.77565	7.06428e-05
F42G10.1	2.42374	5.95962e-06			Y77E11A.2	-2.77391	3.40775e-11
cua-1	2.42301	1.71937e-08			R13H9.5	-2.77215	4.32265e-12
eppl-1	2.42062	1.84092e-09			T05E12.3	-2.77074	0.00125887
duo-3	2.41862	2.88959e-08			ant-1.1	-2.77047	1.43552e-13
F40F11.4	2.41844	0.0157227			ins-27	-2.76961	3.54417e-05
C17G10.1	2.41765	3.9784e-09			nlp-31	-2.7679	6.28446e-05
T05A12.4	2.4165	0.00139479			C55A1.6	-2.76483	0.029682
nekl-2	2.41596	0.000239181			his-15	-2.76482	0.000876018
rig-4	2.41588	0.000367242			R155.5	-2.76313	0.0230421
F31F6.2	2.4155	0.00393855			mnm-2	-2.76105	0.0021786
him-5	2.41545	2.23489e-05			gcy-11	-2.76049	0.0240767
[truncated: 1,997 more rows]
