# Supplementary material for: Transcriptome Analysis of Insulin Signaling-Associated Transcription Factors in C. elegans Reveal Their Genome-Wide Target Genes Specificity and Complexity
Source: Int J Mol Sci. 2021 Nov 18;22(22):12462. doi: 10.3390/ijms222212462 (PMC8618238; doi:10.3390/ijms222212462)
Supplement: Supplementary file 1 [file ijms-22-12462-s001.zip › Supplementary File/Table S3. Oligo Details.xlsx]

## Sheet: Sheet1
Kaushik Neha et al., Table S3
Table S3: Quantitative real-time RT-PCR Primers sequences
Target Gene Name	Forward Primer (5’-3’)	Reverse Primer (5’-3’)
daf-16	GCCAGACGGAAGGCTTAAA	GACGGATCGAGTTCTTCCAT
skn-1	ACAGGTGGATCAACACGGC	TGGATGTTGGGAACACTCTG
hsf-1	GGGCAATTGGTGGCAAAAAG	TTCCGGATTTGTTCAAGGTC
dod-24	TGTCCAACACAACCTGCATT	TGTGTCCCGAGTAACAACCA
lys-4	CAAGAATGCTAGAGCAGCTG	CGGTTACTGGCGTGATTAGC
daf-7	GCCACTATAACGCACACCACTT	GACATTGGCGATTGAGACGC
pgp-9	CCCATTGGAGGGTGCAGTGAC	TCCTGGGAGACGAGAGCAAT
sod-3	TGGACACTATTAAGCGCGAC	ATATCCCAACCATCCCCAGC
gst-4	TTTGATGCTCGTGCTCTTGC	CCAAATGGAGTCGTTGGCTTC
act-1	CTCTTGCCCCATCAACCATG	CTTGCTTGGAGATCCACATC
